# Supplementary material for: The first initiative of DNA barcoding of ornamental plants from Egypt and potential applications in horticulture industry
Source: PLoS One. 2017 Feb 15;12(2):e0172170. doi: 10.1371/journal.pone.0172170 (PMC5310869; doi:10.1371/journal.pone.0172170)
Supplement: S2 Alignment — (FAS) [file pone.0172170.s004.fas]

>Abutilon_darwinii
CATCTAGAAATCTTAGTTCAAGCCCTTCGCTATTGGGTAAGAGATGCTTCTTCTTTGCATTTATTACGGTTCTTTCTCTACGAGTATTGTA------ATTCGAAGAG---TTTTATTA------------CTTCAAAGAAA------TCTA----TTTCGATTTTT-----------AATCCAAGATTATTCTTGTTC------CTATATAATTCCCATGTATGTGAATACGAGTCCATTTTCCTTTTTCTACGTAATCAA---TCTTCTCATTTACGATCAACATCTTCTGGAGTCTTTCTTGAACGAATTCATTTCTATGGAAAAATAG------AGTATCTT---------------------GT------AGAA------GTCTTTT------A---TAATGATTTTCAGACTAA---CTTATGGTTGTTCAA------AGACCCTTTGATCCATTTTATTAGGTATCAAGGAAAGTCAATTTTGGCTTCAAAGGATACGTCTCTTCTGATGAATAAGTGGAAATATTACTTTGTCGATTTATGGCAATATCATTTTTACATGTGGACTCAATTAGGAAGAGTCC------GTATAAATCAATTATC------TAAATATTCTCTTGAC------TTTCTGGGCTATCTTTCAAGTGTGCGATTAAATCCTTCGGTGGTACGGAGTCAAATGCTAGAAAATTCATTTTTAAT------AGATAATGCTATGAAGACGTTGGATACAAGAATTCCAATTATTTCTCTTATTGGATCTTTGTCTAAGGCGAAATTTTGTAACACATTAGGGCATCCCATTAGTAAGCCGGCGTGGGCCGATTCCTCCGATTCTGATATTATTGACCGATTTGTGCGTATATGCAG
>Acokanthera_spectabilis
CATCTGGAAATCTTGGTTCAAACCCTTCGCTATTGGGTAAAAGATGCCTCTTCTTTGCACTTATTACGATTCTTTCTCCGCGAGTATTGTA------ATTGGAATAA---TCTTATTG------------CTACAAAGAAA------CCCA---GTTTTTATTTTTTAACAAAAAGAAATCAAAGATTATTTTTCTTC------TTATATAATTTTTATGTATGTGAATACGAATCCATTTTCATCTTTCTCCATAAACAA---TCTTCTCATTTACGATCAACATCCTTTTGGGTCCTTCTTGAACGAATCTATTTCTATGGAAAAATAG------AACGTCTT---------------------GT------CGAA------GTCTTTG------C---TAAGGATTTTCAGGCCAA---CTTATGCTTGTTCAA------AGATCCTTTCATGCATTATGTTAGGTATCAAGGAAAATGCATTCTGGTTTCAAAGGGGACGGCTCTTTTGATGAATAAATGGAAATCTTACCTTGTCAATTTTTGGCAATGTAATTTTGACCTGTGGTTTCACTCGGAAAGGGTCT------ATATAAAGCAAATGTC------CAATCATTCCCTTGAC------TTTATGGGTTATCTTTCAATTGTGCGACTAAACCCTTCAATGGTACGGAGTCAAATGCTAGAAAATTCATTTCTAAT------CAATAATGCTATTAAGAAATTCGATACCCTTGTTCCAATTATTCCTCTGATTGAATCATTGGCTAAAGCGAAATTTTGTAACTTATTAGGACATCCCATTAGTAAGCCGGTTCGGGCTGATTTATCAGATTCTGATATTATGGACAGATTTGGGCGTATATGCAG
>Aerva_sanguinolenta
CATCTAGAAATCTTGGTTCAAATTCTCCGATACTGGTTGAAAGATGCTTCTTCTTTGCATTTATTACGATTCATTCTTTATGAGTGTCGTA------ATTGGATTAG---TCTTATTA------------CTCCAAAAGAA------TCTA---TGTCCTTTTTGA---AAAAAAGGAATCGAAGATTATTCTTGTTC------CTATATAATTTCTATGTATGTGAATACGAATCCTTTTTTGTTAGTCTCCGTAATCAA---TCCTCTTATTTACGATCAACATCTTTTGGAGCTCTTCTTGAACGAATCCATTTCTACGGAAAGTTAA------AATATCTA---------------------GT------TAAA------GT---------------TAAAGCTTTTGGGGTTAT---CCTATGGTTTTTCAA------AGAACCTTTCCCGCACTATGTTAGGTATCAAGGCAAATCCCTTCTGGCTTCAAAAGGGACATCTCTTCTGATGCATAAATGGAAATATTACTTTATCCATTTCTGGCAATGTCATTTTTCTGTGTGGTCTCAACCAAGAAGAATCT------ATATCAATCAATTATC------AAACTATTCCCTTGAC------TTTATGGGTTTTCTTTCAAGTGTGCGATTCAATTCGTTAGTAATACGGAGTCAAATGTTAGAAAATTCATTTCTATT------AGAGAATATTCATAAGAAGTTCGATACCATAGTTCCAATTAGTCTTCTAGTGGGCTCGTTGGCTAAATCGAAATTTTGTAACGTATTAGGACATCCTATTAGTAAGTCGGTTTGGACCGATTTATCTGATTATGATATTATTGACCGATTTGGACGTATCTGCAG
>Aglaonema_commutatum
CATCTAGAAATCTTGGTTCAAATTCTACAATGCTGGATACAAGATGTTCCCTCTTTACATTTATTACGATTTTTTTTTCACGAATATCATA------ATTGGAATAA---TCTCATTA------------CTCAAAAGAAA------TCTA---GTTATGGTTTTT---CAAAAGAGAATCCAAGACTATTTTTGTTC------CTATATAATTCTTATGTAGTTGAATGTGAATCTATATTAGTTTTTCTCCGTAAACAA---TCCTCTTATTTAAGATCAACATCTTCTGGACCCTTTCTTGAGCGAACACATTTCTATGAAAAAATAG---GACAACAGCTT---------------------AT------GGTA------CTTTGTT------G---TAATGATTTTCAGAAAAC---CCTATGGTTGCTCAA------GGATCCTTTCATGCATTATGTTAGATATCAAGGAAAATCCATTCTGGCTTCAAAAAGGACTCATCTTCTGATGAAGAAATGGAAATCTTACTTTGTCAATTTTTGGCAATGTCATTTTAACTTTTGGTCTCAACCCTGTAGGATCT------ACATAAACCAATTCTC------CAATTTTTCTTTCTAT------TTTCTGGGTTATCTTTCAAATGTACCAATAAATCCTTCAGCGGTAAAGAGTCAAATGCTAGAGAATTCCTTTTTAAT------AGATACTGTTACTAAAAAATTCGAAACTATAGTTCCAATTATTCCTATGATTGGATCATTGTCAAAAGCTAAATTTTGTAACGTATCGGGGAATCCTATTAGTAAGCCAGTTTGGGCCGATTTGTCAGATTCTGATATTATTGATCGATTTGGTCGGATATGTAG
>Ajuga_reptans
CATGTGGAAATCTTGGTTCAAACTCTTCGCTGTTGGGTAAAAGATGCTTCTTCTTTACATTTATTACGAGTCTTTCTCGACGAATATTGTA------ATCAGAATAG---TCTTATTA------------TTCCAACGAAA------GCCG---GCTCCTCTTTTT---CAAAAAGAAATCAAAGACTATTCTTATTC------TTATATAATTCTCATGTATGTGAATATGAATCCGTTTTCGTCTTTCTACGTAACCAA---TCTTTTCATTTACGATCAACATCTTCTGGAGTTCTTCTTGAACGAATCTATTTCTATGTAAAAGTAG------AACGTCTT---------------------GT------GAAC------GTCTTTGTTAAGAT---TAAGGATGTTGGGGAGAA---CATGTGGTTGGTCAA------GGAACCTTTTATGCATTATATTAGGTATCAAAGAAGATTCATTCTGGCTTCAAAGGGGACATCTCTTTTCATGAATAAATGGAAATTTTATCTTGTCACTTTTTGGCAATGGCATTTTTCGCTGTGGTTTCATCCAAGAAGGATTT------ATATAAACCAATTATA------CAATTATTCCCTTGAT------TATTTGGGCTATCTTTCAAGCGTACGAATGAACCCTTCCGTGGTACGGAGTCAAATTCTAGAAAATTCATTTCTAAT------CAATAATGCTATTAAGAAGTTCGATACTCTTGTTCCAATTATTCCTTTGATTGCGTCATTGGCTAAAGCGAAATTTTGTAACGTATTGGGGCATCCTGTTAGTAAGCCGATTCGGGCTGATTTATCAGATTCTAATATTATTGATCGATTTGGGCGTATATGTAG
>Alternanthera_dentate
--------------------------------CTGGTTGAAAGATGCTTCTTCTTTGCATTTATTACGATTCTTTCTTTATGAGTGTCGTA------ATTGGACCAG---TCTTATTA------------CTCCAAAAGAA------TCCG---TTTCTTTTTTTT---CAAAAAGGAATCGAAGATTATTCTTGTTC------CTATATAATTTCTATATATGTGAATACGAATTCTTTTTTGTTATTCTCCGCAATCAA---TCCTCTTATTTAAGATCAACATCTTTCGGAGCTCTTCTTGAACGAATCCATTTCTACGGAAAGTTAA------AATATCTA---------------------GT------TAAA------GT---------------TAAGGCTTTTATGGTGAT---CCTATGGTTTTTCAA------AGAACCTTTCCCGCATTATGTTAGGTATCAAGGAAAATCCCTTCTGGCTTCAAAAGGGACATCCCTTTTGATGCATAAATGGAAACATTACTTTATCTATTTCTGGCAATGTTATTTTTCTGTGTGGTCTCAACCAAGAAGAATCT------ATATCAATCAAATATC------AAACCATTCCCTCGAC------TTTATGGGTTTTTTTTCAAGTGTGCAATTCAATTCATCAATAATACGGAGTCAAATGTTAGAAAATTCATTTCTATT------AGAAAATATTCGTAAGAAGTTCGATACCATAGTTCCAATTATTCCTTTAGTTGGCTCGTTATCTAAAGCAAAATTTTGTAACGTATTAGGACATCCTATTAGTAAGTCGGTTTGGACCGAT--------------------------------------------
>Anethum_graveolens
CATCTGGAAATATTGGTTCAAACTCTTCGCTATTGGGTAAAAGACGCTTCTTCTTTACATTTATTAAGATTCTTTCTCCACGAGTATCGTA------GTTGGAA------------TA------------CTCCAAATAAA------GCCA---GTTCTTGTTTTT---CAAAAAGAAATCAAAGGTTTTTCTTCGTC------CTATATAATTCTCATCTATGTGAATACGAATCCATCTTCGTCTTTTTTCGTAACCAA---TCTTCTCATTTATGCTCAACGTCTTCTGGAACCCTTCTTGAACGAATCTTTTTCTATGGAAAAATAG------AACATCTT---------------GGACTTGT------AGAA------GCTTTTG------A---TAAGGCCTTTCAGGACAA---TCTATGGTTGTTTAA------GGACCCTTTCATGCATTATATTAGGTATCAAGGAAAATCAATTCTCGCTTCAAAAGGGACGCCCCTTTTGATGAAAAAATGGACATATTTTTTTGTCAATTTATGGAAATGTCATTTTTACCTATGGTCTCAGCCGGGACGGATCT------GTATAAACCAATTATA------TAATAATTCCCTAGCT------CTTCTGGGCTATCTATCAAGTGCGCGACTAAATCCTTCAATGGTACGCAGTCAAATGCTAGAAAATGCATTTATAAT------TGATAATCCTATTAAAAAGTTCGATACTCTTGTTCCAATTGTTCCTCTGATTGGATCATTGGCTAAGGCGAGATTTTGTAACGTATTAGGGCACCCTATTAGTAAGGCGGTTTGGGCTGATTTATCAGATTCTGATATTGTTGTCCGATTTAGGAGTATCTGCAG
>Anthurium_acaule
CATCTGGAAATCCTGGTTCAAATTCTACAATGCTGGATACAAGATGTTCCCTCTTTACATTTATTACGATTCTTTTTTCACGAATATCATA------ATTGGAATAA---TCTCGTTA------------CTCCAAAGAAA------TCTA---GTTATGATTTTT---CAAAAGAGAATCCAAGACTATTTTTGTTC------CTGTATAATTCTTATGTAGTTGAATGCGAATCCATATTAGTTTTTCTCCTTAAACAA---TCCTCTTATTTACGATCAACATCTTCTGGAACCTTTCTTGAGCGAACACATTTCTATGGAAAAATAG------AAGATCTT---------------------GT------AGTA------GTTTGTT------G---TAATGATTTTCAGAAAAC---CCTATGGTTGTTCAA------GGATCCCTTCATGCATTATGTTAGATATCAAGGAAAATCGATTCTAGCTTCAAAAGGGACTCATCTTTTGATGAATAAATGGAAATCTTACTTTGTCAATTTTTGGCAATGTCATTTTCACTTTTGGCCTCAACCCTGTAGGATCC------ACATAAACCAATTCCC------CAGTTTTTCTTTCTAT------TTTCTGGGTTATCTTTCAAGTGTACCAATAAATCCTTCCGCGGTAAAGAGTAAAATGCTAGAGAATTCTTTTTTAAT------AGATACTATTGCTAATAAATTGGAAACTATACTTCCAATTATTCTTATGATTGGATCATTGTCGAAAGCTAAATTTTGTAACGTATCAGGGAATCCTATTAGTAAGCCAGTTTGGACTGATTTGTCAGATTCTGATATTATTGATCGATTTGGTCGGATATGTAG
>Antigonon_leptopus
CATCTGGAAATTTTAGTTCAAACCCTTCGCTCTTGGATACAAGATGCCCCCTCTTTGCATTTATTGCGATTCTTTCTCCATGAGTATCCTA------ATTGGAATAG---TCTTATTA------------CTCAAAAGAAA------GCTA---TTTCTCTTTTTT---CAAAAGAGAATCAAAGATTCTTATTGTTC------CTATATAACTCTCATGTATATGAATGCGAATCCATATTCGTTTTTCTACGTAAACAA---TCTTTTCATTTACGATCAACATCTTTTGGAATCCTTCTTGAGCGAACACATTTCTATGCAAAAATAG------AGCATCCC---------------------GC------AGTA------GTGTTGC------G---TAATGATTTTCAGACTAT---CCTATGGTTGTTCAA------AGATCCTTTCATGCATTATGTCAGATATCAAGGAAAATCCATTCTAGCGTCAAAGGGAAGTTCTCTTCTGATGAATAAATGGAAATATCACCTTGTAAATTTATGGCAATGCCATTTTTCCTTCTGGTCTCAACCAGATAGAATCC------ATATAAATCAATTATC------CAATCATTCCCTCGAG------TTTCTGAGCTATCTTGCAAGTGTACAACTAAATCCTTCAATGGTAAGGAGTCAAATGCTAGAAAATACATTTATAAT------GGATATTGCTATTAAGAAGTTCGATACTATAGTCCCAATTATTCCTTTGATTGGATCATTGGCTAAAGCGAAATTTTGTAACGTTTTAGGGCATCCCATTAGTAAGCCGGCTTGGGCCGATTTATCAGACTCTGATATTATAGATCGATTTGGACGTATATGCAG
>Antirrhinum_majus_278
CATGTGGAAGTCTTGGTTCAAACTCTTCGATATTGGGTAAAAGATGCCTCTTCTTTGCATTTAGTACGATTCTTTCTCAACGAGTATTGTA------ATTGGAATAG---TCTTATTC------------TTCCAAAGAAA------GCCA---GTTTCTCTTGTT---CAAAAATAAATCAAAGATTGTTTTTATTC------TTATATAATTCTCATGTATGTGAATACGAATCCATTTTCGTCTTCCTACGTAACCAA---TCTTCTCATTTACTATCAACATCTTCTGGAGTTCTTCTTGAACGAATCTATTTCTATGGAAAAATAG------AATGTCTT---------------------GT------GAAC------GTTTTTGTTAAGGT---TAAGGATTTTCAGGCGAA---TCTATGGTTGGTCAA------AGAACCTTGCATGCATTATGTTAGGTATCAAAGAAAATCAATTCTGGCTTCAAAAGGGACGTTTCTTTTAATAAAAAAATGGAAATGTTACCTTATGACTTTTTGGCAATGGCATTTTTTGCTTTGGTTTCAGCCAAGAAGGATTT------ATATAAACCAATTATC------CAACCATTTCCTTGAA------TTTTTAGGCTATCTTTCAAACGTACGAATGAATCCTGCAGTGGTACGGAGTCAAATTTTAGAAAATTCATTTCTAAT------GAATAATTCTATTAAGAAGTTTGATACCCTTGTTCCAATTAGCCCTCTGATTGCGTCATTGGCTAAAGCGAAATTTTGTAACGTATTAGGGCATCCCATTAGTAAGCCGGTTCGGGCTGATTTATCAGATTCTAATATTATTGACCGATTTGGGCATATATGCAG
>Antirrhinum_majus_279
CATGTGGAAGTCTTGGTTCAAACTCTTCGATATTGGGTAAAAGATGCCTCTTCTTTGCATTTAGTACGATTCTTTCTCAACGAGTATTGTA------ATTGGAATAG---TCTTATTC------------TTCCAAAGAAA------GCCA---GTTTCTCTTGTT---CAAAAATAAATCAAAGATTGTTTTTATTC------TTATATAATTCTCATGTATGTGAATACGAATCCATTTTCGTCTTCCTACGTAACCAA---TCTTCTCATTTACTATCAACATCTTCTGGAGTTCTTCTTGAACGAATCTATTTCTATGGAAAAATAG------AATGTCTT---------------------GT------GAAC------GTTTTTGTTAAGGT---TAAGGATTTTCAGGCGAA---TCTATGGTTGGTCAA------AGAACCTTGCATGCATTATGTTAGGTATCAAAGAAAATCAATTCTGGCTTCAAAAGGGACGTTTCTTTTAATAAAAAAATGGAAATGTTACCTTATGACTTTTTGGCAATGGCATTTTTTGCTTTGGTTTCAGCCAAGAAGGATTT------ATATAAACCAATTATC------CAACCATTTCCTTGAA------TTTTTAGGCTATCTTTCAAACGTACGAATGAATCCTGCAGTGGTACGGAGTCAAATTTTAGAAAATTCATTTCTAAT------GAATAATTCTATTAAGAAGTTTGATACCCTTGTTCCAATTAGCCCTCTGATTGCGTCATTGGCTAAAGCGAAATTTTGTAACGTATTAGGGCATCCCATTAGTAAGCCGGTTCGGGCTGATTTATCAGATTCTAATATTATTGACCGATTTGGGCATATATGCAG
>Aphelandra_squarrosa
CATGTGGAAATCTTGGTTCAAACTCTTCGCGATAGGTTAAAAGATGCCCCTTCTTTGCATTTTTTACGATTTTTTATGAACGAGTATTGGG------ATTGGAATCT---TTTAATTA------------GGCCAAAGAAA------GCCA---ATTACTCTTTTT---CAAAAAGAAATCAAAGGTTATTCTTATTC------TTAGATAATTCTCATATATGGGAATATGAATCCACTTTCTTCTTTTTCCGTAACCAA---TCTTCTCATTTACAATCAACATCTTCTGGAAGTTTTCTTGAACGAATCGATTTTCATGGAAAAATAG------AACATCTT---------------------GT------GAAC------GTCTTTGTTAAGGT---TAAGGATTTTCAGGTGAA---CCTATGGTTGGTCAA------GAAACCTTGCATGTATTATATTAGGTATCAAAGAAGATTCCTCTTGGCTTCAAAAGGGACGTTCATTTTCATGAATAAATGGAAATGTTACCTTGTCACTTTTTGGCAATGGCATTTTTCGTTGTGGTTTCATTCAAGAAGGATTT------ATAGAAAGCAATTATC------CAATCATTTCCTTGAA------ATTGTTGGCTATCTTTCACGTGTGCTGATGAAACCTTCAGTGGTACGGAGCCAAATTCTCGAAAATGCATTTCCAAT------CAATAATGGCATTAAGGAGTTCGATATTCTTATTCCAATTATTCCTCTGATTGCAGCATTGGCTAAAGCAAAATTTTGTAACGTATTAGGGCATCCTATTAGTAAGCCAGTTTGGGCTGATTTATCAGATTCTAATATTATCGACCGATTTGGGCGTATATGCAG
>Areca_catechu
CATCTGAAAATCTTGGTTCAAATCCTTCAATGCTGGATCCAAGATGTTCCTTCTTTACATTTATTGCGATTCTTTCTTCACGAATATCATA------ATTGGAATAG---TCTTATTA------------CTCCGAATAAT------TCTA---TTTTTTTTTTTT---CAAAAGAAAATAAAAGACTATTTCGGTTC------CCATATAATTCTTATGTATCTGAATGCGAATTTGTATTAGTTTTTCTTCGTAAACAA---TCTTCTTATTTACGATTAACATCTTCTGGAGCTTTTCTTGAGCGAACACATTTCTATGGAAAAATAG------AACATCTT---------------------AT------AGTA------GTGCGCC------G---TAATTATTTTCAGAAGAC---CCTATGGTTCTTCAA------GGATCCCTTCATGCATTATGTTCGATATCAAGGAAAAGCAATTCTGGTTTCAAAGGGGACTCATCTTCTGATGAAGAAATGGAAATGTCACCTTGTCAATTTCTGGCAATATTATTTTCATTTTTGGTCTCAACCGTACAGGATCC------ATATAAACCAATTATC------AAGCTGTTCTTTCTAT------TTTTTAGGTTATCTTTCAAGTGTACTAATAAATCCTTCGGCGGTAAAGAATCAAATGCTAGAGAATTCATTTCTAAT------AGATATTGTTATTAAAAAATTCGATACCAGAGTCCCAGTTATTCCTCTTATTGGATCATTGTCTAAAGCTAAATTTTGTACCGTATCGGGGCATCCTATTAGTAAGCCGATCTGGACCAATTTATCAGATTGCGATATTATTGATCGATTTGGTCGGATATGTAG
>Argyreia_nervosa
CATCTGGAAATCTTGGTTCAAACTCTTCACTATTGGGTGAAAGACGCTTCTTCTTTGCATCTATTACGATTCTTTCTCCACGAGTATTGCA------ATTTTAATAG---TTTCATTA------------CTCCAAAGAGG------TCCC---GTTCCCCTTTTT---CAAAGATAAATCAAAGATTTTTCTTCTTC------TTATATAACTCTTATGTATGTGAATACGAATCTATTTTTTTATTTCTCCGTAACCAA---TCTCTTCATTTACGATCAACCAGTTTTGGAGCCCTTTTTGAACGAAACATTTTCTATGGAAAAATAG------AATGCTTT---------------------GT------AAAA------GTCTTTG------C---TAAGGATTTTAAGGCAAA---TCTATGTTTGCTCAAGGATGCGGATCTTTCCATGCATTATTTTAGGTATCGGGGAAAATCAATTCTGGCTTCAAAAGGAACGCTTCTTTTGATGTCTAAATGGAACTATTATTTTGTCAATTTTTGGCAAAGTTCTTTTTGTTTGTGGTTCCATACTGGAAGAATCC------ATATAAGCCAACTATC------CAACCATTCCCTTGAC------TTTATGGGCTATCTTTTAAGTATTCCACTAACCCCCTCAACCGTACGGAGTCAAATGCTAGAGAATTCTTTTTTAAT------CAATAATGCTATTAAGAAATTCGATACTATTGTTCCAATTATTCCTATCATTGGATCATTAGCTAAAGCTCAATTTTGTAATGTGCTAGGGAATCCCATTAGTAAACCGGTTTGGGCCGATTTATCAGATTCTGATATTATTGAACGGTTTGGGCGTATATACAG
>Artemisia_abrotanum
CATCTGGAAATCTTGGTTCAGGCTCTTCGCTATTGGATAAAAGATGCTTCCTCTTTGCATTTATTAAGATTCTTTCTCCATGAGTGTCATA------ATTGGGATAG---TCTTATTACTTCAA------ATTCAAAGAAA------GCCA---GTTCTTCTTTTT---CAAAAATAAATAAAAGACTATTCTTCTTC------CTATATACTTCTCATGTATGTGAATATGAATCTGCCTTCCTATTTCTGCGTAACCAA---TCTTCTCACTTACGATCAACATCTTCTGGATCCCTTATTGAACGAATATATTTCTATGGAAAAATAG------AGCATCTT---------------------GC------AGAA-----------TT----------CAGGGCTTTTCAAGTGAA---TTTATGGTTGTTCAA------AGATCCTTTCATGCATTGTGTTAGGTATCAAGGAAAATCAATTATTGCTTCAAAAGGGACGTTTCTTTTGATGAATAAATGGAAATCTTACTTTGGCAATTTTTGGAAATACTATTTTTACCTGTGGTCTCAACCAGGAAGGATTT------ATATAAACCAATTATC------CAATCATTCCCTTGAC------TTTCTGGGTTATCGTTCAAGTGTGCGGCTAAAGCCTTCAATGGTACGCAGTCAAATGCTAGAAAATGCATTTATAAT------TGATAATGCTATTAAGAAGTTTGATACCCTTGTTCCAATTATGCCTCTGATTGGATCATTGGCTAAATCTAAATTTTGTAACGCAGTGGGGCGTCCTATTGGTAAGGCAATTTGGGCCGATTTCTCAGATTCTGATATTATTGAGCGCTTTGGACGTATATACAG
>Asparagus_plumosus
CATATGGAAATCTTGGTTCAAATTCTTCAATGCTGGATTCAGGATGTTCCTTTTTTACATTTATTGCGATTTTTTCTTCACGAATATCATA------ATTGGAATAGTCTTCTCATTT------------CTCAGAAGAAA------TCTA---TTTACCGTTTTT---CAAAAGAAAATAAAAGATTATTTCGGTTC------CTATACAATTCTTATATATTTGAATGTGAATTTTTATTAGTTTTTATTCGTAAACAA---TCTTCTTATTTACGATTAACATCTTCTGGAACTTTTCTTGAACGAACACATTTCTATGGAAAAATAG------AACATCTTCAAATAGAA------CATTTTAT------AGTA------GTATGTC------G---TAACTATTTTCATAGAAC---CTTATGGTTCTTCAA------AGATCCTTTCATGCATTATGTTCGATATCAAGGAAAAGCAATTCTTGCTTCAAAGGGGACTCATCTTCTGATGAAGAAGTGGAAATATCATTTTGTCAATTTCTGGCAATATTATTTTCACTTTTGGTCTCAACCATACAGGATCC------ATATAAACCAATTATC------AAACTATTCTTTTTAT------TTTCTGGGTTATCTTTCAAGTCTACTAATAAATTTTTCGCCGGTAAGGAATCAAATGTTAGAGAATTCATTTCTAAT------AGATACCGTTACTAAGAAATTTGATACCGTAGTTCCGGTTATTCTTCTTATTCGATCCTTGGCTAAAGCTAAATTTTGTACCGTATCGGGCCATCCTATTAGTAAGCCGATCTGGGCCGATTTATCAGATTCTGATATTCTTGATCGATTCGGTCGGATATATAG
>Aucuba_japonica
CATCTGGAAATCTTGGTTCAAACCCTTCGCTACTGGGTAAAAGATGCCTCTTCTTTGCATTTATTACGATTCTTTCTCTACGAGTATCGTA------ATTGGAATAG---TCTTATTA------------CTCCAAAGAAA------CCCA---GCTCTTCTTTTT---CAAAAAAAAATCAAAGATTATTCTTTTTC------TTATATAATGCTCATGTATGTGAATACGAATCTATCTTCGTCTTTCTCTGTAACCAA---TCTTCTTATTTACGATCAACATCTTCTGAAGCCTTTCTTGAGCGAATTTATTTCTATGGAAAAATAG------AATGTCTT---------------------GT------AGAA------GTCTTTG------C---TAAGGTTTTTCCGGTCAA---CCTGTGGTTGTTCAA------GGATCCTAACATGCATTATGTTAGGTATCAAGGCAAATCAATTATGGCTTCAAAAGGTACGTCTCTTTTGATGAATAAATGGAAATATTACCTTATCAATTTTTGGCAATGTCATTTTTACCTGTGGTCTCACCCAGGAAGGATTT------ATATAAATCAATTATC------CAATCATTCCTTTGAC------TTTATGGGCTATTTTTCAAGTGTGCGACTAAACCCCTCAATGGTACGAAGTCAAATGCTAGAAAATTCATTTCTAAT------CGATAATGCTATTAAGAAGTTCGATACCATTGTTCCAATTATTCCTCTGATTGGATCATTGGCTAAAGCGAAATTTTGTAACGTATTAGGGTATCCCATTAGTAAGCCGGTTCGGGCCGATTTATCAGATTCTGATATTATTGACCGATTTGGGCGTATATGCAG
>Bauhinia_retusa
CATTTGGAAATTCTGCTTCAAACCCTTCGCTATTGGTTGAAAGATGTCTCGTCTTTTCATTTATTAAGGATCTTTCTTCACCAATATTGTA------ATTCAAATAG---TCTTATTA------------CTCTAAAAAAA------TCGA---TTTCTACTTTTG---GAAAAAGTCATCCAAGATTCTTCTTGTTC------CTATATAATTTGCATGTCTTCGAATATGAATCTATCTTCCTTTTTCTCCGTAACAAA---TCTTCTCATTTACGATTAACATCCTCTGGAGTCCTTTTTGAGCGAATCTATTTCTATGGAAAAACAG------AACATCTT---------------------GT------AGAA------GTCTTTG------C---TAAAGATTTTCTGTCGAC---CTTATGGTTATTCAA------GGATCCTTTCATTCATTATGTTAGATATCAAGGAAAATCTATTCTGGCTTCAACGAATACGCCTCTTTTGATGAATAAATGGAAATACTATCTTATCAATTTATGGCAATGTAATTTTTATGTTTGGTCTCAACCAGGAAGAATCC------ATATAAACCAATTATC------TGAGCATTCATTCTACTTTTTGTTTTTGGGTTATTTTTCAAGTGTGCGGCTAAATCCTTCGGTGGTACGAAGTCGAATGCTGGAAAATTCATTTCTAAT------AGAAAATGTTAGGAAAAAGCTTAATACAATAGTTCCAATTATTCCTATAATTAGATTATTGGCTAAAGCGAAATTTTGTAACGCATTAGGTCATCCTATAAGTAAACCGGTCTGGGCCGATTCATCTGATTTTGATATTATTGACCGATTTGTGCGGATATGCAG
>Begonia_semperflorens
CATCTGGAAATTTTGGTTCAAATTATTCGCTATTGGGTGAAAGATGCCTCTTCGTTGCATTTATTACGGTTTTTTCTTCACGAGTATTGTA------ATTGGAATAG---TCTTATTA------------CTCCAAATAAA------TTGA---TTTCTTTTTTTT---CAAAAGAAAATCGAAGATTATTCTTGTTC------CTATATAATTCTCATGTATGTGAATACGAATCTATTTTACTTTTTCTCCGTAACCAA---TCTTCTCATTTACGGTTAACATCTTATAGGTTTTTTTTTGAGCGAGTATATTTTTATGGAAAAATAG------AACATCTT---------------------GT------AAAA------GTATTTG------C---TAATTATTTTCGGGCTAT---CCTACGGGTCTTCAA------GCATCCTTTTATACATTATGTTAGATATCAAGGAAAAGCAATTCTGGTTTCAAAAGATACGCCTCTTCTGATGAATAAGTGGAAATATTACCTTGTCCATTTATGGCAATGTTATTTTTATGTGTGGTCACAACCAGAGAGGATCT------ATATAAACCAATTATC------CAAGCGTTCTCTTGCC------TTTTTGGGCTATATTTCAAGTGTGCGACTAAATCCTTCAGTGGTACGGAGTCAAATGCTAGAAAATGAATTTCTAAT------GGATAATGGTATGAAGAAACTCGATACACTAGTTCCAATTATGAAACTGCTTGTATCATTGGCTAAAGCTAAATTTTGTAACGTATTAGGGCATCCCATTAGTAAGCCGACCTGGGCGGATTCGTCAGATTTTGATATTATCGATCGATTTTTGCGTATATGCAG
>Brassica_oleracea_209
-------------TGGTTCAAACCCTACGTTACCGGGTAAAAGATGCCTCTTCTTTGCATTTTTTTCGGTTCTGTCTATACGAGTATTGCA------ATTGGAAGAA---TTTTGATA------------GTAAAAAAAAA------TCAA-----------TTTT----------GAATCCAAGATTTTTATTGTTC------TTATATAATTCTCATGTATGTGAATACGAATCCATCTTTTTTTTTCTACGCAAGCAG---TCTTCTCATTTACGATCGACATCTTATGACGTCTTTTTTGAGCGAATTTTATTCTATGGAAAAATAC------AACATTTT---------------------TT------TAAA------GTCTTTG------T---TAATAATTTTTCGGCGCT---CTTAGGGTTGCTCAA------GGATCCTTTCCTACATTATGTTAGATATCATGGAAAATACATTCTGGCAACAAAGGATACGCCACTTCTGATGAATAAATGGAAATATTATTTTGTTAATTTATGGCAATGTTATTTTTCCGTATGGTTTCAATCGCAAAAGGTTA------ATATAAATCAATTATC------TTTAGATAATTTAGAA------TTTCTGGGTTATCTATCAAGTTTGCGACTAAACCCTTTAGTGGTACGTAGTCAAATGCTAGAAAACTCATTTCTAAT------AGATAATGTTAGAATAAAATTGGATAGCAACATTCCAATTTCTTCTATTATTGGGTCGTTGGCTAAAGATAAATTTTGTAATGTATTAGGGCATCCGATTAGTAAAGCGACCTGGACGGATTCATCAGATTCTGATATTCTCAACCGATTTGTGCGTATATGCAG
>Brassica_oleracea_356
-------------TGGTTCAAACCCTACGTTACCGGGTAAAAGATGCCTCTTCTTTGCATTTTTTTCGGTTCTGTCTATACGAGTATTGCA------ATTGGAAGAA---TTTTGATA------------GTAAAAAAAAA------TCAA-----------TTTT----------GAATCCAAGATTTTTATTGTTC------TTATATAATTCTCATGTATGTGAATACGAATCCATCTTTTTTTTTCTACGCAAGCAG---TCTTCTCATTTACGATCGACATCTTATGACGTCTTTTTTGAGCGAATTTTATTCTATGGAAAAATAC------AACATTTT---------------------TT------TAAA------GTCTTTG------T---TAATAATTTTTCGGCGCT---CTTAGGGTTGCTCAA------GGATCCTTTCCTACATTATGTTAGATATCATGGAAAATACATTCTGGCAACAAAGGATACGCCACTTCTGATGAATAAATGGAAATATTATTTTGTTAATTTATGGCAATGTTATTTTTCCGTATGGTTTCAATCGCAAAAGGTTA------ATATAAATCAATTATC------TTTAGATAATTTAGAA------TTTCTGGGTTATCTATCAAGTTTGCGACTAAACCCTTTAGTGGTACGTAGTCAAATGCTAGAAAACTCATTTCTAAT------AGATAATGTTAGAATAAAATTGGATAGCAACATTCCAATTTCTTCTATTATTGGGTCGTTGGCTAAAGATAAATTTTGTAATGTATTAGGGCATCCGATTAGTAAAGCGACCTGGACGGATTCATCAGATTCTGATATTCTCAACCGATTTGTGCGTATATGCAG
>Calendula_officinalis
CATCTGGAAATCTTGGTTCAGGCTCTCCGCTATTGGATAAAAGATGCTTCCTCTTTGCATTTATTAAGATACTTTTTCCATGAGTGTCATA------ATTGGGATAG---TCTTATTACTTCAA------ATTCAAAGAAA------GTCT---ATTCTTCTTTTT---CAAAAAGAAATCACAGATTATTCTTCTTC------CTATATACTTTTCATGTATGTGAATATGAATACGGCTTCCTCTTTCTCCGTAACCAA---TCTTCTCACTTACGATCAACATCTTCTGGAGCCCTTATTGAACGAATATATTTCTATGGAAAAATAG------AGCATCTT---------------------GC------AGAA------GTCTTTA------C---CAAGGCTTTTCAAGTGAA---TTTATGGTTGTTCAA------AGATCCTTTCATGCATTATGTTAGGTATCAAGGAAAAGCAATTCTTGCTTCAAAAGGAACGTTTCTTTTGATGAATAAATGGAAATATTACTTTATCAATTTCTGGAAATCTTATTTTTACCTGTGGTCTCAACCAGGAAGGATTT------ATATAAACCAATTATC------CAAGCATTCCCTTGAC------TTTCTGGGTTATCATTCAAGTGTGCGGCTAAACCCTTCAATGGTACGCAGTCAAATGCTAGAAAATTCATTTATAAT------GGATAATCCTATTAAGAAGTTTGATACTCTTGTTCCAATTATCCCAATGATTGAATCATTGGCTAAATCAAAATTTTGTAACGCATTGGGACATCCTATTGGTAAGGCGGTTTGGGCCGATTTATCAGATTCTGATATTATTGAGCGCTTTGGGCGTATATACAG
>Caryota_mitis
CATCTGAAAATCTTGGTTCAAATCCTTCAATGCTGGATCCAAGATGTTCCTTCTTTACATTTATTGCGATTCTTTCTTCACGAATATCATA------ATTGGAATAG---TCTTATTA------------CTCCGAATAAT------TCTA---TTTTTTTTTTTT---CAAAAAAAAATAAAAAACTATTTCGGTTC------CCATATAATTCTTATGTATCTGAATGCGAATTTGTATTAGTTTTTCTTCGTAAACAA---TCTTCTTATTTACNATTAACATCTTCTGGAGCTTTTCTTGAGCGAACACATTTCTATGGAAAAATAN------AACATCTT---------------------AT------AGTA------GTGCGTC------G---TAATTATTTTCAAAAAAC---CCTATGGTTCTTCAA------GGATCCCTTCATGCATTATGTTCGATATCAAGGAAAAGCAATTCTGGTTTCAAAGGGGACTCATCTTCTGATGAANAAATGGAAATGTCACCTTGTCAATTTCTGGCAATATTATTTTCATTTTTGGTCTCAACCGTACAGGATCC------ATATAAACCAATTATC------AAGCTGTTCTTTCTAT------TTTTTAGGTTATCTTTC---------------------------------------------------------------------------------------------------------------------------------------------------------------------------------------------------------------------------------------
>Cestrum_nocturnum
CATCTGGAAATCTTGCTTCAAACTCTTCGCTATTGGGTAAAAGATGCCTCTTCTTTACATTTATTACGATTCTTTCTCCACGAATATTGGA------ATTTGAATAG---TCTTATTA------------CTCCAAAGAAG------CCCG---GTTACTCCTTTT---CAAAAAAAAATAAAAGATTCTTCTTCTTCTTATATTTATATAATTCTTATGTATATGAATGCGAATCCACTTTCGTCTTTCTACGGAACCAA---TCTTATCATTTACGATCAACATCTTTTGGAGCCCTTCTTGAACGAATATATTTCTATGGAAAAATAG------AATGTCTT---------------------GT------AGAA------GTCTTTG------C---TAAGGATTTTCAGGCTAC---TCTATGGTTATTCAA------GGATCCTTTGATGCATTATGTTAGGTATCAAGGAAAATCAATTCTGGCTTCAAAAGGGACGTTTCTTTTGATGAATAAATGGAAATTTTACCTTGTCAATTTTTGGCAATGTCATTTTTCTCTGTGCTTTGAGACAGGAAGGATCC------ATATAAACCAATTATC------CAACCATTCCCGTGAC------TTTCTGGGCTATCTTTCAAGTGTGCGACTAAATCCTTCAATGGTACGTAGTCAAATCTTAGAAAATTCATTTCTAAT------TAATAATGCAATTAAGAAGTTCGATACCCTTGTTCCAATTATTCCTTTGATCGGATCATTAGCTAAAGCAAACTTTTGTACCGTATTAGGGCATCCCATTAGTAAACCGGTTTGGTCAGATTTATCAGATTCTGATATTATTGACCGATTTGGGCGAATATGCAG
>Chasmanthe_aethiopica
CATATGGAAATCTTGGTTCAAATCCTTCAATGCTGGATTCAAGATGTTCCCCTTTTGCATTTCTTGCGATTCTTTCTTCACGAATATCACA------ATTGGAATAGTTTTTTCATTA------------CTCAGAATAAA------TCTA---TTTATATTTTTT---CAAAAGAAACTAAAAGACTATTTCGGTTC------CTATACAATTCTTATGTATATGAATGTGAATTTTTATTCGTTTTTCTTCGTAAGCAC---TCTTCTTATTTACGATTCACATCCTTTCGAACTTTTCTTGAGCGAAGATATTTCTATGGAAAAATGG------AACATCTTCAAACGGAACAT------CTTAT------AATA------GTATGTT------G---TGATTATTTTAAGGGAAC---CCTATGGTCCTTCAA------AGATCCTTTCATGCATTATGCTCGATGTCAAGGAAAAGCAATTCTGGCTTCAAAAGGAACTCATCTTCTGATGAAGAAATGGAAATATAATTTTGTCAATTTATGGCAATATTATTTTCACTTTTGGTATCAATCATACAGGATCC------ATATAAACCAACTATC------AAACCATTCTTTCCAT------TTTCTGGGTTATCTTTCAAGTTTACTAAAAAATTCTTCGACGGTAAGGAATCAAATGTTAGATAATTCATTTCTAAT------AGATACTCTTACTACGAAATTTGATACCGCAGTACCAGTTATTTTTCTTATTGGATCTTTATCTAAAGCTCAATTTTGTACCGTATTGGGACATCCTATTAGTAAGCCCATCTGGACCGATTTATCAGATTCTGGTATTATTGAGCGATTTGGTCGGATATGTAG
>Chlorophytum_comosum_407
-----GGAAATCTTGGTCCAAATTCTTCGATGCTGGATTCAAGATGTTCCTTTTTTGCATTCATTGCGATTCTTTCTTCACGAATATCATA------ATTGGAATAGTCTTCTCATTA------------CGCATAAGAAA------TCTA---TTTGTCTTTTTT---CAAAAGAAAATAAAAGACTATTTCGGTTC------CTATACAATTCTTATGTATCTGAATTTGAATTTTTATTAGTTTTTTTTCGTAAACAA---TCTTCTTATTTACGATTAAGATCTTCTGGAACTTTTCTTGAGCGAACACATTTTTATGGAAAAATAG------AACATTTTCAAATAAAACATTTGCATTTTAT------AGTA------GTATGTC------C---TAACTATTT------------CCTGTGGGCCTTTAA------AGAACCTTTCATGCATTATGTTCGATATCAAGGAAAAGCCCTTCTTGCTTCAAAGGGGACTCATCTTGTACTGAAGAAATGGAAATATCATTTTGTCAATCTTTGGCAATATTATTTTCACTTTTGGTCTCAACTGCACAGGATCC------ATATAAATCAATTATC------AAACTATTCCTTCTAT------TTTCTGGGTTATCTTTCAAGTGTACTAATAAATTTTTCGACAGTAAGGAATCAAATGTTAGAGAATTCATTTCTAAT------AGATATCATTACTAAGAAATTTGATAGCATAATCCCTGTTATTGTTCTTGTTGAATCCTTGTCTAAAGCTCAATTTTGTACCGTATCGGGCCATCCTATTAGTAAGCCGATCTGGGCCGATTTATCAGATTCTGATATTCTTGATCGATTCGGTTGGATATGTAG
>Chlorophytum_comosum_418
-----GGAAATCTTGGTCCAAATTCTTCGATGCTGGATTCAAGATGTTCCTTTTTTGCATTCATTGCGATTCTTTCTTCACGAATATCATA------ATTGGAATAGTCTTCTCATTA------------CGCATAAGAAA------TCTA---TTTGTCTTTTTT---CAAAAGAAAATAAAAGACTATTTCGGTTC------CTATACAATTCTTATGTATCTGAATTTGAATTTTTATTAGTTTTTTTTCGTAAACAA---TCTTCTTATTTACGATTAAGATCTTCTGGAACTTTTCTTGAGCGAACACATTTTTATGGAAAAATAG------AACATTTTCAAATAAAACATTTGCATTTTAT------AGTA------GTATGTC------C---TAACTATTT------------CCTGTGGGCCTTTAA------AGAACCTTTCATGCATTATGTTCGATATCAAGGAAAAGCCCTTCTTGCTTCAAAGGGGACTCATCTTGTACTGAAGAAATGGAAATATCATTTTGTCAATCTTTGGCAATATTATTTTCACTTTTGGTCTCAACTGCACAGGATCC------ATATAAATCAATTATC------AAACTATTCCTTCTAT------TTTCTGGGTTATCTTTCAAGTGTACTAATAAATTTTTCGACAGTAAGGAATCAAATGTTAGAGAATTCATTTCTAAT------AGATATCATTACTAAGAAATTTGATAGCATAATCCCTGTTATTGTTCTTGTTGAATCCTTGTCTAAAGCTCAATTTTGTACCGTATCGGGCCATCCTATTAGTAAGCCGATCTGGGCCGATTTATCAGATTCTGATATTCTTGATCGATTCGGTTGGATATGTAG
>Chrysanthemum_carinatum
CATCTGGAAATCTTGGTTCAGGCTCTTCGCTATTGGATAAAAGATGCTTCCTCTTTGCATTTATTAAGATTCTTTCTCCATGAGTGTCATA------ATTGGGATAG---TCTTATTACTTCAA------ATTCAAAGAAA------GTTC---GTTCTTCTTTTT---CAAAAAGAAAAAACAGATTATTCTTCTTC------CTATATACTTTTCATGTAGGTGAATATGAATCTGGCTTCCTCTTTCTCCGTAACCAG---TCTTCTCACTTACGATCAACATCTTCTGGAGCTCTTATTGAACGAATCCATTTCTACGGAAAAATAG------AACATCTT---------------------GC------AGAA------GTCTTTG------T---CAGGTCTTTTCAAGCAAA---TTTATGGTTGTTCAA------AGATCCTTTCATGCATTATGTTAGGTATCAAGGAAAATCAATTCTTGCTTCAAAAGGGACGTTTCTTTTGATGAATAAATGGAAATATTACTTTATCAATTTCTGGAAATATTATTTTGACCTGTGGCCTCAACCAGGAAGTATTT------ATATAAACCAATTATC------CAATCATTCCCTTGAC------TTTCTGGGTTATCGTTCAAGTGTGCGGCTAAATCCTTCAATGGTACGCAGTCAAATGCTGGAAAATGCATTTCTAAT------CGATAATGCTATTAAGAAGTTTGATACTCTTGTTCAAATTATGCCTCTGATTGGATCACTGGCTAAATCTAAATTTTGTAACGCATTGGGGCATCCTATTGGCAAGGCGATTTGGACCGATTTATCAGATTCTGATATTATTGAGCGCTTTGGGCGTATATA---
>Chrysanthemum_morifolium
CATCTGGAAATCTTGGTTCAGGCTCTTCGCTATTGGATAAAAGATGCTTCCTCTTTGCATTTATTAAGATTCTTTCTCCATGAGTGTCATA------ATTGGGATAG---TCTTATTACTTCAA------ATTCAAAGAAA------GTTA---GTTCTTCTTTTT---CAAAAAGAAAAAACAGATTATTCTTCTTC------CTATATACTTTTCATGTATGTGAATATGAATCTGGCTTCCTCTTTCTCCGTAACCAG---TCTTCTCACTTACGATCAACATCTTCTGGAGCCCTTATTGAACGAATAAATTTCTATGGAAAAATAG------AGCATCTT---------------------GC------AGAA------GTCTTTG------T---CAGGTCTTTTCAAGCAAA---TTTATGGTTGTTCAA------AGATCCTTTCATGCATTATGTTAGGTATCAAGGAAAATCCATTCTTGCTTCAAAAGGGACGTTTCTTTTGATGAATAAATGGAAATATTACTTTGTCAATTTCTGGAAATATTATTTTTACCTGTGGCCTCAACCAGGAAGGATTT------ATATAAACCAATTATC------CAATCATTCCCTTGAC------TTTCTGGGTTATCGTTCAAGTGTGCGGCTAAATCCTTCAACGGTACGCAGTCAAATGCTAGAAAATGCATTTCTAAT------CGATAATGCTATTAAGAAGTTTGATACTCTTGTTCCAATTATGCCTCTGATTGGATCACTGGCTAAATCCAAATTTTGTAACGCATTGGGGCATCCTATTGGCAAGGCGATTTGGACCGATTTATCAGATTCTGATATTATTGAGCGCTTTGGGCGTATATACAG
>Clerodendron_splendens
CATGTGGAAATCTTGGTTCAAACTCTTCGCGGTTGGGTAAAAGATGCTTCTTCTTTACATTTATTACGAGTCTTTCTCGATGAATATTGTA------ATTGGAATAG---TCTTATTA------------TTCCAACAAAA------GCCG---GCTCCTCTTTTT---CAAAACGAAATCAAAGACTATTCTTATTC------TTATATAATTCTCATGTATGTGAATATGAATCTGTTTTCGTCTTTCTACGTAACCAA---TCTTTTCATTTACGATCAACATCTTTTGGAGTTCTTCTTGAACGAATCTATTTCTATGTAAAAGTAG------AACGTCTT---------------------GT------GAAC------GTCTTTGTTAAGAT---TAACAATTTTCGGGCGAA---CTCGTGGTTGGTCAA------GGAACCTTTCATGCATTATATTAGGTATCAAAGAAGATCCATTCTGGCTTCAAAGGGAACATCTTTTTTCATGAAAAAATGGCAATTTTATCTTGTCACTTTTTGGCAATGGCATTTTTCGCTGTGGTTTCATCCAAGAAGGATTT------ATATAAACCAATTATC------CAATTATTCCCTTGAA------TTTTTGGACTATCTTTCAAGCGTGCGAATGAACCCCTCCGTGGTACGGAGTCAAATTCTAGAAAATGCATTTCTAAT------CAATAATGCTATTAAGAAGTTTGATACCCTTATTCCAATTATTCCAATGATTGCGTCATTGGCTAAAGCGAAATTTTGTAACGTATTTGGGCATCCTGTTAGTAAGCCGATTTGGGCTGATTTATCAGATTCTAATATTATTGACCGATTTGGTCGTATATGCAG
>Cocos_nucifera
CATCTGAAAATCTTGGTTCAAATCCTTCAATGCTGGATCCAAGATGTTCCTTCTTTACATTTATTGCGATTCTTTCTTCACGAATATCATA------ATTGGAATAG---TCTTATTA------------CTCCGAATAAT------TCTA------TTTTTTTTT---CAAAAGAAAATAAAAGACTATTTCGGTTC------CCATATAATTCTTATGTATCTGAATGCGAATTTGTATTAGTTTTTCTTCGTAAACAA---TCTTCTTATTTACGATTAACATCTTCTGGAGCTTTTCTTGAGCGAACACATTTCTATGGAAAAATAG------AACATCTT---------------------AT------AGTA------GTGCGCC------G---TAATTATTTTCAGAAGAC---CCTATGGTTCTTCAA------GGATCCCTTCATGCATTATGTTCGATATCAAGGAAAAGCAATTCTGGTTTCAAAGGGGACTCATCTTCTGATGAAGAAATGGAAATGTCATCTTGTCAATTTCTGGCAATATTATTTTCACTTTTGGTCTCAACCGTACAGGATCC------ATATAAACCAATTATC------AAGCTGTTCTTTCTAT------TTTCTAGGTTATCTTTCAAGTGTACTAATAAATCCTTCGGCGGTAAGGAATCAAATGCTAGAGAATTCATTTCTAAT------AGATACTGTTATTAAAAAATTCGATACCAGAGTCCCAGTTATTCCTCTTATTGGATCATTGTCTAAAGCTAAATTTTGTACCGTATCGGGGCATCCTATTAGTAAGCCGATCTGGACCAATTTATCAGATTGCGATATTATTGATCGATTTGGTCGTATATGTAG
>Codiaeum_variegatum_230
CATTTAGAAAAATTAGTTCAAATCCTTCGCTATTGGATGAAAGATCCCTCTTCTTTGCATTTATTACGACTCTTTCTTCATGAATATTGGA------ATTGGAACAG---TCTTATTA------------TTCCAAAGAAA------TCTA---TTTCTATTTTTA---CAAAAAGTAATCCAAGATTTTTCTTGTTC------CTATATAATTCTCATGTATCTGAATACGAATCAATCTTCGTTTTTCTTCGTAATCAA---TCTTTTCATTTACGATCAACATTTTCTAGAATCCTTCTTGAACGAGTTTATTTCTATGGAAAAATAG------AACATTTT---------------------TC------AGAA------GTCTTTG------A---TAATGATTTTCAGGCCAT---CCTAGGGTTATTCAA------GGATCCGTTTATGCATTATGTTAGGTATAAAGGAAAATCCATTCTGGCTTCAAAAGATAGACCTCTTCTGATGAAAAAATGGAAATATTACCTTGTCAATTTATGTCAATGTCATTTTTATGTGTGGTTTCAACCAGAAAAGATCT------ATATAAATTTATTATC------TAAGGATCCTCTCCAC------TTTTTGGGCTATCTTTTAAATGTAAAATTAAATCCTTCGGTGGTGCGGAGTCAAATGCTAGAAAATTCATTTATAATAAATAAAGATAATACTATGAAGAAACTCGATACAATAGTTCCAATTATTCCTTTGATTGGATCATTGGCAAAAACTAAATTTTGTAACGCAGTAGGGCATCCCATTAGTAAACCGGTCTGGGCTGATTCATCGGATTCTTATATTATCGACCGATTTGTGCGTATATGCAG
>Codiaeum_variegatum_281
CATTTAGAAAAATTAGTTCAAATCCTTCGCTATTGGATGAAAGATCCCTCTTCTTTGCATTTATTACGACTCTTTCTTCATGAATATTGGA------ATTGGAACAG---TCTTATTA------------TTCCAAAGAAA------TCTA---TTTCTATTTTTA---CAAAAAGTAATCCAAGATTTTTCTTGTTC------CTATATAATTCTCATGTATCTGAATACGAATCAATCTTCGTTTTTCTTCGTAATCAA---TCTTTTCATTTACGATCAACATTTTCTAGAATCCTTCTTGAACGAGTTTATTTCTATGGAAAAATAG------AACATTTT---------------------TC------AGAA------GTCTTTG------A---TAATGATTTTCAGGCCAT---CCTAGGGTTATTCAA------GGATCCGTTTATGCATTATGTTAGGTATAAAGGAAAATCCATTCTGGCTTCAAAAGATAGACCTCTTCTGATGAAAAAATGGAAATATTACCTTGTCAATTTATGTCAATGTCATTTTTATGTGTGGTTTCAACCAGAAAAGATCT------ATATAAATTTATTATC------TAAGGATCCTCTCCAC------TTTTTGGGCTATCTTTTAAATGTAAAATTAAATCCTTCGGTGGTGCGGAGTCAAATGCTAGAAAATTCATTTATAATAAATAAAGATAATACTATGAAGAAACTCGATACAATAGTTCCAATTATTCCTTTGATTGGATCATTGGCAAAAACTAAATTTTGTAACGCAGTAGGGCATCCCATTAGTAAACCGGTCTGGGCTGATTCATCGGATTCTTATATTATCGACCGATTTGTGCGTATATGCAG
>Codiaeum_variegatum_282
CATTTAGAAAAATTAGTTCAAATCCTTCGCTATTGGATGAAAGATCCCTCTTCTTTGCATTTATTACGACTCTTTCTTCATGAATATTGGA------ATTGGAACAG---TCTTATTA------------TTCCAAAGAAA------TCTA---TTTCTATTTTTA---CAAAAAGTAATCCAAGATTTTTCTTGTTC------CTATATAATTCTCATGTATCTGAATACGAATCAATCTTCGTTTTTCTTCGTAATCAA---TCTTTTCATTTACGATCAACATTTTCTAGAATCCTTCTTGAACGAGTTTATTTCTATGGAAAAATAG------AACATTTT---------------------TC------AGAA------GTCTTTG------A---TAATGATTTTCAGGCCAT---CCTAGGGTTATTCAA------GGATCCGTTTATGCATTATGTTAGGTATAAAGGAAAATCCATTCTGGCTTCAAAAGATAGACCTCTTCTGATGAAAAAATGGAAATATTACCTTGTCAATTTATGTCAATGTCATTTTTATGTGTGGTTTCAACCAGAAAAGATCT------ATATAAATTTATTATC------TAAGGATCCTCTCCAC------TTTTTGGGCTATCTTTTAAATGTAAAATTAAATCCTTCGGTGGTGCGGAGTCAAATGCTAGAAAATTCATTTATAATAAATAAAGATAATACTATGAAGAAACTCGATACAATAGTTCCAATTATTCCTTTGATTGGATCATTGGCAAAAACTAAATTTTGTAACGCAGTAGGGCATCCCATTAGTAAACCGGTCTGGGCTGATTCATCGGATTCTTATATTATCGACCGATTTGTGCGTATATGCAG
>Codiaeum_variegatum_283
CATTTAGAAAAATTAGTTCAAATCCTTCGCTATTGGATGAAAGATCCCTCTTCTTTGCATTTATTACGACTCTTTCTTCATGAATATTGGA------ATTGGAACAG---TCTTATTA------------TTCCAAAGAAA------TCTA---TTTCTATTTTTA---CAAAAAGTAATCCAAGATTTTTCTTGTTC------CTATATAATTCTCATGTATCTGAATACGAATCAATCTTCGTTTTTCTTCGTAATCAA---TCTTTTCATTTACGATCAACATTTTCTAGAATCCTTCTTGAACGAGTTTATTTCTATGGAAAAATAG------AACATTTT---------------------TC------AGAA------GTCTTTG------A---TAATGATTTTCAGGCCAT---CCTAGGGTTATTCAA------GGATCCGTTTATGCATTATGTTAGGTATAAAGGAAAATCCATTCTGGCTTCAAAAGATAGACCTCTTCTGATGAAAAAATGGAAATATTACCTTGTCAATTTATGTCAATGTCATTTTTATGTGTGGTTTCAACCAGAAAAGATCT------ATATAAATTTATTATC------TAAGGATCCTCTCCAC------TTTTTGGGCTATCTTTTAAATGTAAAATTAAATCCTTCGGTGGTGCGGAGTCAAATGCTAGAAAATTCATTTATAATAAATAAAGATAATACTATGAAGAAACTCGATACAATAGTTCCAATTATTCCTTTGATTGGATCATTGGCAAAAACTAAATTTTGTAACGCAGTAGGGCATCCCATTAGTAAACCGGTCTGGGCTGATTCATCGGATTCTTATATTATCGACCGATTTGTGCGTATATGCAG
>Codiaeum_variegatum_285
CATTTAGAAAAATTAGTTCAAATCCTTCGCTATTGGATGAAAGATCCCTCTTCTTTGCATTTATTACGACTCTTTCTTCATGAATATTGGA------ATTGGAACAG---TCTTATTA------------TTCCAAAGAAA------TCTA---TTTCTATTTTTA---CAAAAAGTAATCCAAGATTTTTCTTGTTC------CTATATAATTCTCATGTATCTGAATACGAATCAATCTTCGTTTTTCTTCGTAATCAA---TCTTTTCATTTACGATCAACATTTTCTAGAATCCTTCTTGAACGAGTTTATTTCTATGGAAAAATAG------AACATTTT---------------------TC------AGAA------GTCTTTG------A---TAATGATTTTCAGGCCAT---CCTAGGGTTATTCAA------GGATCCGTTTATGCATTATGTTAGGTATAAAGGAAAATCCATTCTGGCTTCAAAAGATAGACCTCTTCTGATGAAAAAATGGAAATATTACCTTGTCAATTTATGTCAATGTCATTTTTATGTGTGGTTTCAACCAGAAAAGATCT------ATATAAATTTATTATC------TAAGGATCCTCTCCAC------TTTTTGGGCTATCTTTTAAATGTAAAATTAAATCCTTCGGTGGTGCGGAGTCAAATGCTAGAAAATTCATTTATAATAAATAAAGATAATACTATGAAGAAACTCGATACAATAGTTCCAATTATTCCTTTGATTGGATCATTGGCAAAAACTAAATTTTGTAACGCAGTAGGGCATCCCATTAGTAAACCGGTCTGGGCTGATTCATCGGATTCTTATATTATCGACCGATTTGTGCGTATATGCAG
>Codiaeum_variegatum_286
CATTTAGAAAAATTAGTTCAAATCCTTCGCTATTGGATGAAAGATCCCTCTTCTTTGCATTTATTACGACTCTTTCTTCATGAATATTGGA------ATTGGAACAG---TCTTATTA------------TTCCAAAGAAA------TCTA---TTTCTATTTTTA---CAAAAAGTAATCCAAGATTTTTCTTGTTC------CTATATAATTCTCATGTATCTGAATACGAATCAATCTTCGTTTTTCTTCGTAATCAA---TCTTTTCATTTACGATCAACATTTTCTAGAATCCTTCTTGAACGAGTTTATTTCTATGGAAAAATAG------AACATTTT---------------------TC------AGAA------GTCTTTG------A---TAATGATTTTCAGGCCAT---CCTAGGGTTATTCAA------GGATCCGTTTATGCATTATGTTAGGTATAAAGGAAAATCCATTCTGGCTTCAAAAGATAGACCTCTTCTGATGAAAAAATGGAAATATTACCTTGTCAATTTATGTCAATGTCATTTTTATGTGTGGTTTCAACCAGAAAAGATCT------ATATAAATTTATTATC------TAAGGATCCTCTCCAC------TTTTTGGGCTATCTTTTAAATGTAAAATTAAATCCTTCGGTGGTGCGGAGTCAAATGCTAGAAAATTCATTTATAATAAATAAAGATAATACTATGAAGAAACTCGATACAATAGTTCCAATTATTCCTTTGATTGGATCATTGGCAAAAACTAAATTTTGTAACGCAGTAGGGCATCCCATTAGTAAACCGGTCTGGGCTGATTCATCGGATTCTTATATTATCGACCGATTTGTGCGTATATGCAG
>Codiaeum_variegatum_363
------------------------------------------------TCTTCTTTGCATTTATTACGACTCTTTCTTCATGAATATTGGA------ATTGGAACAG---TCTTATTA------------TTCCAAAGAAA------TCTA---TTTCTATTTTTA---CAAAAAGTAATCCAAGATTTTTCTTGTTC------CTATATAATTCTCATGTATCTGAATACGAATCAATCTTCGTTTTTCTTCGTAATCAA---TCTTTTCATTTACGATCAACATTTTCTAGAATCCTTCTTGAACGAGTTTATTTCTATGGAAAAATAG------AACATTTT---------------------TC------AGAA------GTCTTTG------A---TAATGATTTTCAGGCCAT---CCTAGGGTTATTCAA------GGATCCGTTTATGCATTATGTTAGGTATAAAGGAAAATCCATTCTGGCTTCAAAAGATAGACCTCTTCTGATGAAAAAATGGAAATATTACCTTGTCAATTTATGTCAATGTCATTTTTATGTGTGGTTTCAACCAGAAAAGATCT------ATATAAATTTATTATC------TAAGGATCCTCTCCAC------TTTTTGGGCTATCTTTTAAATGTAAAATTAAATCCTTCGGTGGTGCGGAGTCAAATGCTAGAAAATTCATTTATAATAAATAAAGATAATACTATGAAGAAACTCGATACAATAGTTCCAATTATTCCTTTGATTGGATCATTGGCAAAAACTAAATTTTGTAACGCAGTAGG---------------------------------------------------------------------------
>Cordyline_australis
CATATGGAAATCTTGGTTCAAATTCTTCAATGCTGGATTCAAGATGTTCCTTTTTTGCATTTATTGCGATTCTTTCTTCACGAATATCATA------ATTGGAATAGTCTTCTCATTG------------CTCAGAAGAAA------TCTA---TTTACGTTTTTT---CAAAAGAAAATAAAAGATTATTTCGGTTC------CTATACAATTCTTATGTATTTGAATGTGAATTTTTATTAGTTTTTATTCGTAAACAA---TCTTCTTATTTACGATTAACATCTTCTGGAACTTTTCTTGAGCGAACACATTTCTATGGAAAAATAG------AACATCTTCAAATAGAA------CATTTTAT------AGTA------GTATGTC------G---TAACTATTTTCATAGAAC---CCTATGGATCTTCAA------AGATCCTTTCATGCATTATGTTCAATATCAAAGAAAAGCAATTCTTGCTTCAAAGGGGACTTATCTTCTGATGAAGAAATGGAAATATCATTTTGTCAATTTCTGGCAATATTATTTTCACTTTTGGTCTCAACCGTATAGGATCC------ATATAAACCAATTATC------AAACTATTCTTTCTAT------TTTCTGGGTTATCTTTCAAGTCTACTAATAAATTTTTCGGCGGTAAGGAATCAAATGTTAGAGAATTCTTTTCTAAC------AGATACCGTTACTAAGAAATTTGATACCATAGTTCCGGTTATTCTTCTTATTGGATCCTTGGCTAAAGCTAAATTTTGTACCGTATCGGGCCATCCTATTAGTAAGCCGATCTGGGCCGATTTATCGGATTCTGATATTCTTGATCGATTCGGTCGGATATGTAG
>Crinum_longifolium
CATATGGAAATCTTGGTTCAAATTCTTCAATGTTGGATTCAAGATGTTCCCTTTTTGCATTTATTGCGATTCTTTCTTCACGAATATCATA------ATTGGAATAGTCTTCTCATTA------------CTCAGAAGAAA------TCCA---TTTACGTTTTTT---CAAAAGAAAATAAAAGACTATTTCGGTTC------CTATACAATTTTTATGTATTTGAATGTGAATTTTTATTTGTTTTTATTCGTAAACAA---TCTTCTTATTTACGATTAACATCTTTTGGAACTTTTCTTGAGCGAACACATTTCTATGGAAAAATAG------AACATCTTCAAATAGAA------AATTTTAT------AGTA------ATATGTC------G---TAACGATTTTCATAGAAC---CTTATGGTTCTTCAA------AGATCCTTTCATGCATTATGTTCGATATCGGGGAAAAGCAATTCTTGTTTCAAAGGGGACTCATCTTCTGATGAAGAAATGGAAATATCATTTTGTCAATTTCTGGCAATATTATTTTCACTTTTGGTCTCAACCGTACAGGATCC------ATATAAATCAACTATC------AAACTATTCTTTCTAT------TTTCTGGGTTATCTTTCAAGTCTACTAATAATTTCTTCGGCAGTAAGGAATCAAATGTTAGAGAATTCATTTCTAAT------AGATACCGTTACTAAGAAATTTGATACCATAGTCCCGGTTATTCTTCTTATTGGATCCCTGTCTAAAGCTAAATTTTGTACCGTATCGGGCCATCCTATTAGTAAGCCGATCTGGGCCGATTTATCAGATTCTGATATTCTTGATCGATTCGGTCGGATATGTAG
>Cyperus_papyrus
-------------------------TTCAATGCTGGATCCAAGATATTCCTTCTTTGCATTTATTGAGATTCTTTCTCTTCGATTATTCTA------ATTGCAATAG---TCTGATTA------------TTTCAAAGAAATTAGCTTCTA---TTTCTATATTCT---CAAAAGAAAATATAAGACTCTCTCGTTTC------TTATATAATTATTATGTATCTGAATATGAGTTTTTATTCTTGTTTATTCGTAAAAAA---TCTTCTTGTTTACGATTAACATCTTTTGGAACCTTTCTTGAGCGAATCTACTTCTATGGAAAAATAG------AACATTTT-----------------------------AGAA------TAGTGCA----------TCATATTTTTTTGAAGAAAACTTTATGGTTCTTCAC------AGATCCTCTCATGCACTATGTTCGATATCAAGGCAAAGCAATTCTAGCATCAAAAGGGACCGATCAATTTATGAAGAAATTGAAATATTGCTTTGTCTGTTTTTGGCAATATTATTTTCATTTTTGGTCTGAGTCTAATAGATTTC------ATAGAAACCAATTCTC------TTATTATTCATTCTAC------TTTCTCGGTTATTTTTCAAGTGTAAAAAGAAATCCTTTGATGGTAAGGAGTCAAATATTGGAGGATTTTGTATTAAT------AGATACTCTTTTTAAGAGATTTGATACTCTAGTTCCAGTCGTTCCTCTCATTAGATCATTGTCTAAAGCTTCACTTTGTACTGTATTAGGACATCCTACTAGTAAACCAATTTGGACAGATTTATCAGATTGTGATATTATTAGTCGATTTGGTCAAATATATAA
>Datura_stramonium
CATCTGGAAATCTTGGTTCAAACTCTTCGCTATTGGGTAAAAGATGCCTCTTCTTTACATTTATTACGATTCTTTCTCCACGAATATTGGA------ATTTGAATAG---TCTTATTA------------CTTCAAAGAAG------CCCG---GTTACTCCTTTT---CCAAAAAAAATAAAAGATTCTTCTTCTTC------TTATATAATTCTTATGTATATGAATGCGAATACACTTTCGTCTTTCTACGGAACCAA---TCTTCTCATTTAGGATCAACATCTTTTAGAGCCCTTCTTGAACGAATATATTTCTATGGAAAAATAG------AACGTCTT---------------------GT------AGAA------GTCTTTG------C---TAAGGATTTTCAGGTTAC---CCTATGGTTATTCAA------GGATCCTTTCATGCATTATGTTAGGTATCAAGGAAAATCAATTCTGGCTTCAAAAGGGACGTTTCTTTTTATGAATAAATGGAAATTTTACCTTGTCAATTTTTGGCAATGTCATTTTTCTCTGTGCTTTCACACAGGAAGGATCC------ATATAAACCAATTATC------CAACCATTCCCGTGAC------TTTATGGGCTATCTTTCAAGTGTGCGACTAAATCATTCAATGGTACGTAGTCAAATGTTCGAAAATTCATTTATAAT------CAATAATGCAATTAAGAAGTTCGATACCCTTGTTCCAATTATTCCTTTGATTGGATCATTAGCTAAAGCAAACTTTTGTACCGTATTAGGGCATCCCATTAGTAAACCGGTGTGGTCCGATTTATCAAATTCTGATATTATTGACCGATTTGGGCGTATATGCAG
>Dodonaea_viscosa
--------------------------------------------------------------------ATTCTTTCTTTACGAATATTTTA------ATTGGAATAG---TCTTATTA------------CTCCAAAGAAA------TCCA---TTTCTATTTTTT---TAACAAGTAATCCAAGATTTTTCTTTTTC------CTATATAATTCTCATGTATATGAATATGAATCCATCTTCTTTTTTCTCCGTAACCAA---TCTTCTCATTTACGATCAACATCTTCTGGAGTCCTTCTTGAGCGAATCCATTTTTATGGAAAAGTAG------AACATCTT---------------------GT------CGGA------GTCTTTG------C---TAATGATTTTCAGGACAT---CTTATGCTTGTTCAA------GGATCCTTTCATGCATTATCTTAGATATCAAGGAAAATCCATTCTGGCTTCAAAAAAAACACCCCTTCTGATGAATAAATGGAAATATTACCTTGTCAATTTATGGCAATGGAATTTTCACGTGTGGTCTCAACTCGGAAGGATTC------ATATAAACTACTTATA------CAAAGATTCTATCAAC------TTTCTGGGCTATTTTTCCAGTGGGCAACTAAAAACTTTGGTGGTACGGAGTCAAATGCTAGAAAATTCATTTCTAAT------AGATAATGCTATGAAGAAGTTCGAGACAACCATTCCTATTATTCCTCTGATTGGATCATTGACTAAGGCGCGTTTTTGTAACCCATTAGGGCATCCCATTAGTAAGCCGACTTGGGCCGATTCCTCAGATTCTCATATTATCGACCGGTTTGCG-----------
>Dracaena_deremensis
----------------------TTCTTCAATGCTGGGTTCAAGATGTTCCCTTTTTACATTTATTGCAGTTCTTTCTTCGCGAATATCATA------ATTTGAATAGTTTTCTCATTA------------CTCAGAAGAAA------TCCA---TTTGCCTTTTTT---CAAAAGAAAATAAAAGATTTTTTCGGTTC------CTATACAATTCTTATGTATTTGAATGGGAATTTTTATTCGTTTTTATTCGTAAACAA---TCTTCTTATTTACGATTAACATCTTCTGGAACCTTTCTTGAGCGAACACATTTGTATGAAAAAATGG------AACATCTTCAAATAGAA------CATTTTGT------AGTA------GTATGTC------G---TAACTATTTTCATAGAAC---CCTATGGTTCTGTAA------AGATCCTTTCATGCATTATGTTCGATATCAAGGAAAAGCAATTCTTGCTTCAAAGGGGACTCATCTTCTGATGAAGAAATGGAAATATCATTTTTTCAATTTCTGGCAATATTATTTTCATATTTGGTCGCAACCGTACAGGATCC------ATATAAACCAATTATC------AAACTATTCTTTTTAT------TTTCTGGGTTATCTTTCAAGTTTACTACTCTATTTTTCGGCGGTAAGGAATCAAATGTTAGAGAATTCATTTCTAAT------AGATACCATTACTAAGAAATTTGATACCATAGTCCCAGTTATTTTTCTTATTGGATCTTTGGCTAAAGCTAAATTTTGTACTGTATCGGGCCATCCTATTAGTAAACCGATCTGGACCGATTTATCGGATTC---------------------------------
>Dracaena_marginata
CATATGGAAATCTTGGTTCAAATTCTTCAATGCTGGGTTCAAGATGTTCCCTTTTTACATTTATTGCAGTTCTTTCTTCGCGAATATCATA------ATTTGAATAGTTTTCTCATTA------------CTCAGAAGAAA------TCCA---TTTGCCTTTTTT---CAAAAGAAAATAAAAGATTATTTCGGTTC------CTATACAATTCTTATGTATTTGAATGGGAATTTTTATTCGTTTTTATTCGTAAACAA---TCTTCTTATTTACGATTAACATCTTCTGGAACCTTTCTTGAGCGAACACATTTGTATGAAAAAATGG------AACATCTTCAAATAGAA------CATTTTGT------AGTA------GTATGTC------G---TAACTATTTTCATAGAAC---CCTATGGTTCTGTAA------AGATCCTTTCATGCATTATGTTCGATATCAAGGAAAAGCAATTCTTGCTTCAAAGGGGACTCATCTTCTGATGAAGAAATGGAAATATCATTTTTTCAATTTCTGGCAATATTATTTTCATATTTGGTCGCAACCGTACAGGATCC------ATATAAACCAATTATC------AAACTATTCTTTTTAT------TTTCTGGGTTATCTTTCAAGTTTACTACTCTATTTTTCGGCGGTAAGGAATCAAATGTTAGAGAATTCATTTCTAAT------AGATACCATTACTAAGAAATTTGATACCATAGTCCCAGTTATTTTTCTTATTGGATCTTTGGCTAAAGCTAAATTTTGTACTGTATCGGGCCATCCTATTAGTAAACCGATCTGGACCGATTTATCGGATTCTGATATTCTTGATCGATTCGGTCGGGTATGTAG
>Dracaena_reflexa
CATATGGAAATCTTGGTTCAAATTCTTCAATGCTGGGTTCAAGATGTTCCCTTTTTACATTTATTGCAGTTCTTTCTTCGCGAATATCATA------ATTTGAATAGTTTTCTCATTA------------CTCAGAAGAAA------TCCA---TTTGCCTTTTTT---CAAAAGAAAATAAAAGATTATTTCGGTTC------CTATACAATTCTTATGTATTTGAATGGGAATTTTTATTCGTTTTTATTCGTAAACAA---TCTTCTTATTTACGATTAACATCTTCTGGAACCTTTCTTGAGCGAACACATTTGTATGAAAAAATGG------AACATCTTCAAATAGAA------CATTTTGT------AGTA------GTATATC------G---TAACTATTTTCATAGAAC---CCTATGGTTCTGTAA------AGATCCTTTCATGCATTATGTTCGATATCAAGGAAAAGCAATTCTTGCTTCAAAGGGGACTCATCTTCTGATGAAGAAATGGAAATATCATTTTTTCAATTTCTGGCAATATTATTTTCATATTTGGTCGCAACCGTACAGGATCC------ATATAAACCAATTATC------AAACTATTCTTTTTAT------TTTCTGGGTTATCTTTCAAGTTTACTACTCTATTTTTCGGCGGTAAGGAATCAAATGTTAGAGAATTCATTTCTAAT------AGATACCATTACTAAGAAATTTGATACCATAGTCCCAGTTATTTTTCTTATTGGATCTTTGGCTAAAGCTAAATTTTGTACTGTATCGGGCCATCCTATTAGTAAACCGATCTGGACCGATTTATCGGATTCTGATATTCTTGATCGATTCGGTCGGGTATGTAG
>Duranta_erecta
CATGTGGAAATCTTGGTTCAAACTCTTCGCTATTGGGTAAAAGATGCCTCTTCTTTGCATTTATTACGATTCTTTCTCAACGAGTATTGTA------ATTGGAATAG---TCTTATTA------------CTCCAACGAAA------GCCA---GCTCCTCTTTTT---CAAAAAGAAATCAAAGATTATTCTTATTC------TTATATAATTCTCATGTATGTGAATATGAATCCATTTTCATCTTTCTACGTAACCAA---TCTTCTCATTTACGATCAACATCTTCTGGAGTTCTTCTTGAACGAATCTATTTCTATGGAAAAAAAG------AACGTCTT---------------------GT------GAAC------ATCTTTGTTAAGGT---TAAGGATTTTCAGGCAAA---CCTATGGTTGGTCAA------GGAACCTTGCATGGATTATATTAGGTATCAAAGAAAATCCATTCTGGCTTCAAAAGGGACGTCTCTTTTCATAAATAAATGGAAATGCTATCTTGTCACTTTTTGGCAATGGCATTTTTCGCTGTGGTTTCATCCAAGCAGGATTT------ATATAAACCAATTATC------CAATCATTCCCTTGAT------TTTTTGGGCTATCTTTCAAGTGTTCGAATCAACCCTTCGGTGGTACGGAGTCAAATTCTAGAAAATTCATTTCTAAT------CAATAATGCTATTAAGAAGTTCGATATCCTTGTTCCAATTATTCCTCTGATTGCGTCATTGGCTAAAGCGAAATTTTGTAACGTATTAGGGCATCCCATTAGTAAGCCGGTTCGGGCTGATTTATCAGATTCTAATATTATTGACCGATTTGGGCGTATATGCAG
>Dypsis_lutescens_461
CATCTGAAAATCTTGGTTCAAATCCTTCAATGCTGGATCCAAGATGTTCCTTCTTTACATTTATTGCGATTCTTTCTTCACGAATATCATA------ATTGGAATAG---TCTTATTA------------CTCCGAATAAT------TCTA---TTTTTTTTTTTT---CAAAAGAAAATAAAAGACTATTTCGGTTC------CCATATAATTCTTATGTATCTGAATGCGAATTTGTATTAGTTTTTCTTCGTAAACAA---TCTTCTTATTTACGATTAACATCTTCTGGAGCTTTTCTTGAGCGAACACATTTCTATGGAAAAATAG------AACATCTT---------------------AT------AGTA------GTGCGCC------G---TAATTATTTTCAGAAGNC---CCTATGGTTCTTCAA------GGATCCCTTCATGCATTATGTTCGATATCAAGGAAAAGCAATTCTGGTTTCAAAGGGGACTCATCTTCTGATGAAGAAATGGAAATGTCACCTTGTCAATTTCTGGCAATATTATTTTCATTTTTGGTCTCAACCGTACAGGATCC------ATATAAACCAATTATC------GAGCTGTTCTTTCTAT------TTTTTAGGTTATCTTTCAAGTGTACTAATAAATCCTTCGGCGGTAAGGAATCAAATGCTAGAGAATTCATTTCTAAT------AGATACTGTTATTAAAAAATTCGATACCAGAGTCCCAGTTATTCCTCTTATTGGATCATTGTCTAAAGCTAAATTTTGTACCGTATCGGGGCATCCCATTAGTAAGCCGATCTGGACCAATTTATCAGATTGCGATATTATTGATCGATTTGGTCGGATATGTAG
>Dypsis_lutescens_482
CATCTGAAAATCTTGGTTCAAATCCTTCAATGCTGGATCCAAGATGTTCCTTCTTTACATTTATTGCGATTCTTTCTTCACGAATATCATA------ATTGGAATAG---TCTTATTA------------CTCCGAATAAT------TCTA---TTTTTTTTTTTT---CAAAAGAAAATAAAAGACTATTTCGGTTC------CCATATAATTCTTATGTATCTGAATGCGAATTTGTATTAGTTTTTCTTCGTAAACAA---TCTTCTTATTTACGATTAACATCTTCTGGAGCTTTTCTTGAGCGAACACATTTCTATGGAAAAATAG------AACATCTT---------------------AT------AGTA------GTGCGCC------G---TAATTATTTTCAGAAGAC---CCTATGGTTCTTCAA------GGATCCCTTCATGCATTATGTTCGATATCAAGGAAAAGCAATTCTGGTTTCAAAGGGGACTCATCTTCTGATGAAGAAATGGAAATGTCACCTTGTCAATTTCTGGCAATATTATTTTCATTTTTGGTCTCAACCGTACAGGATCC------ATATAAACCAATTATC------GAGCTGTTCTTTCTAT------TTTTTAGGTTATCTTTCAAGTGTACTAATAAATCCTTCGGCGGTAAGGAATCAAATGCTAGAGAATTCATTTCTAAT------AGATACTGTTATTAAAAAATTCGATACCAGAGTCCCAGTTATTCCTCTTATTGGATCATTGTCTAAAGCTAAATTTTGTACCGTATCGGGGCATCCCATTAGTAAGCCGATCTGGACCAATTTATCAGATTGCGATATTATTGATCGATTTGGTCGGATATGTAG
>Dypsis_lutescens_490
CATCTGAAAATCTTGGTTCAAATCCTTCAATGCTGGATCCAAGATGTTCCTTCTTTACATTTATTGCGATTCTTTCTTCACGAATATCATA------ATTGGAATAG---TCTTATTA------------CTCCGAATAAT------TCTA---TTTTTTTTTTTT---CAAAAGAAAATAAAAGACTATTTCGGTTC------CCATATAATTCTTATGTATCTGAATGCGAATTTGTATTAGTTTTTCTTCGTAAACAA---TCTTCTTATTTACGATTAACATCTTCTGGAGCTTTTCTTGAGCGAACACATTTCTATGGAAAAATAG------AACATCTT---------------------AT------AGTA------GTGCGCC------G---TAATTATTTTCAGAAGAC---CCTATGGTTCTTCAA------GGATCCCTTCATGCATTATGTTCGATATCAAGGAAAAGCAATTCTGGTTTCAAAGGGGACTCATCTTCTGATGAAGAAATGGAAATGTCACCTTGTCAATTTCTGGCAATATTATTTTCATTTTTGGTCTCAACCGTACAGGATCC------ATATAAACCAATTATC------GAGCTGTTCTTTCTAT------TTTTTAGGTTATCTTTCAAGTGTACTAATAAATCCTTCGGCGGTAAGGAATCAAATGCTAGAGAATTCATTTCTAAT------AGATACTGTTATTAAAAAATTCGATACCAGAGTCCCAGTTATTCCTCTTATTGGATCATTGTCTAAAGCTAAATTTTGTACCGTATCGGGGCATCCCATTAGTAAGCCGATCTGGACCAATTTATCAGATTGCGATATTATTGATCGATTTGGTCGGATATGTAG
>Erysimum_cheiri
-------------------------------------------------------------------------------------------------------------------------------------AAAAAAAA------TCAA-----------TTTT----------GAATCCAAGATTTTTCTTGTTC------TTATATAATTCTCATGTATGTGAATACGAATCCATCTTTTTTTTTCTACGCAAGCGG---TCTTCGCATTTACGATCGACATCTTATGAAGTCCTTTTTGAGCGAATTTTATTCTATGGAAAAATAC------AACATTTT---------------------TT------AAAA------GTTTTTG------T---TAATAATTTTCCGGCGAT---CCTAGGGTTGCTCAA------GGATCCTTTCATACATTATGTTAGATATCACGGAAGATGCATTCTGGCAACAAAGGATACACCGCTTCTGATGAATAAATGGAAATATTATTTTGTTAATTTATGGCAATGTTATTTTTCCGTATGGTTTCAATCGCAAAAGGTCA------ATATAAATCAATTATC------TAAAGATAATTTAGAG------TTTCTGGGTTATCTGTCACGTTTGCGATTAAACCCTTTAGTGGTACGTAGTCAAATGCTAGAAAACTCATTTCTAAT------TGATAATGTTAGAATCAAATTGGATAGCAAAATTCCAATTTCTTCTATTATTGGATCATTGGCTAAAGATAAATTTTGTAATGTATTAGGGCATCCCATTAGTAAAGCGACCT----------------------------------------------------
>Euonymus_japonicus
CATCTGGAAATCCTGGTTCAAATCCTTCGATGCTGGGTGAAAGATGTTTCTTCTTTGCATTTATTACGATTTGTTCTCCATGAGTATTGGA------ATTGGAATAG---TCTTCTTA------------CTCCAAAGAAA------TCCA---TTTACATTTTTT---CACAAAGTAATCCAAGATTTTTCTTGTTC------CTATATAATTCTTATGTGTCGGAATACGAATCTATCTTTCTTTTTCTACGTAAACAA---GATTCTCATTTACGGTCAACATCCTCTCGGGTCCTTCTTGAGCGAATCCATTTCTATCGAAAAATAG------AACATCTT---------------------GC------AGAA------GTCTTTC------C---TAATTATTTTCAGGTTAT---CCTTTGGTTGTTGAA------GGATCCTTGCACACATTATGTTAGATATCAAGGAAAATTCATTCTGGCTTCAAAAGATATGCCATTTCTGATGAATAAATGGAAATTTTACCTTGTTAATTTATGTCAATGTCATTTTTTTGCGGGGTCTCAACCGGAAAGGATCT------ATATAAACCAATTATC------CAAGCATTCTATCGAC------TTTTTAGGCTATCTTTCAAGTGTGCGACTAAATTCTTCAGTAGTACGGAGTCAAATGGTGGACAATGCGTTTCTAAT------AGATAACGCTATGAAGAAACTCGATACAAGAGTTCCACTTATTTCTTTGATTCGATTATTGGCAAAAGCGAGATTTTGTAA------------------------------------------------------------------------------------
>Euonymus_japonicus_480
CATCTGGAAATCCTGGTTCAAATCCTTCGATGCTGGGTGAAAGATGTTTCTTCTTTGCATTTATTACGATTTGTTCTCCATGAGTATTGGA------ATTGGAATAG---TCTTCTTA------------CTCCAAAGAAA------TCCA---TTTACATTTTTT---CACAAAGTAATCCAAGATTTTTCTTGTTC------CTATATAATTCTTATGTGTCGGAATACGAATCTATCTTTCTTTTTCTACGTAAACAA---GATTCTCATTTACGGTCAACATCCTCTCGGGTCCTTCTTGAGCGAATCCATTTCTATCGAAAAATAG------AACATCTT---------------------GC------AGAA------GTCTTTC------C---TAATTATTTTCAGGTTAT---CCTTTGGTTGTTGAA------GGATCCTTGCACACATTATGTTAGATATCAAGGAAAATTCATTCTGGCTTCAAAAGATATGCCATTTCTGATGAATAAATGGAAATTTTACCTTGTTAATTTATGTCAATGTCATTTTTTTGCGGGGTCTCAACCGGAAAGGATCT------ATATAAACCAATTATC------CAAGCATTCTATCGAC------TTTTTAGGCTATCTTTCAAGTGTGCGACTAAATTCTTCAGTAGTACGGAGTCAAATGGTGGACAATGCGTTTCTAAT------AGATAACGCTATGAAGAAACTCGATACAAGAGTTCCACTTATTTCTTTGATTCGATTATTGGCAAAAGCGAGATTTTGTAACGTA--------------------------------------------------------------------------------
>Euphorbia_lophogona
-----------------CCAAACCCTTCATTATTGGGTGAAAGACCCTTCTTCTTTTCATTTTTTACGCCTCTTTCTTCATCAGTATTGGA------ATTGGAACAG---TCTTATTA------------TTCCAAAGAAA------TCCA---TTTTGATTTTTC---GAAAAAATAATCCAAGATTTTTCTTGTTC------CTATATAATTTTCATATATATGAATATGAATCCATCTTCCTTTTTCTCCGCAATCAG---TCCTTTCATTTACGATCAACATTTTTTCGAGTCTTTCTTGAACGAATTTTTTTCTATGGAAAAATAG------AACATTTT---------------------GC------AGAA------GTTTTTA------C---TAATGATTTTCAGACTAT---CCTATGGATGTTCAA------GGAGCCTTTCATGCATTATGTTAGATATCAAGGAAAATCACTTCTGGCTTTAAAAGATAAGCCCTTTCTGATCAAAAAATGGAAATATTACCTTGTCAATTTATGTCAATGTCATTTTTATGTGTGGTTTCAACCAGAAAAGATCT------ATATTAATTCATTATC------CAAAAATTCTGTTAAT------TTTTTGGGCTATCTTTCAAGTGTACAAATCAATCCTTTGGTAGTACGGAGTCAAATGCTAGAAAATTCATATCTAATAGATAAAGATAATACTATGAAGAAACTCGATACAATAGTTCCAACTATTCCTTTAATTAAATTATTGGCAAAAACGAAATTTTGTAACGCAGTAGGACATCCTATTAGTAAACCGATCCGGGCTCATTCATCCGATTCTGATTT---------------------------
>Euphorbia_rossii
CATCTTGAAAAATTGGTCCAAACCCTTCGTTATTGGGTGAAAGACCCTTCTTCTTTGCATTTTTTACGCCTCTTTCTTCATCAGTATTGGA------ATTGGAACAG---TCTTATTA------------TTCCAAAGAAA------TCCA---TTTTGATTTTTC---GAAAAAATAATCCAAGATTTTTCTTGTTC------CTATATAATTTTCATATATATGAATATGAATCCATCTTCCTTTTTCTCCGCAATCAG---TCCTTTCATTTACGATCAACATTTTTTCGAGTCTTTCTTGAACGAATTTTTTTCTATGGAAAAATAG------AACATTTT---------------------GC------AGAA------GTTTTTA------C---TAATGATTTTCAGACCAT---CCTATGGATGTTCAA------GGAGCCTTTCATGCATTATGTTAGATATCAAGGAAAATCACTTCTGGCTTTAAAAGATAAGCCCTTTCTGATCAAAAAATGGAAATATTACCTTGTCAATTTATGTCAATGTCATTTTTATGTGTGGTTTCAACCAGAAAAGATCT------ATATCAATTCATTATC------CAAAAATTCTGTTAAT------TTTTTGGGCTATCTTTCAAGTGTACAAATCAATCCTTTGGTAGTACGGAGTCAAATGCTAGAAAATTCATATCTAATAGATAAAGATAATACTATGAAGAAACTCGATACAATAGTTCCAACTATTCCTTTAATTAAATTATTGGCAAAAACGAAATTTTGTAACGCAGTAGGACATCCTATTAGTAAACCGATCCGGGCTCATTCATCCGATTCTGATATTCTTGACCAATTTGTGCGTATATGCAG
>Fatsia_japonica
CATCTGGAAATCTTGGTTCAAACTCTTCGCTACTGGGTAAAAGATGCTTCTTCTTTGCATTTATTACGATTCTTTCTCCACGAGTATTGTA------ATTGGAA------------TA------------CTCCAAATAAA------GCCG---GTTCTTCTTTTT---CAAAAAGAAATCAAAGACTATTCTTCTTC------CTATATAATTCTCATCTATGTGAATACGAATCCATCTTCATCTTTCTCCGTAACCAA---TCTTCTCATTTACGCTCAACATCTTCTGGAACCCTTCTTGAACGAATATATTTCTATGGAAAAATAA------AATATCTT---------------------GT------AAAA------GTCTTTG------T---TAAGGCTTTTCAAGTCAA---TCTATTGTTGTTGAA------GGATCCTTTCATGCATTATGTTAGGTATCAAGGAAAATCAATTCTCGCTTCAAAAGGGACGCCCTTTTTGATGAAAAAATGGACATATTACTTTGTTAATTTATGGCAATGTCATTTTTACCTGTGGTCTCAACCGGGAAGGATCT------GTATAAACCAATTATA------CAATCATTCCCTCGAC------CTTCTGGGCTATCTATCAAGTGCGCGGCTAAACCCTTCAATGGTACGCGGTCAAATGCTAGAAAATTCATTTCTAAT------TGATAATGCTATTAATAAGTTCGATACTATTGTTCCAATTATTCCTCTGATTGGATCATTGGCTAAAGCGAAATTTTGTAACGTATTGGGGCATCCTATTAGTAAGGCGGTTTGGACCGATTTATCAGATTCTGATATTATTGACCGATTTGGGCGTATATGCAG
>Ficus_longifolia
CATCTGGAAATTTTAGTTCAAACCCTTCGCTACTGGGTAAAAGATGCCTCTTCTTTGCATTTATTACGGTTTTTTCTTCACGACTATTATA------ATTGGAATAG---TTTTATTA------------TTCCAAATAAA------TATA---TTTCTATTTTTT---CAAAAAGTAATCCAAGATTATTCTTGTTC------TTATATAATTCTCATGTTTTTGAATACGAATCCATCTTACTTTTTCTACGTAACCAA---TCTTCTCATTTACGATTAACATCTTCTGGGGGCTTTTTTGAGCGAATATATTTCTATGGAAAAATAA------AACATCCC---------------------GT---AGAAGAA------GTCTTTG------C---TAATGATTTTCCGACTAG---CTTATGGTTCTTCGA------GGATTTCTTCATGCATTATGTTAGATATCAAGGAAAATCAATTCTGACTTCAAAAGATACGCCTCTTTTCATGAATAAATGGAGATATTACCTTGTCCTTTTATGGCAATGTCATTTTTCTGTGTGGTCTCAACCAGGAAGGATGT------ATATAAACCAATTATG------CAAACATTCCCTCAGC------TTTTTGGGCTATCTTTCAAATATGCAAATAAATCTTTCAGTAGTACGGAGTCAAATGCTAGAAAATTCATTTCTAAT------GGATAATGCTATGAAGAAGATTGATACATTAGTTCCAATTAGTCCTTTGATTGTATCGTTGGCTAAAATGCGATTTTGTAACGTATTAGGACATCCCGTTAGTAAGTCGACCTGGGCTGATTCATCGGATTTTGATATTATCGACCGATTTGCGTATATAT----
>Ficus_platyphylla
CATCTGGAGATTTTAGTTCAAACCCTTCGCTGCTGGGTAAAAGATGCCTCTTCTTTGCATTTATTACGGTTTTTTCTTCACGACTATTATA------ATTGGAATAG---TTTTATTA------------TTCCAAATAAA------TATA---TTTCTATTTTTT---CAAAAAGTAATCCAAGATTATTCTTGTTC------TTATATAATTCTCATGTTTTTGAATACGAATCCATCTTACTTTTTCTACGTAACCAA---TCTTCTCATTTACGATTAACATCTTCTGGGGGCTTTTTTGAGCGAATATATTTCTATGGAAAAATAA------AACATCCC---------------------GT---AGAAGAA------GTCTTTG------C---TAATGATTTCCCGACTAA---CTTATGGTTCTTCGA------GGATTTCTTCATGCATTATGTTAGATATCAAGGAAAATCAATTCTGACTTCAAAAGATACGCCTCTTTTCATGAATAAATGGAGATATTACCTTGTCCTTTTATGGCAATGTCATTTTTCTGTGTGGTCTCAACCAGGAAGGATGT------ATATAAACCAATTATG------CAAACATTCCCTCAGC------TTTTTGGGCTATCTTTCAAATATGCAAATAAATCTTTCAGTAGTACGGAGTCAAATGCTAGAAAATTCATTTCTAAT------GGATAATGCTATGAAGAAGATTGATACATTAGTTCCAATTAGTCCTCTGATTGGATCGTTGGCTAAAATGAGATTTTGTAACGTATTAGGACATCCCGTTAGTAAGTCGACCTGGGCTGATTCATCGGATTTTGATATTATCGACCGATTTGCGTATATATGCAG
>Freesia_alba
CATATGGAAATCTTGGTTCAAATTCTTCAATGCTGGATTCAAGATGTTCCCCTTTTGCATTTCTTGCAATTCTTTCTTCACGAATATCATA------ATTGGAATAGTTTTTTCATTA------------CTCAGAATAAA------TCTA---TTTCTCTTTTTT---CAAAAGAAACTAAAAGACTATTTCGGTTC------CTATATAATTCTTATGTATACGAATGTGAATTTGTATTCGTTTTTCTTCGTAAGCAC---TCTTCTTATTTACGATTCACATCCTTTCGAACTTTTCTTGAGCGAAGATATTTCTATGGAAAAATGG------AACATCTTCAAACGGAACAT------CTTAT------AATA------GTATGTT------G---TGATTATTTTAATGGAAC---CCTATGGTCCTTCAA------AGATCCTTTCATGCATTATGCTCGATGTCAAGGAAAAGCAATTCTGACTTCAAAAGGGACTCATCTTCTGATGAAGAAATGGAAATATAATTTTGTCAATTTATGGCAATATTATTTTCACTTTTGGTATCAATCATACAGGATTC------ATATAAACCAACTATC------AAACCATTCTTTCCAT------TTTCTGGGTTATCTTTCAAGTTTACTAAAAAATTCTTCGACGGTAAGGAATAAAATGTTAGATAATTCATTTCTAAT------AGATACCCTTACTACGAAATTTGATACCGCAGTCCCAGTTATTTTTCTTATTGGAGCTTTATCTAAAGCTCAATTTTGTACCGTATCGGGACATCCTATTAGTAAGCCCATCTGGACCGATTTATCAGATTCTGGTATTATTGAGCGGTTTGGTCGGATATGTA-
>Freesia_refracta
CATATGGAAATCTTGGTTCAAATTCTTCAATGCTGGATTCAAGATGTTCCCCTTTTGCATTTCTTGCAATTCTTTCTTCACGAATATCATA------ATTGGAATAGTTTTTTCATTA------------CTCAGAATAAA------TCTA---TTTCTCTTTTTT---CAAAAGAAACTAAAAGACTATTTCGGTTC------CTATATAATTCTTATGTATACGAATGTGAATTTGTATTCGTTTTTCTTCGTAAGCAC---TCTTCTTATTTACGATTCACATCCTTTCGAACTTTTCTTGAGCGAAGATATTTCTATGGAAAAATGG------AACATCTTCAAACGGAACAT------CTTAT------AATA------GTATGTT------G---TGATTATTTTAATGGAAC---CCTATGGTCCTTCAA------AGATCCTTTCATGCATTATGCTCGATGTCAAGGAAAAGCAATTCTGACTTCAAAAGGGACTCATCTTCTGATGAAGAAATGGAAATATAATTTTGTCAATTTATGGCAATATTATTTTCACTTTTGGTATCAATCATACAGGATTC------ATATAAACCAACTATC------AAACCATTCTTTCCAT------TTTCTGGGTTATCTTTCAAGTTTACTAAAAAATTCTTCGACGGTAAGGAATAAAATGTTAGATAATTCATTTCTAAT------AGATACCCTTACTACGAAATTTGATACCGCAGTCCCAGTTATTTTTCTTATTGGAGCTTTATCTAAAGCTCAATTTTGTACCGTATCGGGACATCCTATTAGTAAGCCCATCTGGACCGATTTATCAGATTCTGGTATTATTGAGCGGTTTGGTCGGATATGTAG
>Gardenia_augusta
CATCTGGAAATCTTGGTTCAAAACCTTCGCTATTGGGTAAAAGACGCCTCTTCCTTGCATTTATTACGATTCTTTTTCCACGAATATTGGA------ATTGGAATAC---TCTTATTG------------ATAGAAAGAAA------CCCA---GTTTTTATTTTTCACCAAAAAGAAATCAAAAATTATTCTTCTTG------TTATATAATTCTCATGTATGTGAATACGAATCCATTTTCTTCTTTCTCCGTAAGGAA---TCTTCTCATTTGCGATCAACATCTTTTGGAGTCTTTCTTGAACGGATATATTTCTATGAAAAAAAAG------AACGTCTT---------------------GT------AGAA------GTCTTTG------C---TAAGGATTTTCAAGCCAG---TATATGGTTGTTCAA------AGATCCTTTCATACATTATGTTAGGTATCAAGGAAAATCCATTCTGGTTTCAAATGGGACGCCTCTTTTGATGAATAAATGGAAATCTTACCTTGTCAATTTTTGGCAATGTCATTTTGGTATTTGGTTTCACCCGGGAAGGGTCT------ATATAAACCAATTACC------CAACTATTCCCTTAAC------TTTATGGGCTATCTGTCAAGTGTGCGACTAAACCATTCAATGGTACGGAGTCAAATGCTAGAAAATTCATTTCTAAT------CAATAATGCTATTAAGAAATTTGATACCCTTGTTCCACTTATTCCCCTCATTGGATCATTGGCTAAAGCGAAATTTTGTAACTTATTAGGACATCCCATTAGTAAGCCGATT-----------------------------------------------------
>Godetia_whitneyi
------------------------------------------------------------------CGTATCTTTCTACACGAGT------------ATTGGAAGAGTTTTTTTATTA------------CTCCAAAAAAG------CGTA---TTACCCTTTTTT---TAAAAGGTAATTCAAGGTTCTTCTTGTTC------CTCTATAATTCTTATGTATGTGAATACGAATCTATCTTCCTTTTTCTCCGCAATCAA---TCTTCACATTTCCAGTCAACATCTTCTGGAGTCTTTTTTGAGCGAATCTTTTTCTATGTAAAAATAG------AACATCTT---------------------GT------TGAA------GTTTTTG------TTGAGAATCATTTTCTGGACAT---CCGATCCTTCTTCAA------GGATCCGAATATGCATTATGTTAGATATCAAGGAAAATCTATTCTAGCTTCAAAGGATACGCCCCTTTTGATGAAAAAATGGAAATATTACCTTGTCAATTTATGGCAATATCATTTTGCGGTCTGGTCTCAACCCGGAAGGATCG------ACATAAACCCATTTTG------CAAGTATTCTCTTGAC------TTTTTGGGGTATTTTTCAAACGTGCAACTAAAGTCTTCAGTGGTCCGAAATCAAACGATAGAGAATTCATTTCTAAT------AAATAATGCTATGAAGAAGCTCGAAACAACAGTTCCAATTTTGCCTCTGATTGCGTCGTTGTCTCAAGCTAAATTTTGTAATGCATTAGGGCATCCCATTAGTAAACCGAACCGGACTGATTCATCCGATTCTGATATTATCGGCCGATT---------------
>HDracaena_fragrans
CATATGGAAATCTTGGTTCAAATTCTTCAATGCTGGGTTCAAGATGTTCCCTTTTTACATTTATTGCAGTTCTTTCTTCGCGAATATCATA------ATTTGAATAGTTTTCTCATTA------------CTCAGAAGAAA------TCCA---TTTGCCTTTTTT---CAAAAGAAAATAAAAGATTATTTCGGTTC------CTATACAATTCTTATGTATTTGAATGGGAATTTTTATTCGTTTTTATTCGTAAACAA---TCTTCTTATTTACGATTAACATCTTCTGGAACCTTTCTTGAGCGAACACATTTGTATGAAAAAATGG------AACATGTTCAAATAGAA------CATTTTGT------AGTA------GTATGTC------G---TAACTATTTTCATAGAAC---CCTATGGTTCTGTAA------AGATCCTTTCATGCATTATGTTCGATATCAAGGAAAAGCAATTCTTGCTTCAAAGGGGACTCATCTTCTGATGAAGAAATGGAAATATCATTTTTTCAATTTCTGGCAATATTATTTTCATATTTGGTCGCAACCGTACAGGATCC------ATATAAACCAATTATC------AAACTATTCTTTTTAT------TTTCTGGGGTATCTTTCAAGTTTACTACTCTATTTTTCGGCGGTAAGGAATCAAATGTTAGAGAATTCATTTCTAAT------AGATACCATTACTAAGAAATTTGATACCATAGTCCCAGTTATTTTTCTTATTGGATCTTTGGCTAAAGCTAAATTTTGTACTGTATCGGGCCATCCTATTAGTAAACCGATCTGGACCGATTTATCGGATTCTGATATTCTTGATCGATTCGGTCGGGTATGTAG
>Hibiscus_rosa-sinensis_483
------GAAATCTTGGTTCAAGCCCTTCGCTACTGGGTAAAAGATGCTTCTTCTTTGCATTTATTACGGTTCTCTCTCTACCAGTATTGTA------ATTTGAAGAG---GTTTATTA------------CTCCAAAGAAA------TCTA----TTTCGATTTTT-----------ACTCCAAGATTATTCTTCTTC------CTATATAATTCTCATGCATATGAATACGAATCCATTTTCCTTTTTCTCCGTAATCAA---TCTTCTCATTTACGATCAACATCTTCTGGAGTCTTTCTTGAACGAATTTTTTTCTATGGAAAAATAG------AGTATCTT---------------------GT------AGAA------GTTTTTT------A---TAATCATTTTCAGAACAA---CCTGTGGTTGTTCAA------AGACCCTTTCATACATTTTATTAGGTATCAAGGAAAGTCAATGCTGTCCTCAAAGCATACGTCTCTTCTGATGAATAAGTGGAAATATTACTTTGTCGATTTATGGCAATATTCTTTTTACATGTGGTCTCAATCAGGAAGAGCCC------GTATAAATCAATTATC------TAAATATTCTCTCGAC------TTTCTGGGCTATCTTTCAAGTGTGCGATTAAATCCTTCAGTCGTACGGAGTCAAATGCTAGAAAATTCATTTATAAT------AGATAATGCTATGAAGACGTTGGATACAAGAATTCCAATTATTTCTCTCATCGGATCATTGTCTAAGGCGAAATTTTGTAACACATTAGGGCATCCCATCAGTAAGCCGACGTGGGCCGATTCCTCCGATTCTGATATCATTGACCGATTTGTGCGTATATGCAG
>Hibiscus_rosa-sinensis_487
CATCTCGAAATCTTGGTTCAAGCCCTTCGCTACTGGGTAAAAGATGCTTCTTCTTTGCATTTATTACGGTTCTCTCTCTACCAGTATTGTA------ATTTGAAGAG---GTTTATTA------------CTCCAAAGAAA------TCTA----TTTCGATTTTT-----------ACTCCAAGATTATTCTTCTTC------CTATATAATTCTCATGCATATGAATACGAATCCATTTTCCTTTTTCTCCGTAATCAA---TCTTCTCATTTACGATCAACATCTTCTGGAGTCTTTCTTGAACGAATTTTTTTCTATGGAAAAATAG------AGTATCTT---------------------GT------AGAA------GTTTTTT------A---TAATCATTTTCAGAACAA---CCTGTGGTTGTTCAA------AGACCCTTTCATACATTTTATTAGGTATCAAGGAAAGTCAATGCTGTCCTCAAAGCATACGTCTCTTCTGATGAATAAGTGGAAATATTACTTTGTCGATTTATGGCAATATTCTTTTTACATGTGGTCTCAATCAGGAAGAGCCC------GTATAAATCAATTATC------TAAATATTCTCTCGAC------TTTCTGGGCTATCTTTCAAGTGTGCGATTAAATCCTTCAGTCGTACGGAGTCAAATGCTAGAAAATTCATTTATAAT------AGATAATGCTATGAAGACGTTGGATACAAGAATTCCAATTATTTCTCTCATCGGATCATTGTCTAAGGCGAAATTTTGTAACACATTAGGGCATCCCATCAGTAAGCCGACGTGGGCCGATTCCTCCGATTCTGATATCATTGACCGATTTGTGCGTATATGCAG
>Hoffmannia_discolor
CATTTGGAAATCTTGGTTCAAAACCTTCGTTATTGGGTAAAAGACGCCTCTTCCTTGCATTTATTACGATTCTTTTTCCACGAGTATCGGA------ATTGGAATCC---TCTTATTG------------CTACAAAGAAA------CCCA---GTTTTGATTTTTCACCAAAAAGAAGTCAAAGATTATTATTCTTC------TTATATAATTCTCATGTATGTGAATACGAATCCATTTTCGTCTTTCTCCGTAACCAA---TCTTCTCATTTGCGATCAACATCTTTTGGAGTCTTTCTTGAACGAATATATTTCTATGGAAAAATAG------AACGTCTT---------------------GT------AGAA------GTTTTTG------C---TAAGGATTTTCAGGCTAG---TCTATGGTTGTTCAA------AGATCCTTTCATGCATTATGTTAGGTATCAAGGAAAATCCATTTTGGTTTCAAAAGGGACGCCCCTTTTGATGAATAAATGGAAATATTACCTTGTCAATTTTTGGCAATCTTATTTTGATCTGTGGTTTCACTCCGGAAGGGTCT------ATATAAACCAATTACC------CAATCATTCCCTTAAC------CTTATAGGTTATCTTTCAAGTGTGCGACTAAACCCTTCAATGGTACGTAGTCAAATGCTAGAAAATGCATTTCTAAT------CAATAATGCTATTAAGAAATTTGATACCCTTGTTCCAATTATTTCTCTTATTGGATCATTGGCTAAAGCCAAATTTTGTAACCCATTAGGACATCCCGTTAGTAAACCGGTTTGGGCTGATTTATCAGATTCTTATATTATTGACCGATTTGGGCATATATGCAG
>Hydrangea_macrophylla
CATCTGGAAATCTTGGTTCAAACTCTTCGTCACTGGGTAAAAGATGCCTCTTCTTTGCATTTATTACGGTTCTTTCTACACGAGTATCGTA------ATTGGAATAG---TCTTATTA------------CTCCAAAAAAA------ACCA---GTTTCTTTTTTT---CAAAAAGAAATGAAAGATTATTCTTGTTC------CTATATAATTCTCATGTATGTGAATACGAATCCATCTTCGTCTTTCTCCGTAACCAA---TCTTCTCATTTACGATCAACATCTTCTGGAGCCCTTCTTGAACGAATCTATTTCTATGGAAAAATAG------AACATCAT---------------------GT------AGAA------GTTTTTG------C---TAAAGATTTTCAGGCTAT---GCTATGGTTGTTCAA------GGATCCTTTCATACATTATGTTAGGTATCAAGGAAAATCAATTCTAGCTTCAAAAGGGACGTCTCTTTTGATGAATAAATGGAAATATTACCTTGTAAATTGCTGGCAATGTCATTTTTACGTGTGGTCTCAACCAAGAAGTATCT------ATATAAACCAATTATC------CAATCATTCCCTCCAC------TTTCTGGGCTATCTTTCAAGTGTGCGACTAAACCCCTCAATGGTTCGGAGTCAGATGCTAGAAAATTCATATCTAAT------AGATAATGCTATTAAGAAGTTCGATACCATAGTTCCAATTATTCCTCTGATTGGATCATTGGCTAAAGCGAAATTTTGTAACGTATTAGGGCATCCCATTAGTAAGCCGGTCTGGGCTGATTTATCCGACTCTGATATTATTGACCGATTTGGGCGTATATGCAG
>Hydrangea_macrophylla_442
CATCTGGAAATCTTGGTTCAAACTCTTCGTCACTGGGTAAAAGATGCCTCTTCTTTGCATTTATTACGGTTCTTTCTACACGAGTATCGTA------ATTGGAATAG---TCTTATTA------------CTCCAAAAAAA------ACCA---GTTTCTTTTTTT---CAAAAAGAAATGAAAGATTATTCTTGTTC------CTATATAATTCTCATGTATGTGAATACGAATCCATCTTCGTCTTTCTCCGTAACCAA---TCTTCTCATTTACGATCAACATCTTCTGGAGCCCTTCTTGAACGAATCTATTTCTATGGAAAAATAG------AACATCAT---------------------GT------AGAA------GTTTTTG------C---TAAAGATTTTCAGGCTAT---GCTATGGTTGTTCAA------GGATCCTTTCATACATTATGTTAGGTATCAAGGAAAATCAATTCTAGCTTCAAAAGGGACGTCTCTTTTGATGAATAAATGGAAATATTACCTTGTAAATTGCTGGCAATGTCATTTTTACGTGTGGTCTCAACCAAGAAGTATCT------ATATAAACCAATTATC------CAATCATTCCCTCCAC------TTTCTGGGCTATCTTTCAAGTGTGCGACTAAACCCCTCAATGGTTCGGAGTCAGATGCTAGAAAATTCATATCTAAT------AGATAATGCTATTAAGAAGTTCGATACCATAGTTCCAATTATTCCTCTGATTGGATCATTGGCTAAAGCGAAATTTTGTAACGTATTAGGGCATCCCATTAGTAAGCCGGTCTGGGCTGATTTATCCGACTCTGATATTATTGACCGATT---------------
>Hymenocallis_caribaea
-------AAATCTTGGTTCAAATTCTTCAATGCTGGATTCAAGATGTTCCCTTTTTGCATTTATTGCGATTCTTTCTTCACGAATATCATA------ATTGGAATAGTCTTCTCATTA------------CTCAGAAGAAA------TCCA---TTTTCGTTTTTT---CAAAAGAAAATAAAAGACTATTTCGGTTC------CTATACAATTTTTATGTGTTTGAATGTGAATTTTTATTTGTTTTTATTCGTAAACAA---TCCTCTTATTTACGATTAAAATCTTTTGGAACTTTTCTTGAACGAACACATTTCTATGGAAAAATAG------AACATCTTCAAATAGAA------AAATTTAT------AGTA------ATATGTC------G---TAACGATTTTCATAGGAC---CTTCTGGTTCTTCAA------AGATCCTTTCATGCATTATGTTCGATATCAAGGAAAAGCAATTCTTGCTTCAAAGGGGACTCATCTTTTGATGACGAAATGGAAATATCATTTTGTCAATTTCTGGCAATATTATTTTCACTTTTGGTCTCAACCGTACAGGATCC------ATATAAATCAATTATC------AAACTATTCTTTCTAT------TTTCTGGGCTATCTTTCAAGTCTACTAAGAAATTCTTCGGCAGTAAGGAATCAAATGTTAGAGAATTCATTTCTAAT------AGATACCGTTACTAAGAAATTTGATACCATAGTCCCAGTTATTCTTCTTATTGGATCCTTGTCTAAAGCGAAATTTTGTACTGTATCGGGCCATCCTATTAGTAAGCCGATCTGGGCCGATTTATCAGATTCTGATATTCTTGATCGATTCGGTCGGATATGTAG
>Hypoestes_phyllostachya_427
CACGTGGAAATCTTGGTTCAAACTCTTCGCTATTGGTTAAAAGATGCTTCTTCTTTGCATTTATTACGATTTTTTCTCAACGAGTATTGTA------ATTGGAATAC---TCTTATTA------------GGCTAAATAAA------GTCA---GTTCCTCTTTTT---CAAAAAGAGATGAAAGGTTATTTTTATTC------TTATATAATTCTCATGTAGAGGAATATGAATCCGTTTTATTCTTTTTACGTAACCAA---TCTTCTCATTTACGATCAACATCTTTTGGAATTTTTCTTGAACGAATCCGTTTCTATGGAAAAATCG------AATATCTT---------------------GT------GAAC------GTCTTTGTTAAAGT---TAAGGATTTTCAGGGAAA---CCCGTGGTTGGTCAA------GGAACCTTGCATGCATTATATTAGGTATCAAAAAAGGTTCATCTTAGCTTCAAAAGGGACGTCACTTTTCATGAATAAATGGAAATGGTACCTTGTCACTTTTTGGCAAGGGCATTTTTCGTTATGGTTTCATCCAAGAAGGATTT------ATCGAAACGAATTATG------CAATCATTTCCTTGAA------TTTTTGGGCTATCTTTCAAGCGTGCGGATGAAACCTTCAGTAATACGGACAAAAATTTTGGAAAGTGCATTTCCGAT------CAATAATGTTATTAAGAAGTTCGATACCCTTATTCCAATTTTTCCAATGATTGCGTCATTGGCTAAAGCGAAATTTTGTAACGTATTAGGCCATCCTATTAGTAAGTCGGTTTGGGCTGATTTATCAGATTCTAATATTATTCACCGATTTGGGCGTATATGCAG
>Hypoestes_phyllostachya_428
CACGTGGAAATCTTGGTTCAAACTCTTCGCTATTGGTTAAAAGATGCTTCTTCTTTGCATTTATTACGATTTTTTCTCAACGAGTATTGTA------ATTGGAATAC---TCTTATTA------------GGCTAAATAAA------GTCA---GTTCCTCTTTTT---CAAAAAGAGATGAAAGGTTATTTTTATTC------TTATATAATTCTCATGTAGAGGAATATGAATCCGTTTTATTCTTTTTACGTAACCAA---TCTTCTCATTTACGATCAACATCTTTTGGAATTTTTCTTGAACGAATCCGTTTCTATGGAAAAATCG------AATATCTT---------------------GT------GAAC------GTCTTTGTTAAAGT---TAAGGATTTTCAGGGAAA---CCCGTGGTTGGTCAA------GGAACCTTGCATGCATTATATTAGGTATCAAAAAAGGTTCATCTTAGCTTCAAAAGGGACGTCACTTTTCATGAATAAATGGAAATGGTACCTTGTCACTTTTTGGCAAGGGCATTTTTCGTTATGGTTTCATCCAAGAAGGATTT------ATCGAAACGAATTATG------CAATCATTTCCTTGAA------TTTTTGGGCTATCTTTCAAGCGTGCGGATGAAACCTTCAGTAATACGGACAAAAATTTTGGAAAGTGCATTTCCGAT------CAATAATGTTATTAAGAAGTTCGATACCCTTATTCCAATTTTTCCAATGATTGCGTCATTGGCTAAAGCGAAATTTTGTAACGTATTAGGCCATCCTATTAGTAAGTCGGTTTGGGCTGATTTATCAGATTCTAATATTATTCACCGATTTGGGCGTATATGCAG
>Hypoestes_phyllostachya_429
CACGTGGAAATCTTGGTTCAAACTCTTCGCTATTGGTTAAAAGATGCTTCTTCTTTGCATTTATTACGATTTTTTCTCAACGAGTATTGTA------ATTGGAATAC---TCTTATTA------------GGCTAAATAAA------GTCA---GTTCCTCTTTTT---CAAAAAGAGATGAAAGGTTATTTTTATTC------TTATATAATTCTCATGTAGAGGAATATGAATCCGTTTTATTCTTTTTACGTAACCAA---TCTTCTCATTTACGATCAACATCTTTTGGAATTTTTCTTGAACGAATCCGTTTCTATGGAAAAATCG------AATATCTT---------------------GT------GAAC------GTCTTTGTTAAAGT---TAAGGATTTTCAGGGAAA---CCCGTGGTTGGTCAA------GGAACCTTGCATGCATTATATTAGGTATCAAAAAAGGTTCATCTTAGCTTCAAAAGGGACGTCACTTTTCATGAATAAATGGAAATGGTACCTTGTCACTTTTTGGCAAGGGCATTTTTCGTTATGGTTTCATCCAAGAAGGATTT------ATCGAAACGAATTATG------CAATCATTTCCTTGAA------TTTTTGGGCTATCTTTCAAGCGTGCGGATGAAACCTTCAGTAATACGGACAAAAATTTTGGAAAGTGCATTTCCGAT------CAATAATGTTATTAAGAAGTTCGATACCCTTATTCCAATTTTTCCAATGATTGCGTCATTGGCTAAAGCGAAATTTTGTAACGTATTAGGCCATCCTATTAGTAAGTCGGTTTGGGCTGATTTATCAGATTCTAATATTATTCACCGATTTGGGCGTATATGCAG
>Ipomoea_cairica_128
------------------------------------------------TCTTCTTTGCATCTATTACGATTCTTTCTCCACGAGTATTGCA------ATTTTAATAT---TTTCATTA------------CTCCAAAGAGG------TCCC---GTTCCCCTTTTT---CAAAGATAAATCAAAGATTTTTCTTCTTC------TTATATAACTCTTATGTATGTGAATACGAATCCATTTTTTTATTTCTCCGTAACCAA---TCTCTTCATTTACGATCAACCAGTTTTGGAGCCCTTTTTGAACGAAACATTTTCTATGGAAAAATAG------AATGCTTT---------------------GT------AAAA------GTCTTTG------C---TAAGGATTTTAAGGCAAA---CCTATGTTTGCTCAAGGATGCGGATCTTTCCATGCATTATTTTAGGTATCGGGGAAAATCAATTCTGGCTTCAAAAGGAACGCTTCTTTTGATGTCTAAATGGAACTATTATTTTATCAATTTTTGGCAATGTTCTTTTTGTTTGTGGTTCCATACTGAAAGAATCT------ATATAAGTCAACTATC------CAGCCATTCCCTTGAC------TTTATGGGCTATCTTTCAAGTATTCCACTAACCCCCTCAACGGTACGGAGTCAAATGCTAGAGAATTCTTTTTTAAT------AAATAATGCTATTAAGAAATTCGATACTATTGTTCCAATTATTCCTATCATTGGATCATTAGCTAAAGCTAAATTTTGTAATGTACTAGGGAATCCCATTAGTAAACCGGTTTGGGCCGATTTATCAGATTCTGATATTATTGAACGGTTTGGGCGTATATACAG
>Iris_pseudacorus
CATATGGAAATCTTGGTTCAAATCCTTCAATGCTGGATTCAAGATGTCCCCCTTTTGCATTTCTTGCTATTCTTTCTTCATAAATATCATA------ATTGGAATAGTTTTCTCATTA------------CTCCAAAGAAA------TCTA---TTTATGTTTTTT---CAAAAGAAAATAAAAGACTATTTAGGTTC------CTATACAATTCTTATGTATCTGAATGTGAATTTTTATTAGTTTTTCTTCGTAAACAA---TCTTCTTATTTACGATTAACATCTTTTGGACCTTTTCTTGAGCGAAGACATTTCTATGTAAAAATGG------AACATCTTCAAATGCAACATCTTATACTTAT------AGTA------GTGTGTC------G---TGATTATTTTCAAGGAAC---TCTATGGTCCTTCAA------GGATCCTTTCATGCATTATGTTCGATGTCAAGGAAAGGTGGTTTTGGCTTCAAAAGGGACTCATCTTCTGATGAAGAAATGGAAATATAATTTTGTCAATTTATGGCAATATTATTTTCACTTTTGGTATCAATCGTACAGGATCC------ACATAAACCAATTATC------AAACCATTCTTTCTAT------TTTCTGGGTTATCTTTCAAGTTTACTAAGAAATTCTTCGGCGGTAAGGAATCAAATGTTAGAGAATTCATTTATAAT------AGATACTGTTACTAAGAAATTTGAAACCATAGTCCCAGTTATTTTTCTTATTGGATCCTTGTCTAAAGCTCAATTTTGTACCGTATCGGGACATCCCATTAGTAAGCCAATCTGGGCGGATTTATCAGATTCTGAGATTATTGAGCGATTTGGTCGGATGTGTAG
>Jacobaea_maritima
CATCTGGAAATCTTGGTTCAGGCTCTTCGCTATTGGATAAAAGATGCTTCTTCTTTGCATTTATTAAGATTCTTTCTCTATGAGTGTCATA------ATTGGGATAG---TCTTATTACTTCAA------ATTCAAAGAAA------GCCA---GTTCTTCTTTTT---CAAAAAGAAATCACAGACTATTCTTTTTC------CTATATACTTCTCATGTATGTGAATATGAATCTGGCTTCATCTTTCTCCGTAACCAA---TCTTCTCACTTACGATCAACATCTTCTGGAGCCCTTCTTGAACGAATATATTTCTATGGAAAAATGG------AGCATCTT---------------------GC------AGAA------GTCTTTG------C---CAGGGCTTTTCAAGCTAA---TTTATGGTTGTTCAA------AGATCCTTTCATGCATTATGTTAGGTATCAAGGAAAATCAATTCTTGCTTCAAAAGGGACGTTTCTTTTGATGAATAAATGGAAATATTACTTTGTCAATTTCTGGAAATCTTATTTTTACCTGTGGTCTGAACCAGGAAGGATTT------ATGTAAACCAATTATC------CAACCATTCCCTTGAC------TTTCTGGGTTATTGTTCAAGTGCGCGGCTAAAGCGTTCAATGGTCCGCAGTCAAATGCTAGAAAATGCATTTCTAAT------CGATAATGCTATTAATAAATTTGATACTATTGTTCCAATTATGCCTCTGATTGGATCCTTGGCTAAATCTAAATTTTGTAACGCATTGGGGCATCCTATCGGTAAGGTGATTTGGGCCAATTTATCAGATTCTGATATTATTGATCGCTTTGGGCGTATATACAG
>Jacobinia_suberecta_383
CACGCGGAAATCTTGGTTCAAACTCTTCGCTATTGGTTAAAAGATGCTTCTTCTTTGCATTTATTACGATTTTTTCTCAACGAGTATTGTA------ATTGGAATAC---TCTTATTA------------GGCTAAATAAA------GTCA---GTTCCTCTTTTT---CAAAAAGGGATGAAAGGTTATTTTTATTC------TTATATAATTCTCATGTAGGGGAATATGAATCCGTTTTATTCTTTTTACGTAACCAA---TCTTCTCATTTACGATCAACATCTTTTGGAATTTTTCTTGAACGAATCTGTTTCTATGGAAAAATCG------AATATCTT---------------------GT------GAAC------GTCTTTGTTAAAGT---TAAGGATTTTCAGGGAAA---CCTGTGGTTGGTCAA------GGAACCTTGCATGCATTATATTAGGTATCAAAGAAGGTTCATCTTAGCTTCAAAAGGGACGTCACTTTTCATGAATAAATGGAAATGGTACTTTTTCACTTTTTGGCAAGGGCATTTTTCGTTATGGTTTCATCCAAGAAGGATTT------ATCGAAACGAATTATG------CAATCATTTCCTTGAA------TTTTTGGGCTATCTTTCAATCGTGCGGATGAAACCTTCAGTAATACGGACAAAAATTTTGGAAAGTGCATTTCCGAT------CAATAATGTTATTAAGAAGTTCGATACCCTTATTCCAATTTTTCCAATGATTGCGTCATTGGCTAAAGCGAAATTTTGTAACGTATTAGGCCATCCTATTAGTAAGTCGGTTTGGGCCGATTTATCAGATTCTAATATTATTCACCGATTTGGGTGTATATGCAG
>Justicia_adhatoda
CACGTGGAAATCTTGGTTCAAACTCTTCGCTATTGGTTAAAAGATGCTTCTTCTTTGCATTTATTACGGTTTTTTCTCAACGAGTATTGGA------ATTGGAATAC---TCTTTTTA------------GACTAAATAAA------GCCA---GTTCCTCTTTTT---CAAAAAGAGATGAAAGGTTATTCTTATTC------TTATATAATTCTCATATAGGAGAATATGAATCTGTTTTATTCTTTTTACGTAACCAA---TCTTCTCATTTACGATCAATCTCTTTTGGAGTTTTTATTGAACTAATCTATTTCTATGGAAAAATAG------ACTATCTT---------------------GT------GAAC------GTCTTTGTTAAAGT---TAAGGATTTTCAGGGGAA---CCTGTGGTTGGTCAA------GGAACCTTGCATGCATTATATTAGGTATCAAAGAAGGTTCATCTTGGCTTCAAAAGGGACGTCACTTTTCATGAATAAATGGAAATGGTACCTTGTCACTTTTTGGCAAGGGCATTTTTCGTTATGGTTTCATCCAAGAAGGATTT------ATCGAAAGGAATTATG------CAATCATTTCCTTGAA------TTTTTGGGCTATCTTTCAAGCGTGCGGATGAAACCTTCAGTGATACGGAGCCAAACTTTCGAAAATGCATTTCCAAT------CAATAATGCTATTAAGAAGTTCGATACCCTTATTCCAATTTTTCCAATGATTGCGTCATTGGCTAAAGCGAAATTTTGTAACGTATTAGGCCATCCTATTAGTAAGTCGGTTTGGGCTGATTTATCAGATTCTAATATTATTCAACGATTTGGGCGTATATGCAG
>Justicia_brandegeeana
CACGTGGAAATCTTGGTTCAAACTCTTTGCTATTGGTTAAAAGATGCTTCTTCTTTGCATTTATTACGATTTTTTCTCAATGAGTATTGTA------ATTGGAATAC---TCTTATTA------------GGCTAAATAAA------GCCA---GTTCCTCTTTTT---CAAAAAGAGATGAAAGGTTATTCTTATTC------TTATATAATTCTCATGTAGGGGAATATGAATCCGTTTTATTCTTTTTACGTAACCAA---TCTTCTCATTTACGATCAACATCTTTTGGAGTTTTTCTTGAACGAATCTGTTTCTATGGAAAAATAG------AATATCTT---------------------GT------GAAC------GTCTTTTTTAAAAT---TAAGGATTTTCAGGGAAA---CCCCTGTTTGGTCAA------GGAACCTTGCATGCATTATATTAGGTATCAAAGAAGGTTCATCCTGGCTTCAAAAGGGACGTCACTTTTCATGAATAAATGGAAATGGTACCTTGTTACTTTTTGGAAAGGGCATTTTTCGCTATGGTTTCATCCAAGAAGGATTT------ATCGAAACGAATTATG------CAATCATTTCTTTGAA------TTTTTGGGCTATCTTTCAAGCGTGCGGATGAAACCTTCAGTGATACGGAGCAAAATTTGCGAAAGTGCATTTCCAAT------CAATAATGCTATTAAGAAGTTCGATACCCTTATTCCAATTTTTCTAATGATTGCGTCGTTGGCTAAAGCGAAATTTTGTAACGTATTCGGCCATCCTATTAGTAAGTCGGTTTGGGCTGATTTATCAGATTCTAATATTATTCAACGATTTGGGCGTATATGCAG
>Laccospadix_australasica
CATCTGAAAATCTTGGTTCAAATCCTTCAATGCTGGATCCAAGATGTTCCTTCTTTACATTTATTGCGATTCTTTCTTCACGAATATCATA------ATTGGAATAG---TCTTATTA------------CTCCGAATAAT------TCTA---TTTTTTTTTTTT---CAAAAGAAAATAAAAGACTATTTCGGTTC------CCATATAATTCTTATGTATCTGAATGCGAATTTGTATTAGTTTTTCTTCGTAAACAA---TCTTCTTATTTACGATTAACATCTTCTGGAGCTTTTCTTGAGCGAACACATTTCTATGGAAAAATAG------AACATCTT---------------------AT------AGTA------GTGCGCC------G---TAATTATTTTCAGAAGAC---CCTATGGTTCTTCAA------GGATCCCTTCATGCATTATGTTCGATATCAAGGAAAAGCAATTCTGGTTTCAAAGGGGACTCATCTTCTGATGAAGAAATGGAAATGTCACCTTGTCAATTTCTGGCAATATTATTTTCATTTTTGGTCTCAACCGTACAGGATCC------ATATAAACCAATTATC------AAGCTGTTCTTTCTAT------TTTTTAGGTTATGTTTCAAGTGTACTAATAAATCCTTCGGCGGTAAGGAATCAAATGCTAGAGAATTCATTTGTAAT------AGATACTGTTATTAAAAAATTCGATACCAGAGTCCCAGTTATTCCTCTTATTGGATCATTGTCTAAAGCTAAATTTTGTACCGTATCGGGGCATCCTATTAGTAAGCCAATCTGGACCAATTTATCAGATTGCGATATTATTGATCGATTTGGTCGGATATGTAG
>Lantana_camara
CATGGGGAAATCTTGGTTCAAACTCTTCGCTACTGGGTCAAAGATGCCTCTTCTTTGCATTTATTACGATTCTTTCTCAATGAGTATTGTA------ATTGCAATAG---TCTTATTA------------CTCCAACGAAA------GCGA---GTTCCTCTTTTT---TAAAAAGAAATCAAAGATTATTCTTATTC------TTATATAATTCTCATGTATCTGAATATGAATCCATTTTCGTCTTTCTACGGAACCAA---TCTTCTCATTTACGATCAACATCTTCTGGAGTTCTTCTTGAACGAATCTATTTCTATCGAAAAATAA------AACGTCTT---------------------GT------GAAC------GTCTTTCTTAAGGT---TAAGGATTTTCAGGCAAA---CCTGTGCTTGGGCAA------CGAACCTTGCATGCATTCTATTAGGTATCAAAGAAAATCCAGTCTGGCTTCAAAAGGGACGTCTCTTTTCATGAATAAATGGAAATGCTATCTTGTCACTTTTTGGCAATGGCATTTTTCGCTGTGGTTTCATCCAAGAAGGATTT------ATATAAATCAATTATC------CAATCATTCCCTTGAT------TTTTTGGGTTATCATTCAAGTGTGCGAATGAACTCTTCCATGGTACGGAGTCAAATTCTAGAAAATTCATTTCGAAT------CAATAATGCTATTAAAAAGTTCGATACCCTTCTTCCAATTATTCCAATGATTTCGTCATTGGCTAAAGCGAAATTTTGTAACGTATTAGGGCATCCCATTAGTAAGCCGGTTCGGGCTGATTTATCCGATTCGAATATTCTTGACCGATTTGGGCGTATATGCAG
>Laurus_nobilis
CATCTGGAAATCTTGGTTCAAACCCTTCACTCTTGGATACAAGATACTCCTTCGTTGCATTTATTGCGATTCTCTCTCTACGAGTATTGGA------ATTCAAATAG---TCTCATTA------------CTCCAAAAAAT------TCCA---TTTCCCTTTTTT---CAAAAGAGAATCAAAGATTCTTCTTGTTC------CTCTCTAATTCTCATGTATATGAATGTGAATTCATATTCATTTTTCTCCGTAAACAA---CCCTTTCATTTACGATCAAAATCTTTTGGATCCTTTCTTGAACGAACACATTTCTATGCAAAAATAG------AATATCTT---------------------GT------AGTA------GTGCTTT------G---TAACGATTTTCAGAAAAC---CCTATGGTTGTTCAA------AGACCCTTTTATGCATTATGTCAGATATCAAGGAAAATCGATTCTGGCTTCAAGGGGGGCTCGTCTTCTGATAAAGAAATGGAAATCTCACCTTGTCAACTTTTGGCAATGTCATTTTGACTTGTGGTCTCAACCGGCCAGGATCC------ATATAAAGCAATTATA------TAATCATCCCTTCTAT------TTTCTGGGCTATCTTTCAAGTGTACGACTAAACTCTTCGGTGATAAGGAGTCAAATGCTAGAGAATTCGTTTCGAAT------AGATACTGCTATTAAGAAATTCGAGACCGTAGTCCCAATTATTCCTCTGATTGGATCATTGGCTAAAGCAAAATTTTGTAATGTATCAGGGCATCCCATTAGTAAGCCGTTTCGGGCTGATTTGTCAGATTCTGAGATTCTCAATCGATTTGGGCGGATATGCAG
>Linum_grandiflorum
CACCTCGAAAAATTGGTTCAAGCCGTTCGCTTCTGGATAAAGGATACCGCGTGTTTGCATTTATTACGACTTTTTTTTCACGAGTATTGGG------GTTGGAAGAG---TCAAATTT------------TTTCGACTAATTTTTTTTCCA---TTCCTTTTTACAAAATAAAAAGGAATACAAGACTTTTATTGGTT------TTATATAATATATATATATATGAAAATGAATCCATCTTATTTTTTCTTCGTAACCAA---GTTTTTTATTTACGATCAACCTTTTCTAGCTTCTTTCTTGAGCGAAATTTGTTCTATGGAAAAATAG------AACAGTTT---------------------GC------GGAA------GTCTT------------TACTCATTTTTTGGGGATCCGCTTATGGATATTTAA------GGATACTTTCATGCATTATGCTAGATATCAAGGAAAATTTTTTTTAGCTTCAAAGGGTACGCTCCTTTCAATTAAAAAATGGAAATATTATCTTGTCAATTTATGGCAATGTCATTTTTATGTGTGGTCTCAACCAGAAAACATCT------ATTTAAACATATTATC------CAAACATTCTATCCAC------CTTTTAGGATATCTTTCAAGTCTAGAATTCAATCCTTCGGTTTTGCGAAGTCAAATGGTAGAAAATTCTTTTCTAAT------AGATAATACTAAGCATAAATTTGATACAAAAATTCCAATTTTTTCTTTGATTGCAGCCTTGGAAAAAGGCCAATTTTGTAACGCAGTAGGACATCCTATTAGTAAACCGAATTGGGCTCATTCAACAGATTCTGATATTATTGACCAATTTGTCTGTATATGTAA
>Livistona_chinensis
CATCTGAAAATCTTGGTTCAAATCCTTCAATTCTGGATCCAAGATGTTCCTTCTTTACATTTATTGCGATTCTTTCTTCACGAATATCATA------ATTGGAATAG---TCTTATTA------------CTCCGAATAAT------TCTA---TTTTTCTTTTTT---CAAAAGAAAATAAAAGACTATTTCGGTTC------CCATATAATTCTTATGTATCTGAATGCGAATTTGTATTAGTTTTTCTTCGTAAACAA---TCTTCTTATTTACGATTAACATCTTCTGGAGCTTTTCTTGAGCGAACACATTTCTATGGAAAAATAG------AATATCGT---------------------AT------AGTA------GTGCGCC------G---TAATTATTTTCAGAAGAC---CCTATGGTTTTTCAA------GGATCCCTTCATGCATTATGTTCGATATCAAGGAAAAGCAATTCTGGTTTCAAAGGGGACTCATCTTCTGATGAAGAAATGGAAATGTCACCTTGTCAATTTCTGGCAATATTATTTTCACTTTTGGTCTCAACCGTACAGGATTC------ATATAAACCAATTATC------AAACTGTTCTTTCTAT------TTTCTAGGTTATCTTTCAAGTGTACTAATAAATCCTTCGGCGGTAAGGAATCAAATGCTAGAGAATTCATTTCTAAT------AGATACTGTTATTAAAAAATTCGATACCAGAGTCCCAGTTATTCCTCTTATTAGATCATTGTCTAAAGCTAAATTTTGTACCGTATCGGGGCATCCTATTAGTAAGCCGATCTGGACCGATTTATCAGATTGCGATATTATTGATCGATTTGGTCGGATATGTAG
>Lonicera_japonica
CATTTGGAAATTCTGGTTCAAACTCTTCGCTACTGGGTAAAAGATGCCCCCTCTTTGCATTTATTACGATTCTTTCTCCACGAGTATCCTA------ATTTGACTAG---TCTTATTA------------TTCCAAAGAAA------ACCG---GTTCTTCTTTTT---CAAAACGAAATCAAAGATTATTTTTCTTC------CTATATAATTCTCATGTATGTGAATACGAATTCATCTTCGTCTTTCTCCGTAACCAA---TCTTCTCATTTACGATCAACATCTTCTGGAGCCCTTCTTGAACGAATATATTTTTATGAAAAAATAG------AACATCTT---------------------GT------AGAA------GTCTTTG------C---TAAGGATTTTCAAGCCAA---TCTATGGTTGTTCAA------GGATCCTTTCATGCATTATGTTAGGTATCAAGGAAAGTCAATTTTCGCTTCAAAGGGGACCTTTCTTTTGATGAATAAATGGAAATATTACTTTGTACGTTTCTGGCAATGTCATTTTTACCAGTGGTTTCAACCAGAAAGGATTT------CTATAAACCAATTATC------CAAACATTCGCTCGAC------CTTCTAGGTTATCTTTCAAGTGTGCGGCTAAACCCCTTAATGGCGCGCAGTCAAATGCTGGAAAATGCATTTCTAAT------CGATAATGCTGGTAAGAAGTTCGATACCATTGTTCCAATTAGTCCTCTGATTGGATCATTGGCTAAAGCGAAATTTTGTAACGTATTAGGGCATCCTGTTAGTAAGGTGCTTTGGGCCGATTTATCAGATTCTGAGATTATTGACCGATTTGGGCGGATATGCAG
>Maranta_amagris_437
CATATGGAAATCTTGGTCCAAATCCTTCAACCCTGGATCCAGGATGTTCCCTCTCTGCATTTATTGCGGTTCTTTCTCCACGAATATTATA------ATTGGGATAG---TTTCATTA------------CTCCAAAGAAA------GCTA---TTTACGTATTTT---CAAAAGAAAGTAAAAGATTCTTTTGGGTC------TTATATAATTCTTATGTATGTGAATGCGAATTTATATTAATTTTTCTTCGTAAACAA---TCTTCTTATTTACGATTAACATCTTCTGGAATCTTTCTTGAGCGAACATATTTTTATGTAAAAATAG------AACATTTT---------------------CT---------A------GTGTACC------G---AAATTTTTTTCAGAAGAC---TCTATGGGTCTTCAA------GGATCCTTTCATGCATTATGTTCGATATCAAGGAAAAGCGATTCTGGGTTCAAGGGGGACTCATTTTCTGATGAAGAAATGGAAATACTACCTTGTATATTTCTGGCAATATAATTTTTATTTTTGGCCTCAACCGTGCAGGATCC------ATATAAACCAATTATC------AAAGTATTCCTTTTAT------TTTCTTGGGTATCTTTCAAGTGTATTAATAAATTCTTTGGCCGTAAGGAATCAAATGCTAGAGAATTCATTTCTAAT------GGATACTCTTACTAGGAAATTCGATACCATAATCCCAATTATTCCTCTTATTCGATCATTGTTCAAAGCTAAATTTTGTACCGTATCCGGACATCCCATTAGTAAGCCGATTTGGACCGATTTATCAGATTGTGATATTATCAATCGATTTGGTCGGGTATGTAG
>Matricaria_chamomilla
CATCTGGAAATCTTGGTTCAGGCTCTTCGCTATTGGATAAAAGATGCTTCCTCTTTGCATTTATTAAGATTCTTTCTCCATGAGTGTCATA------ATTGGGATAG---TCTTATTACTTCAA------ATTCAAAGAAA------GTTA---GTTCTTCTTTTT---CAAAAAGAAAAAACAGATTATTCTTCTTC------CTATATACTTTTCATGTAGGTGAATATGAATCTGGCTTCCTCTTTCTCCGTAACCAG---TCTTCTCACTTACGATCAACATCTTCTGGAGCCCTTATTGAACGAATCAATTTCTATGGAAAAATAG------AGCATCTT---------------------GC------GGAA------GTCTTTG------T---CAGGTCTTTTCAAGCAAA---TTTATGGTTGTTCAA------AGATCCTTTCATGCATTATGTTAGATATCAAGGAAAATCCATTCTTGCTTCAAAAGGGACGTTTCTTTTGATGAATAAATGGAAATATTACTTTGTCAATTTCTGGAAATATTATTTTTATCTATGGCCTCAACCAGGAAGGATTT------ATATAAACAAATTATC------CAATCATTCCCTTGAC------TTTCTGGGTTATCGTTCAAGTGTGCGTCTAAATCCTTCAATGGTACGCAGTCAAATGCTAGAAAATGCATTTCTAAT------CGATAATGCTATTAAGAAGTTTGATACTCTTGTTCCAATTATGCCTCTGATTGGATCACTGGCTAAATCGAAATTTTGTAACGCATTGGGGCATCCTATTGGCAAGGCGATTTGGACCGATTTATCAGATTCTGATATTATTGAGCGCTTTGGGCGTATATACAG
>Matthiola_incana_208
----------------------------------------------------------------------------------------------------GGAAGAA---TTTTGATA------------TTAAAAAAAAA------TCAA----------TTTTT-----------AATCCAAGATTTTTCTTGTTC------TTATATAATTCTCATGTATGTGAATACGAATCCATCTTTTTTTTTCTACGCAAGCGG---TCTTCTCATTTACGCTCGACATCTTATGAAGTCCTTTTTGAGCGAATTTTTTTCTATGGAAAAATAC------AACATTTT---------------------TT------TAAA------GTCTTTG------T---TAATAATTTTCCGGCGAT---CCTAGGGTTGCTCAA------GGATCCGTTCATACATTATGTTAGATATCGCGGAAAATGCATTCTGGCAACAAAGGATACGCCGCTTCTGATGAATAAATGGAAATATTATTTTGTTAATTTATGGCAATGTTATTTTTCCATATGGTTTCAACCGCAAAAGGCCA------ATATAAATCAATTATA------TAAAGCTAATTTAGAG------TTTCTTGGTTATATGTCAAGTTTGCGATTAAATCCTTTAGTGGTACGTAGTCAAA-------------------------------------------------------------------------------------------------------------------------------------------------------------------------------------------------
>Mentha_longifolia_187
------------------------------------------------TCTTCTTTACATTTATTACGGGTCTTTCTCAACGAATATTGGA------ATTGGAATAG---TCTTCTTA------------CTCCAAAGAAA------GTCA---GCTTCTCTTTGT---CAAAAAGAAATCAAAGGTTATTTTTTTTC------TTATATAATTCTCATGTATGTGAATACGAATCTATTTTCGTCTTTCTACGTAACCAA---TCTTTTCATTTACGATCAACATCTTCTGGAGTTCTTCTTGAACGAATCTATTTCTATATAAAAATAG------AACGTCTT---------------------AT------GAAC------GTCTTTG------T---TAAGGATTTTCGGGCGAA---CCTATGGTTGGTCGA------GGAACCCTGCATGCATTATATTAGGTATCAAAGAAAATCCATTCTGGCTTCCAAAGGGACATCCCTTTTCATGAATAAATGGAAATTAAACCTTGTTACTTTTTGGCAATGGCATTTTTCTGTGTGGTTTCATCCAAGAAGGATTT------GGATAAACCAATTTCC------CAAGCATTCCCTTGAA------ATTTTGGGTTATCTTTCAAACGTGCAAATGAACCCTTCCGTGGTACGGAGTCAAATTCTAGAAAATTCATTTCTAAT------CAATAATGCTATTAAGAAGCTCGATACTCTTGTTCCAATTATTCCTCTGATTGCGGAATTGGCTAAAGCTAAATTTTGTAATGTATTGGGGCATCCCATTAGTAAGCCGATTCGGGCTGAGTTATCAGATTCTAATATTATTGACCGATTTTCACGTATATGCAG
>Mentha_longifolia_316
CATGTGGAAATCTTGATTCAAACTCTTCGCCATTGGGTAAAAGATGTTTCTTCTTTACATTTATTACGGGTCTTTCTCAACGAATATTGGA------ATTGGAATAG---TCTTCTTA------------CTCCAAAGAAA------GTCA---GCTTCTCTTTGT---CAAAAAGAAATCAAAGGTTATTTTTTTTC------TTATATAATTCTCATGTATGTGAATACGAATCTATTTTCGTCTTTCTACGTAACCAA---TCTTTTCATTTACGATCAACATCTTCTGGAGTTCTTCTTGAACGAATCTATTTCTATATAAAAATAG------AACGTCTT---------------------AT------GAAC------GTCTTTG------T---TAAGGATTTTCGGGCGAA---CCTATGGTTGGTCGA------GGAACCCTGCATGCATTATATTAGGTATCAAAGAAAATCCATTCTGGCTTCCAAAGGGACATCCCTTTTCATGAATAAATGGAAATTAAACCTTGTTACTTTTTGGCAATGGCATTTTTCTGTGTGGTTTCATCCAAGAAGGATTT------GGATAAACCAATTTCC------CAAGCATTCCCTTGAA------ATTTTGGGTTATCTTTCAAACGTGCAAATGAACCCTTCCGTGGTACGGAGTCAAATTCTAGAAAATTCATTTCTAAT------CAATAATGCTATTAAGAAGCTCGATACTCTTGTTCCAATTATTCCTCTGATTGCGGAATTGGCTAAAGCTAAATTTTGTAATGTATTGGGGCATCCCATTAGTAAGCCGATTCGGGCTGAGTTATCAGATTCTAATATTATTGACCGATTTTCACGTATATGCAG
>Mentha_piperita_186
------------------------------------------------TCTTCTTTACATTTATTACGGGTCTTTCTCAACGAATATTGGA------ATTGGAATAG---TCTTCTTA------------CTCCAAAGAAA------GTCA---GCTTCTCTTTGT---CAAAAAGAAATCAAAGGTTATTTTTTTTC------TTATATAATTCTCATGTATGTGAATACGAATCTATTTTCGTCTTTCTACGTAACCAA---TCTTTTCATTTACGATCAACATCTTCTGGAGTTCTTCTTGAACGAATCTATTTCTATATAAAAATAG------AACGTCTT---------------------AT------GAAC------GTCTTTG------T---TAAGGATTTTCGGGCGAA---CCTATGGTTGGTCGA------GGAACCCTGCATGCATTATATTAGGTATCAAAGAAAATCCATTCTGGCTTCCAAAGGGACATCCCTTTTCATGAATAAATGGAAATTAAACCTTGTCACTTTTTGGCAATGGCATTTTTCTGTGTGGTTTCATCCAAGAAGGATTT------GGATAAACCAATTTCC------CAAGCATTCCCTTGAA------ATTTTGGGTTATCTTTCAAACGTGCAAATGAACCCTTCCGTGGTACGGAGTCAAATTCTAGAAAATTCATTTCTAAT------CAATAATGCTATTAAGAAGCTCGATACTCTTGTTCCAATTATTCCTCTGATTACGGAATTGGCTAAAGCTAAATTTTGTAATGTATTGGGGCATCCCATTAGTAAGCCGATTCGGGCTGAGTTATCAGATTCTAATATTATTGACCGATTTTCACGTATATGCAG
>Mentha_piperita_313
CATGTGGAAATCTTGATTCAAACTCTTCGCCATTGGGTAAAAGATGTTTCTTCTTTACATTTATTACGGGTCTTTCTCAACGAATATTGGA------ATTGGAATAG---TCTTCTTA------------CTCCAAAGAAA------GTCA---GCTTCTCTTTGT---CAAAAAGAAATCAAAGGTTATTTTTTTTC------TTATATAATTCTCATGTATGTGAATACGAATCTATTTTCGTCTTTCTACGTAACCAA---TCTTTTCATTTACGATCAACATCTTCTGGAGTTCTTCTTGAACGAATCTATTTCTATATAAAAATAG------AACGTCTT---------------------AT------GAAC------GTCTTTG------T---TAAGGATTTTCGGGCGAA---CCTATGGTTGGTCGA------GGAACCCTGCATGCATTATATTAGGTATCAAAGAAAATCCATTCTGGCTTCCAAAGGGACATCCCTTTTCATGAATAAATGGAAATTAAACCTTGTCACTTTTTGGCAATGGCATTTTTCTGTGTGGTTTCATCCAAGAAGGATTT------GGATAAACCAATTTCC------CAAGCATTCCCTTGAA------ATTTTGGGTTATCTTTCAAACGTGCAAATGAACCCTTCCGTGGTACGGAGTCAAATTCTAGAAAATTCATTTCTAAT------CAATAATGCTATTAAGAAGCTCGATACTCTTGTTCCAATTATTCCTCTGATTGCGGAATTGGCTAAAGCTAAATTTTGTAATGTATTGGGGCATCCCATTAGTAAGCCGATTCGGGCTGAGTTATCAGATTCTAATATTATTGACCGATTTTCACGTATATGCAG
>Mentha_piperita_317
CATGTGGAAATCTTGATTCAAACTCTTCGCCATTGGGTAAAAGATGTTTCTTCTTTACATTTATTACGGGTCTTTCTCAACGAATATTGGA------ATTGGAATAG---TCTTCTTA------------CTCCAAAGAAA------GTCA---GCTTCTCTTTGT---CAAAAAGAAATCAAAGGTTATTTTTTTTC------TTATATAATTCTCATGTATGTGAATACGAATCTATTTTCGTCTTTCTACGTAACCAA---TCTTTTCATTTACGATCAACATCTTCTGGAGTTCTTCTTGAACGAATCTATTTCTATATAAAAATAG------AACGTCTT---------------------AT------GAAC------GTCTTTG------T---TAAGGATTTTCGGGCGAA---CCTATGGTTGGTCGA------GGAACCCTGCATGCATTATATTAGGTATCAAAGAAAATCCATTCTGGCTTCCAAAGGGACATCCCTTTTCATGAATAAATGGAAATTAAACCTTGTCACTTTTTGGCAATGGCATTTTTCTGTGTGGTTTCATCCAAGAAGGATTT------GGATAAACCAATTTCC------CAAGCATTCCCTTGAA------ATTTTGGGTTATCTTTCAAACGTGCAAATGAACCCTTCCGTGGTACGGAGTCAAATTCTAGAAAATTCATTTCTAAT------CAATAATGCTATTAAGAAGCTCGATACTCTTGTTCCAATTATTCCTCTGATTACGGAATTGGCTAAAGCTAAATTTTGTAATGTATTGGGGCATCCCATTAGTAAGCCGATTCGGGCTGAGTTATCAGATTCTAATATTATTGACCGATTTTCACGTATATGCAG
>Mentha_spicata_185
------------------------------------------------TCTTCTTTACATTTATTACGGGTCTTTCTCAACGAATATTGGA------ATTGGAATAG---TCTTCTTA------------CTCCAAAGAAA------GTCA---GCTTCTCTTTGT---CAAAAAGAAATCAAAGGTTATTTTTTTTC------TTATATAATTCTCATGTATGTGAATACGAATCTATTTTCGTCTTTCTACGTAACCAA---TCTTTTCATTTACGATCAACATCTTCTGGAGTTCTTCTTGAACGAATCTATTTCTATATAAAAATAG------AACGTCTT---------------------AT------GAAC------GTCTTTG------T---TAAGGATTTTCGGGCGAA---CCTATGGTTGGTCGA------GGAACCCTGCATGCATTATATTAGGTATCAAAGAAAATCCATTCTGGCTTCCAAAGGGACATCCCTTTTCATGAATAAATGGAAATTAAACCTTGTCACTTTTTGGCAATGGCATTTTTCTGTGTGGTTTCATCCAAGAAGGATTT------GGATAAACCAATTTCC------CAAGCATTCCCTTGAA------ATTTTGGGTTATCTTTCAAACGTGCAAATGAACCCTTCCGTGGTACGGAGTCAAATTCTAGAAAATTCATTTCTAAT------CAATAATGCTATTAAGAAGCTCGATACTCTTGTTCCAATTATTCCTCTGATTGCGGAATTGGCTAAAGCTAAATTTTGTAATGTATTGGGGCATCCCATTAGTAAGCCGATTCGGGCTGAGTTATCAGATTCTAATATTATTGACCGATTTTCACGTATATGCAG
>Mentha_spicata_188
------------------------------------------------TCTTCTTTACATTTATTACGGGTCTTTCTCAACGAATATTGGA------ATTGGAATAG---TCTTCTTA------------CTCCAAAGAAA------GTCA---GCTTCTCTTTGT---CAAAAAGAAATCAAAGGTTATTTTTTTTC------TTATATAATTCTCATGTATGTGAATACGAATCTATTTTCGTCTTTCTACGTAACCAA---TCTTTTCATTTACGATCAACATCTTCTGGAGTTCTTCTTGAACGAATCTATTTCTATATAAAAATAG------AACGTCTT---------------------AT------GAAC------GTCTTTG------T---TAAGGATTTTCGGGCGAA---CCTATGGTTGGTCGA------GGAACCCTGCATGCATTATATTAGGTATCAAAGAAAATCCATTCTGGCTTCCAAAGGGACATCCCTTTTCATGAATAAATGGAAATTAAACCTTGTCACTTTTTGGCAATGGCATTTTTCTGTGTGGTTTCATCCAAGAAGGATTT------GGATAAACCAATTTCC------CAAGCATTCCCTTGAA------ATTTTGGGTTATCTTTCAAACGTGCAAATGAACCCTTCCGTGGTACGGAGTCAAATTCTAGAAAATTCATTTCTAAT------CAATAATGCTATTAAGAAGCTCGATACTCTTGTTCCAATTATTCCTCTGATTGCGGAATTGGCTAAAGCTAAATTTTGTAATGTATTGGGGCATCCCATTAGTAAGCCGATTCGGGCTGAGTTATCAGATTCTAATATTATTGACCGATTTTCACGTATATGCAG
>Mentha_spicata_315
CATGTGGAAATCTTGATTCAAACTCTTCGCCATTGGGTAAAAGATGTTTCTTCTTTACATTTATTACGGGTCTTTCTCAACGAATATTGGA------ATTGGAATAG---TCTTCTTA------------CTCCAAAGAAA------GTCA---GCTTCTCTTTGT---CAAAAAGAAATCAAAGGTTATTTTTTTTC------TTATATAATTCTCATGTATGTGAATACGAATCTATTTTCGTCTTTCTACGTAACCAA---TCTTTTCATTTACGATCAACATCTTCTGGAGTTCTTCTTGAACGAATCTATTTCTATATAAAAATAG------AACGTCTT---------------------AT------GAAC------GTCTTTG------T---TAAGGATTTTCGGGCGAA---CCTATGGTTGGTCGA------GGAACCCTGCATGCATTATATTAGGTATCAAAGAAAATCCATTCTGGCTTCCAAAGGGACATCCCTTTTCATGAATAAATGGAAATTAAACCTTGTCACTTTTTGGCAATGGCATTTTTCTGTGTGGTTTCATCCAAGAAGGATTT------GGATAAACCAATTTCC------CAAGCATTCCCTTGAA------ATTTTGGGTTATCTTTCAAACGTGCAAATGAACCCTTCCGTGGTACGGAGTCAAATTCTAGAAAATTCATTTCTAAT------CAATAATGCTATTAAGAAGCTCGATACTCTTGTTCCAATTATTCCTCTGATTACGGAATTGGCTAAAGCTAAATTTTGTAATGTATTGGGGCATCCCATTAGTAAGCCGATTCGGGCTGAGTTATCAGATTCTAATATTATTGACCGATTTTCACGTATATGCAG
>Mentha_suaveolens_314
CATGTGGAAATCTTGATTCAAACTCTTCGCCATTGGGTAAAAGATGTTTCTTCTTTACATTTATTACGGGTCTTTCTCAACGAATATTGGA------ATTGGAATAG---TCTTCTTA------------CTCCAAAGAAA------GTCA---GCTTCTCTTTGT---CAAAAAGAAATCAAAGGTTATTTTTTTTC------TTATATAATTCTCATGTATGTGAATACGAATCTATTTTCGTCTTTCTACGTAACCAA---TCTTTTCATTTACGATCAACATCTTCTGGAGTTCTTCTTGAACGAATCTATTTCTATATAAAAATAG------AACGTCTT---------------------AT------GAAC------GTCTTTG------T---TAAGGATTTTCGGGCGAA---CCTATGGTTGGTCGA------GGAACCCTGCATGCATTATATTAGGTATCAAAGAAAATCCATTCTGGCTTCCAAAGGGACATCCCTTTTCATGAATAAATGGAAATTAAACCTTGTCACTTTTTGGCAATGGCATTTTTCTGTGTGGTTTCATCCAAGAAGGATTT------GGATAAACCAATTTCC------CAAGCATTCCCTTGAA------ATTTTGGGTTATCTTTCAAACGTGCAAATGAACCCTTCCGTGGTACGGAGTCAAATTCTAGAAAATTCATTTCTAAT------CAATAATGCTATTAAGAAGCTCGATACTCTTGTTCCAATTATTCCTCTGATTGCGGAATTGGCTAAAGCTAAATTTTGTAATGTATTGGGGCATCCCATTAGTAAGCCGATTCGGGCTGAGTTATCAGATTCTAATATTATTGACCGATTTTCACGTATATGCAG
>Monstera_deliciosa
CATCTAGAAATCCTGGTTCAAATTCTACAATGCTGGATACAAGATGTTCCCTCTTTACATTTATTACAATTCTTTTTTCATGAATATCATA------ATTGGAATAA---TCTCATTA------------CTCCAAGGAAA------TCTA---GTTATGGTTTTT---CAAAAGAGAATCCAAGACTATTTCGGTTT------CTATATAATTCTTATGTAGTTGAATGCGAATCTTTATTAGTTTTTCTCCGTAAACAA---TCCTCTTATTTACGATCAACATCTTCTGGAACTTTTCTTGAGCGAACACATTTCTATGAAAAAATAG------AACATCTT---------------------GT------AGTA------GTTTGTT------G---TAATGATTTTCAGAAAAC---CCTGTGGTTGTTCAA------GGATCCTTTCATGCATTATGTTAGATATCAAGGAAAATCCATTCTAGCTTCAAAAGGGCCTCATCTTTTGATGAATAAATGGAAATTTTACTTTGTCAATTTTTGGCAATGTCATTTTCACTTTTGGTTTCAACCCTGTAGGATCC------ACATAAACCAATTCTC------CCATTTTTCTTTCTAT------TTTCTGGGTTATCTTTCAAGTGTATTAATAAATCCTTCAGTAGTAAAGAGTCAAATGCTAGAGAATTCTTTTTTTAT------AGATACTGTTGCTAAAAAATTCGAAACTATAGTTCCAATTATTCCTATGATTGGATCATTGTCGAAAGCTAAGTTTTGTAACGTATCGGGGAATCCTATTAGTAAGCCAGTTTGGGCCGATTTGTCAGATTCTGATATTATTGATCGATTTGGTCGGATATGTAG
>Murraya_paniculata
TGTTCCGAAATCTTGGTTCAAACCCTTCGCGACTGGGTAAAGGATGACTCTTCTTTACATTTATTACGGGTCTTTTTCCACGAGTATTTTA------ATTCAAACAG---TCTTATTA------------CTCCAAAGAAC------TCGA---TTTCTGTTTTTT---TAAAAAGTAATCCAAGATTGTTATTGTTT------CTATATAATTCTCATGTATATGAATATGAATCCATCCTCTTTTTTCTCTGGAACCAA---TCGTCTCATTTACAATCAACATCCTCTCGAGTCCTCGTTGAGCGAACGTATTTCTATGGAAAAGTCG------AACATCTT---------------------GT------CGAA------GTCTTTG------C---TAAAGATTTTCAGGACAT---CTTAGGGTTGTTCAA------GGATCCTTTCATGCATTATGTTAGATATCAAGGAAAATCCATTTTGGCTTCAAAGGATACGCCTCTTCTGATGAATAAATGGAAATATTACCTTGTCGGTTTATGGCAATGGCATTTTCACGTGTCTTCTCAACCAGGAAGGGTTC------AGCTAAACCACTTACACTTAGGCAAGTACGCTATTAAC------TTTCTGGGCTATCTTTCCGGTGTGCGACTGAATTCTTTGTTGGTACGGGGTCAAATGCTAGAAAATTCATTTCTAAT------AGGTAATTCTATGAAGAAGGTCGATACAACCGTTCCAATTATTCATCTGATTGGATCATTGACTAAGGCGCGGTTTTGTAATGCATTAGGGCATCCCATCAGTAAGTCGACCTGGGCCGATTTCTCTGATTCTCATCTTATCGACCGATTTGTGNGTATATGCAG
>Narcissus_delnahaugh_336
CATATGGAAATCTTGGTTCAAATTCTTCAATACCGGATTCAAGATGTTCCCTTTTTGCATTTATTTCGATTCTTTCTTCACGAATATCATA------ATTGGAATAGTCTTCTCATTA------------CTCAGAATAAA------TCCA---TTTTCGTTTTTT---CAAAAGAAAATAAAAGACTATTTCGGTTC------CTATACAATTTTTATGTGTTTGAATGTGAATTTTTATTTGTTTTTATTCGTAAACAA---TCCTCTTATTTACGATTAACATCTTTTGGAACTTTTCTTGAACGAACACATTTCTATGGAAAAATAG------AACATCTTCAAATAGAA------AAATTTAT------AGTA------ATTTGTC------G---TAACGATTTTCATAGGAC---CTTCTGGTTCTTCAA------AGATCCTTTCATGCATTATGTTCGATATCAAGGAAAAGCAATTCTTGCTTCAAAGGGTACTCATCTTCTGATGACGAAATGGAAATATCATTTTGTCAATTTATGGCAATATTATTTTCACTTTTGGTCTCAACCGTACAGGATCC------ATATAAATCAATTATC------AAACTATTCTTTCTAT------TTTCTGGGTTATCTTTCAAGTCTACTAAGAAATTCTTCGGCAGTAAGGAATCAAATGTTAGAGAATTCATTTAGAAT------AGATACTGTTACTAAGAAATTTGATACCATAGTCCCAGTTATTCTTCTTATTGGATCCTTGTCTAAAGCTAAATTTTGTACCATATCGGGCCATCCTATTAGTAAGCCGATCTGGGCCGATTTATCAGATTTTGATATTCTTGATCGATTCGGTCGGATATGTAG
>Narcissus_jonquilla
CATATGGAAATCTTGGTTCAAATTCTTCAATACCGGATTCAAGATGTTCCCTTTTTGCATTTTTTTCGATTCTTTCTTCACGAATATCATA------ATTGGAATAGTCTTCTCATTA------------CTCAGAATAAA------TCCA---TTTTCGTTTTTT---CAAAAGAAAATAAAAGACTATTTCGGTTC------CTATACAATTTTTATGTGTTTGAATGTGAATTTTTATTTGTTTTTATTCGTAAACAA---TCCTCTTATTTACGATTAACATCTTTTGGAACTTTTCTTGAACGAACACATTTCTATGGAAAAATAG------AACATCTTCAAATAGAA------AAATTTAT------AGTA------ATTTGTC------G---TAACGATTTTCATAGGAC---CCTCTGGTTCTTCAA------AGATCCTTTCATGCATTATGTTCGATATCAAGGAAAAGCAATTCTTGCTTCAAAGGGTACTCATCTTCTGATGACGAAATGGAAATATCATTTTGTCAATTTATGGCAATATTATTTTCACTTTTGGTCTCAACCGTACAGGATCC------ATATAAATCAATTATC------AAACTATTCTTTCCAT------TTTCTGGGTTATCTTTCAAGTCTACTAAGAAATTCTTCGGCAGTAAGGAATCAAATGTTAGAGAATTCATTTAGAAT------AGATACTGTTACTAAGAAATTTGATACCATAGTCCCAGTTATTCTTCTTATTGGATCCTTGTCTAAAGCTAAATTTTGTACCATATCGGGCCATCCTATTAGTAAGCCGATCTGGGCCGATTTATCAGATTTTGATATTCTTGATCGATTCGGTCGGATATGTAG
>Nicotiana_alata
CATCTGGAAATCTTGGTTCAAACTCTTCGCTATTGGGTAAAAGATGCCTCGTCTTTACATTTATTACGATTCTTTCTCCATGAATATTGGA------ATTTGAATAG---TCTTATTA------------CTTCAAAGAAG------CCCG---GTTACTCCTTTT---CAAAAAAAAATCAAAGATTCTTCTTCTTC------TTATATAATTCTTATGTATATGAATGCGAATCCACTTTCGTCTTTCTACGGAACCAA---TCTTCTCATTTACGATCAACATCTTTTGGAGCCCTTCTTGAACGAATATATTTCTATGGAAAAATAG------AACGTCTT---------------------GT------AGAA------GTCTTTG------C---TAAGGATTTTCAGGTTAC---CCTATGGTTATTCAA------GGATCCTTTCATGCATTATGTTAGGTATCAAGGAAAATCCATTCTGGCTTCAAAAGGGACGTTTCTTTTGATGAATAAATGGAAATTTTACCTTGTCAATTTTTGGCAATGTCATTTTTCTCTGTGCTTTCACACAGGAAGGATCC------ATATAAACCAATTATC------CAATCATTCCCGTGAC------TTTATGGGCTATCTTTCAAGTGTGCGACTAAATCCTTCAATGGTACGTAGTCAAATGTTAGAAAATTCATTTCTAAT------CAATAATGCAATTAAGAAGTTCGATACCCTTGTTCCAATTATTCCTTTGATTGGATCATTAGCTAAAGCAAACTTTTGTACCGTATTAGGGCATCCCATTAGTAAACCGGTTTGGTCCGATTTATCAGATTCTGATATTATTGACCGATTTGGGCGTATATGCAG
>Olea_europaea
-------------------------------------------------------------------GATTCTTTCTTCACGAGTATTGTA------ATTGGAATAG---TCTTATTA------------CTCCAA-----------------------------------------------AGATTATTCTTCTTC------TTATATAATTCTCATGTATGTGAATACGAATCTATTTTCGTCTTTCTACGTAACCAA---TCTTCTCATTTACGATCAACATCTTCTGGAGCTCTTCTTGAACGAATATATTTCTATGGAAAAATAG------AACGTCTT---------------------GT------AGAC------GTCTTTG------T---TAAGGATTTTCAGACCAA---TCTATGCTTGTTCAA------GGATCCTTTCATGCATTATGTTAGGTATCAAGGAAAATCCATTCTGGCTTCAAAAGGGACGCCTCTTTTGATGAATAAATGGAAATATTACCTTGTAACTTTTTGGCAATGTTATTTTTCGCTGTGGTTTCATCCAAGAAGGATTT------ATCTAAACCAATTATC------CAATCATTCCCTTGAA------TTTGTGGGCTATCTTTCAAGTGTGCGACTAAACGCTTCAGTGGTACGGAGTCAAATTCTAGAAAATGCATTTCTAAT------CAATAATGCTATTAAGAAGTTCGATACTCTTGTTCCAATTATTCCTCTGATTGGATCATTGGCTAAAGCCAAATTTTGTAACGTACTAGGGTATCCCATTAGTAAGCCGGTTCGGGCTGATTTCTCAGATTATGATATTATTGATCGATTTGGGCGTATATGCAG
>Origanum_majorana
CTAATACCCCGCTCTGTCCATGTGGAAATCTTGATTCAAACTCTTCGCCATTGGGTAAAAGATGTTTCTTCTTTACATTTATTACGGGTCTTTCTCAACGAATATTGGAATTGGAATAGTCTTCTTACTCCAAAGAAAGTCAGCTTCTCTTTGTCAAAAAGAAATCAAAGGTTATTTTATTTCTTATATAATTCTCACGTATGTGAATACGAATCTATTTTCGTCTTTCTACGTAACCAATCTTTTCATTTACGATCAACATCTTCTGGAGTTCTTCTTGAACGAATCTATTTCTATATAAAAATAGAACGTCTTATGAACGTCTTTGTTAAGGATTTTCGCGCGAACCTATGGTTGGTCGAGGAACCCTGCATGCATTATATTAGGTATCAAAAAAAATCCATTCTGGCTTCCAAAGGGACATCCCTTTTCATGAATAAATGGAAATTAAACCTTGTCACTTTTTGGCAATGGCATTTTTCTGTGTGGTTTCATCCAAGAAGGATTTGGATAAACCAATTTCCCAAGCATTCCCTTGAAATTTTGGGTTATCTTTCAAACGTCCAAATGAACTCTTCCGTGGTACGGAGTCAAATTCTAGAAAATTCATTTCTAATCAATAATGCTATTAAGAAGCTCGATACTCTTATTCCAATTATTCCTCTGATTGCAGAATTGGCTAAAGCTAAATTTTGTAACGTATTGGGGCATCCCATTAGTAAGCCGATTCGGGCTGAGTTATCAGATTCTAATATTATTGACCGATTTTCGCGTATATGCAGAAATATTTCTC----------------------------------------------------------------------------------------------
>Pachira_glabra
CATCTAGAAATCTTGGTTCAAGCCCTTCGCTACTGGGTAAAAGATGCTTCTTCTTTGCATTTATTACGGTTCTCTCTCTACGAGTATTGTA------ATTTGAAGAG---TTTTATTA------------CTCCAAAGAAA------TCTA----TTTCGATTTTT-----------AATCCAAGATTATTCTTCTTC------CTATATAATTCTCATGCATGTGAATACGAATCCATTTTCCTTTTTCTCCGTAACCAA---TCTTCTCATTTACGATCAACATCTTCTGGAGTCTTTCTTGAACGAATTTATTTCTATGGAAAAATAG------ATTATCTT---------------------GT------AGAA------GTATTTT------C---TAATGATTTTCAGAACAA---CCTATGGTTGTTCAA------AGACCCTTTCACACATTTTATTAGGTATCAAGGAAAGGCAATTCTGGCCTCAAAAGATACGTCTCTTCTGATGAATAAGTGGAAATATTACTTTGTCGATTTATGGCAATATTATTTTTACATGTGGTCTCAATCAGGAAGAGTCC------GTATAAATCAATTATC------TAAATATTCTCTCGAC------TTTCTGGGCTATCTTTCAAGTGTGCGATTAAATCCTTCAGTGGTACGGAGTCAAATGCTAGAAAATTCATTTATAAT------AGATAATGCTATGAAGAAGTTGGATACAAGAATTCCAATTATTTCTCTCATTGGATCATTGTCTAAAGCGAAATTTTGTAACACATTAGGGCATCCCATTAGTAAGCCGACGTGGGCCGATTCCTCCGATTCTGATATTATTGACCGATTTGTGCGTATATGCAG
>Pachypodium_lamerei
CATCTGGAAATCTTGGTTCAAACCCTTCGTTATTGGGTAAAAGATGCCCCTTCTTTGCACTTATTACGATTCTTTCTACGCGAGTATTGTA------ATTGCAATAA---GATTATTG------------CTACAAAGAAA------ACCA---GTTTTCCTTTTTTAACAAAAAGAAATCAAAGATTATTCTTCTTG------TTATATAATTTTTATGTATGTGAATACGAATCTGTTTTCGTCTTTCTCCATAACCAA---TCTTCTCATTTACGACCAACATCCTTTGGGGTCCTTCTTGAACGAATCTATTTCTATGGAAAAATAG------AACGTCTT---------------------GT------CGAA------GTCTTTG------C---TAAGGATTTTCAGGCCAA---CCAATGCTTGTTCAA------ATATCCTTTCATGCATTATGTTAGGTATCAAGGAAAATCCATTCTGTTTTCAAGGGGGACGGCTCTTTTGATGAATAAATGGAAATCTTACCTTGTCAATTTTTGGCAATGTAATTTTGACCTGTGGTTTCACTCGGGAAGGGCCT------ATATAAAGCAATTGTA------CAATCATTCCCTTGAC------TTTATGGGTTATCTTTCAATTGTGCGACTAAACCCTTCAATGGTACGGAGTCAAATGTTCGAAAATGCATTTCTAAT------TAATAATGCTATTAAGAAATTAGATACCATTGTTCCAATTATTTCTCTGATTGGATCGTTGGCTAAAGCGAAATTTTGTAACTTATTAGGACATCCCATTAGTAAGCCGGTTCGGGCTGATTTATCAGACTCTGATATTATGGACAGATTTACGCGTATATGCAG
>Pandanus_veichii_369
CATTTGGAAATCTTGGTGCAAACCCTTCAATGCTGGATCCAAGATATTTCCTCTTTGCATTTATTGCGATTCTTTCTCCATGAATATCATA------ATTGGAGTAG---TTTCATTA------------CTCTGAAGAAA------TCTA---TTTACGGTTTTT---CAAAAGAAAATAAAAGACTATTTCGATTC------CTATATAATTCTTATGTATGTGAATGCGAATTTGTATTAGTTTTTTTTTGTAAACAA---TCTTCTTATTTACGATCAACATCTTCTGGAACTTTTCTTGAGCGAACACATTTCTATGGAAAAATAG------AACATCTT---------------AATCCTAT------AGTA------GTGTGTC------G---TAATTATTTTCCGAAGAA---TCCTTTGTTCTTCAA------GGATCCTTTCATGCATTATGTTCGATATCAAGGAAAAGCAATTCTGGCTTCAAAAGGAACTCATCTTCTGATGGAAAAATGGGGATGTCACCTTGTCAATTTCTGGCAATATTATTTTCACTTTTGGTCTCAACCGTACAGGATTC------GTATAAACCGATTATC------AAACCATTCCTTCTAT------TTTCTGGGTTATCTTTTAAGTCTACTAATAAATCCTTCGTCGGTAAGGAATCAAATGCTAGAAAATTCATTTCTAAT------AGATACTGTTACTAAAAAATGCGATCCCATAGTCCCAATTATTCCTCTTATTGGATCATTGTCTAAAGCTAAGTTTTGTACCGTATCGGGGCATCCTAGTAGTAAGCCGATCTGGACCAATTTATCAGATTCTGATATTATTGATCGATTTGGTCGCATATGTAG
>Papaver_rhoeas
CATCTGGAAATCTTGGTTCAAATCCTACGCTCTTGGATACAAGATGTTCCCTCTTTGCATTTATTGCGATTCTTTCTCCATGAGTATCGTA------ATTGCTATAG---TCTTATTA------------CTCAAAATAAA------GCAA---TTTCCCTTTTTT---CAAAGGAGAATCAACGCTTTTTCTTCTTC------CTATATAATTCTCATGTATATGAATGCGAATCCATATTAGTTTTTCTCCGTAAACAA---TCTTTTCGTTTACGATCAACATCTTTTAGAATCCTTCTTGAGCGAATAAATTTCTATGGAAAAATGG------AGCATCCT---------------------GT------AGTA------GTGTTTA------G---TAATGATTTTCAGACCTT---CCTATGGTTGTTCAA------GGATCCTTTTATGCATTATGTCAGATATCAAGGAAAATCAATTCTGGCTTCAAAGGGAAGTACTCTTTTGATGAATAAATGGAAATGGAATCTTGTAAATTTATGGCAATGTCATTTTTCCTTGTGGTCTCAACCAGATAGAATTA------AGATAAATAAATTATC------CAATCATTCCCTCGAG------CTTTTGAGCTATCTTGCAAGTGTACGACTTAACCCTTCGGTGGTAAGGAGTCAAATGATAGAAAGTACATTTATAAT------GGATATTTGTATTAAGAAGTTTGATACCAAAGTCCCAATTATTTCTTTGGTTGGGTCGTTGGCTAAAACGAAATTTTGTAACGTTTCAGGGCATCCCATTAGTAAGCCGGCTTGGGCCGATTTATCAGATTCTGATATTCTCGATAGATTTGGACGTATAT----
>Parmentiera_edulis
CATGTGGAAATCTTGGTTCAAATTCTTCGCTATTGGGTAAAAGATGCCTCTTCTTTGCATTTATTACGATTCTTTCTCAACGAGTATTGTA------ATCGGAATAG---TCTTATTACTCCTA------CTCCAAAGAAA------GCCA---GTTCCTCTTTTT---CAAAAAGAAATCAAAGATTATTCTTATTC------TTATATAATTCTCATGTATGTGAATATGAATCCATTTTCGTCTTTCTACGTAATCAA---TCTTATCATTTACGATCAACATCTTATGGAGTTCTTCTTGAACGAATCCATTTCTATGGAAAAATAG------AAGGTCTT---------------------GT------GAAC------GTATTTGTTAAGCT---TAAGGATTTTCAGGCGAA---CCTATGGTTGGTCAA------GGAACCCTGCATGCATTATATTAGGTATCAAAGAAAATCCATTCTGGCTTCAAAAGGGACGTCTCTTTTCATGAATAAATGGAAATGTTACCTTGTCACTTTTTGGCAATGGCATTTTTCGCTGTGGTTTTATCCAAGAAGGATTT------ATATAAACCAATTATC------CAACCATTCCCTTGAA------TTTTTGGGCTATCTTTCAACCATGCGAATGAACCCTTCAGTGGTACGGAGTCAAATTCTAGAAAATTCATTTCTCAT------CAATAATGCTATTAAGAAGTTCGATACCCTTGTTCCAATTATTCCTCTGATTGCGTCATTGGCTAAAGCCAAATTTTGTAACGTATTAGGGCATCCCATTAGTAAGCCGGTTTGGGCGGATTTATCAGATTCTAATATTATTGACCGGTTTGGGCGTATATGCAG
>Pelargonium_x_hortorum_289
CATCTGGAAATACTAGTTGAAGTTCTTCGTTATTCGGTGAAAGATGCCTCTTTCCTGCATTTTTTAAGGTTCCTTCTTTACGAGTATTGGA------GTTGGAAGAG---TCTTTCTA------------TAAAAAAAAAA------GCGA---GTTCCATTGTGT---CAAAAAAAAATGAAAGATTCTTCGTCTTC------CTATATAATTCTCATGTATGTGAATACGAATCTATCCTCCTTTTTCTTCGCAATCAA---TCTTCTCATTTACGATCAACATCTTTTGGAATCCTTCTTGAGCGAATTTTTTTCTATAAAAAAATTG------GAGGTCTT---------------------GT------AGCT------ATCTTTGGGACTCCTTTTGAGCATATTCATAT------TTTGCGGTTTTTAAA------GGACCCCTTAATCCATTATGTTAGATACCAAGGAAAATCCATTCTGATTTCAAAAGACCGGCCCCTTTTGATGAATAAATGGAAATATTATCTTGTCAAGTTATGGCAATGTCATTTTTATGTATGGTCTCAACCAGGAAGGATCC------ACATAAACCAATTATC------CCAACATTCCCTACAC------CTTCTAGGCTATCTTTTAAGCGTAGGAACAAATCCTTTGGTAGTACGGAGTCAAGTATTCGACAATTCATTTCTAAT------AGATAATGCTATGAATAAGTTAGAAACAAGAATTCCCCTTTTTTCTCTAATTGGATCCTTGACTAAAGCGCAATTTTGTAATCCGTTAGGGCAGCCCATCAGTAAGTCCACTTGGGCCGATTCATCCGATTCTGATATTATTGACCGATTTGTGCGTATGTGCAG
>Pelargonium_x_hortorum_307
CATCTGGAAATACTAGTTGAAGTTCTTCGTTATTCGGTGAAAGATGCCTCTTTCCTGCATTTTTTAAGGTTCCTTCTTTACGAGTATTGGA------GTTGGAAGAG---TCTTTCTA------------TAAAAAAAAAA------GCGA---GTTCCATTGTGT---CAAAAAAAAATGAAAGATTCTTCGTCTTC------CTATATAATTCTCATGTATGTGAATACGAATCTATCCTCCTTTTTCTTCGCAATCAA---TCTTCTCATTTACGATCAACATCTTTTGGAATCCTTCTTGAGCGAATTTTTTTCTATAAAAAAATTG------GAGGTCTT---------------------GT------AGCT------ATCTTTGGGACTCCTTTTGAGCATATTCATAT------TTTGCGGTTTTTAAA------GGACCCCTTAATCCATTATGTTAGATACCAAGGAAAATCCATTCTGATTTCAAAAGACCGGCCCCTTTTGATGAATAAATGGAAATATTATCTTGTCAAGTTATGGCAATGTCATTTTTATGTATGGTCTCAACCAGGAAGGATCC------ACATAAACCAATTATC------CCAACATTCCCTACAC------CTTCTAGGCTATCTTTTAAGCGTAGGAACAAATCCTTTGGTAGTACGGAGTCAAGTATTCGACAATTCATTTCTAAT------AGATAATGCTATGAATAAGTTAGAAACAAGAATTCCCCTTTTTTCTCTAATTGGATCCTTGACTAAAGCGCAATTTTGTAATCCGTTAGGGCAGCCCATCAGTAAGTCCACTTGGGCCGATTCATCCGATTCTGATATTATTGACCGATTTGTGCGTATGTGCAG
>Pelargonium_x_hortorum_372
CATCTGGAAATACTAGTTGAAGTTCTTCGTTATTCGGTGAAAGATGCCTCTTTCCTGCATTTTTTAAGGTTCCTTCTTTACGAGTATTGGA------GTTGGAAGAG---TCTTTCTA------------TAAAAAAAAAA------GCGA---GTTCCATTGTGT---CAAAAAAAAATGAAAGATTCTTCGTCTTC------CTATATAATTCTCATGTATGTGAATACGAATCTATCCTCCTTTTTCTTCGCAATCAA---TCTTCTCATTTACGATCAACATCTTTTGGAATCCTTCTTGAGCGAATTTTTTTCTATAAAAAAATTG------GAGGTCTT---------------------GT------AGCT------ATCTTTGGGACTCCTTTTGAGCATATTCATAT------TTTGCGGTTTTTAAA------GGACCCCTTAATCCATTATGTTAGATACCAAGGAAAATCCATTCTGATTTCAAAAGACCGGCCCCTTTTGATGAATAAATGGAAATATTATCTTGTCAAGTTATGGCAATGTCATTTTTATGTATGGTCTCAACCAGGAAGGATCC------ACATAAACCAATTATC------CCAACATTCCCTACAC------CTTCTAGGCTATCTTTTAAGCGTAGGAACAAATCCTTTGGTAGTACGGAGTCAAGTATTCGACAATTCATTTCTAAT------AGATAATGCTATGAATAAGTTAGAAACAAGAATTCCCCTTTTTTCTCTAATTGGATCCTTGACTAAAGCGCAATTTTGTAATCCGTTAGGGCAGCCCATCAGTAAGTCCACTTGGGCCGATTCATCCGATTCTGATATTATTGACCGATTTGTGCGTATGTGCAG
>Pelargonium_x_hortorum_374
CATCTGGAAATACTAGTTGAAGTTCTTCGTTATTCGGTGAAAGATGCCTCTTTCCTGCATTTTTTAAGGTTCCTTCTTTACGAGTATTGGA------GTTGGAAGAG---TCTTTCTA------------TAAAAAAAAAA------GCGA---GTTCCATTGTGT---CAAAAAAAAATGAAAGATTCTTCGTCTTC------CTATATAATTCTCATGTATGTGAATACGAATCTATCCTCCTTTTTCTTCGCAATCAA---TCTTCTCATTTACGATCAACATCTTTTGGAATCCTTCTTGAGCGAATTTTTTTCTATAAAAAAATTG------GAGGTCTT---------------------GT------AGCT------ATCTTTGGGACTCCTTTTGAGCATATTCATAT------TTTGCGGTTTTTAAA------GGACCCCTTAATCCATTATGTTAGATACCAAGGAAAATCCATTCTGATTTCAAAAGACCGGCCCCTTTTGATGAATAAATGGAAATATTATCTTGTCAAGTTATGGCAATGTCATTTTTATGTATGGTCTCAACCAGGAAGGATCC------ACATAAACCAATTATC------CCAACATTCCCTACAC------CTTCTAGGCTATCTTTTAAGCGTAGGAACAAATCCTTTGGTAGTACGGAGTCAAGTATTCGACAATTCATTTCTAAT------AGATAATGCTATGAATAAGTTAGAAACAAGAATTCCCCTTTTTTCTCTAATTGGATCCTTGACTAAAGCGCAATTTTGTAATCCGTTAGGGCAGCCCATCAGTAAGTCCACTTGGGCCGATTCATCCGATTCTGATATTATTGACCGATTTGTGCGTATGTGCAG
>Pelargonium_x_hortorum_375
CATCTGGAAATACTAGTTGAAGTTCTTCGTTATTCGGTGAAAGATGCCTCTTTCCTGCATTTTTTAAGGTTCCTTCTTTACGAGTATTGGA------GTTGGAAGAG---TCTTTCTA------------TAAAAAAAAAA------GCGA---GTTCCATTGTGT---CAAAAAAAAATGAAAGATTCTTCGTCTTC------CTATATAATTCTCATGTATGTGAATACGAATCTATCCTCCTTTTTCTTCGCAATCAA---TCTTCTCATTTACGATCAACATCTTTTGGAATCCTTCTTGAGCGAATTTTTTTCTATAAAAAAATTG------GAGGTCTT---------------------GT------AGCT------ATCTTTGGGACTCCTTTTGAGCATATTCATAT------TTTGCGGTTTTTAAA------GGACCCCTTAATCCATTATGTTAGATACCAAGGAAAATCCATTCTGATTTCAAAAGACCGGCCCCTTTTGATGAATAAATGGAAATATTATCTTGTCAAGTTATGGCAATGTCATTTTTATGTATGGTCTCAACCAGGAAGGATCC------ACATAAACCAATTATC------CCAACATTCCCTACAC------CTTCTAGGCTATCTTTTAAGCGTAGGAACAAATCCTTTGGTAGTACGGAGTCAAGTATTCGACAATTCATTTCTAAT------AGATAATGCTATGAATAAGTTAGAAACAAGAATTCCCCTTTTTTCTCTAATTGGATCCTTGACTAAAGCGCAATTTTGTAATCCGTTAGGGCAGCCCATCAGTAAGTCCACTTGGGCCGATTCATCCGATTCTGATATTATTGACCGATTTGTGCGTATGTGCAG
>Pellionia_pulchra_252
CATCTGGAAATCTTAGTTCAAACCCTTCGCTGTTGGGTAAAAGATGCCTCTTCCTTGCATTTATTAGGGCTTTTTCTTCACGAGTATTATA------ATTGGAATAG---TCTTATTATTCCAAAAAAATTTCCAAATAAA------TCAA---TTTATTTTTTTT---CAAAAAGTAATCCAAGATTTTTCTTGTTC------CTGTATAATTCTCATGTTTGTGAATTCGAATCTGTATTACTTTTTCTCCGCAACCAA---TCTTCTAATTTACGATTAACATCTTCTGGTGTCTTTTTTGAGCGAATATTTTTCTATGGAAAAATAA------AGCATCCT---------------------GT---AGAAGAA------GTTTTTG------C---TAATTATTTTCCGACTGG---CCTATGGTTCCTCCA------GGATCTTTTCATGCATTATGGTAGATATCAAGGAAAATCTATTCTGGCTTCAAAGGATACGCCTCTTTTGATGAATAAATGGAAATATTACATTGTCCATTTATGGCAATGTCATTTTTATGTGTGGTCTCAACCAGGAAGGATGT------ATATAAACCAATTATG------CAAGCGTTCCCTCGGC------TTTTTGGGCTATCTTTTAAGTATGAGAATAAATCTTTCAGTGGTACGGAGTCAAATGCTAGAAAATTCATTTATAAT------GTATAATGCTATGAAGAAGATTGATACATTAATTTCAATTAGTCCTCTGATTGGATCGTTGGCTAAACCGAAATTTTGTAAAGTATTAGGACATCCCGTTAGTAAGTCTACCTGGGCTGATTCATCGGATTTTGATATTATTGACCGATTTGCGCGTATATGCAG
>Pentas_lancedata
CATCTGGAAATTATGGTTCAAACCCTTCGTTATTGGGTAAAAGATGCCTCTGCCTTGCATTTATTACGATTATTTTTCCATGAGTATTGGA------GTTGGAATAC---TCTTAGTA------------TTCAAAAGAAA------CCTC---ATTTTGATTTTTCACCAAAAAGAACTCAAAGATTTTTTTTCTTA------TTATATAATTCTTATGTGTATGAATACGAATCCATTTTGGACTTTCTGCATAACCAA---TCTTCTCATTTGCGATCAACATCTTTTGTATTCTTTCTTGAACGACTCTATTTTTATGGAAAAAAAG------AACATCTT---------------------GT------AGAA------GCCATTG------C---TAAGGATTTTCGGGTTAG---TCTATGGCTGTTCAC------AGACCCTTTGATGCATTATGTTAGGTATCAAGGAAAATCAATTCTGGTTTCAAAGGGTATACCTCTTTTGATGAATAAGTGGAAATCTTATCTTGTCAATTTTTGGCAATATCATTTTGATCTGTGGTTTCACTCGGGAAGGGTTTATATAAATATAAATAAATTTTC------CAACCATTCACTTGAC------TTTGTGGGTTATCTTTCAAGTGTGCGACTAAATCCGGTAATGGTACGGGGTCAAATGCTAGAAAATGCATTTCTAAT------CAATAATGTTATTAAGAAATTGGATACGCTTGTTCCAATTATTCCTCTTATTCGATCATTGTCTAAAGCTAAATTTTGTAACCCATTAGGACATCCCATTAGTAAGGCGGTTTGGACTGATTTATCAGATTCTGATATGATTGATCGATTTGGATATATATGCAG
>Peperomia_obtusifolia_445
CATCCAGAAATTTTAGTTCAAACTCTTCGTTCCTGGATACAAGATGTTCCCTCTTTGCATTTATTGCGAACCTTTTTATACGAGTATTGTC------ATTTGGATAG---TCTTTTTA-------------GCAAAAGAAA--------------------------------AAAAAATGAAAGATTATCTTTATTC------ATATATAATTCTCATGTATATGAATGGGAATTCATATTCCTTTTTCTACGTAAACAA---TCTTTTCATTTACGATCAATATCCTGGGAAGCATTTCTTGAACGAATCCATTTCTATGGAAAAATAG------AACATCTT------------------GTTGT------AGTA------GTGCTTT------G---TAATGATTTTCAGAAGGT---TTTGTGGTTGTTCAA------AGATTATTTCATCCATTATGTTAGATATCAGGGAAAATCCCTTTTGATTTCAAAGGGAACTGATCTTTTGATGAAAAAATGGAGATATCACTTTATCTATTTATGGCAATGTCATTTTCACTTGTGGTCTCAACCGCACAGGATCC------ATCTAAATGAATTCCA------TAATTGTTCTTTCCAA------TTTTTGGGCTATGTTTCAAGTGTACGAAGAAACCTTTCGGTGGTAAAAAGTAAAATGCTAGAGAATTCGTTTCTAAT------GGGGACTTCCATTAAGAAATTGGAAACCATTGTCCCAATTATTTCTATCATTGGTTCAATGTCAAAAGAAAAATTTTGTAATCTATTAGGACATCCCACTAGTAAGTCGATTTGGACGGATTTATCAGATTCTGATATTATTGAACGATTTGGAC----------
>Pericallis_malvifolia
-------AAATCTTGGTTCAGGCTCTTCGCTATTGGATAAAAGATGCTTCCTCTTTGCATTTATTAAGATTCTTTCTCCATGAGTGTCATA------ATTGGGATAG---TCTTATTACTTCAA------ATTCAAAGAAA------GCCA---GTTCTTCTTTTT---CAAAAATAAATAAAAGACTATTCTTCTTC------CTGTATACTTCTCATGTATGTGAATATGAATCCGGCTTCCTATTTCTCCGTAACCAA---TCTTCTCACTTACGATCAACATCTTCTGGAGTCCTTATTGAACGAATATATTTCTATGGAAAAATAG------AGCATCTT---------------------GC------AGAA------GTCTTTG------C---CAGGGCTTTTCAAGCGAA---TTTATGGTTGTTCAA------AGATCCTTTCATGCATTGTGTTAGGTATCAAGGAAAATCAATTATTGCTTCAAAAGGGACGTTTCTTTTGATGAATAAATGGAAATATTACTTTGTCAATTTCTCGAAATCCTATTTTTATCTGTGGTCTCAACCAGGAAGAATTT------ATATAAACCAATTATC------CAATCATTCCCTTGAC------TTTCTGGGTTATCGTTCAAGTGTGCGGCTAAAGTCTTCAATGGTACGCAGTCAAATGCTAGAAAATGCATTTATAAT------TGATAATGCTATTAAGAAGTTTGATACCCTTGTTCCAATTATGCCTCTGATTGTATCATTGGCTAAATCTAAATTTTGTAACGCAGTGGGGCGTCCTATTGGTAAGGCGATTTGGACGGATTTATCAGATTCTGATATTATTGAG--------------------
>Pericallis_x_hybrida_223
CATCTGGAAATCTTGGTTCAGGCTCTTCGCTATTGGATAAAAGATGCTTCCTCTTTGCATTTATTAAGATTCTTTCTCCATGAGTGTCATA------ATTGGGATAG---TCTTATTATTTCAA------ATTCAAAGAAA------GACA---GTTCTTCTTTTT---CAAAAATAAATAAAAGACTATTCTTCTTC------CTATATACTTCTCATGTATGTGAATATGAATCCGGCTTCCTATTTCTCCGTAACCAA---TCTTCTCACTTACGATCAACATCTTCTGGAGTCCTTATTGAACGAATAGATTTCTATGGAAAAATAG------AGCATCTT---------------------GC------AGAA------GTCTTTG------C---CAGGGCTTTTCAAGCGAA---TTTCTGGTTGTTCAA------AGATCCTTTCATGCATTGTGTTAGGTATCAAGGAAAATCAATTATTGCTTCAAAAGGGACGTTTCTTTTGATGAATAAATGGAAATATTACTTTGTCAATTTCTCGAAATCCTATTTTTATCTGTGGTCTCAACCAGGAAGAATTT------ATATAAACCAATTATC------CAATCATTCACTTGAC------TTTCTGGGTTATCGTTCAAGTGTGCGGCTAAAGTCTTCAATGGTACGCAGTCAAATGCTAGAAAATGCATTTATAAT------TGATAATGCTATTAAGAAGTTTGATACCCTTGTTCCAATTATGCCTCTGATTGGATCATTGGTTAAATCTAAATTTTGTAACGCAGTGGGGCGTCCTATTGGTAAGGCGATTTGGACGGATTTATCAGATTCTGATATTATTGAGCGCTTTGGGCGTATATACAG
>Pericallis_x_hybrida_224
CATCTGGAAATCTTGGTTCAGGCTCTTCGCTATTGGATAAAAGATGCTTCCTCTTTGCATTTATTAAGATTCTTTCTCCATGAGTGTCATA------ATTGGGATAG---TCTTATTATTTCAA------ATTCAAAGAAA------GACA---GTTCTTCTTTTT---CAAAAATAAATAAAAGACTATTCTTCTTC------CTATATACTTCTCATGTATGTGAATATGAATCCGGCTTCCTATTTCTCCGTAACCAA---TCTTCTCACTTACGATCAACATCTTCTGGAGTCCTTATTGAACGAATAGATTTCTATGGAAAAATAG------AGCATCTT---------------------GC------AGAA------GTCTTTG------C---CAGGGCTTTTCAAGCGAA---TTTCTGGTTGTTCAA------AGATCCTTTCATGCATTGTGTTAGGTATCAAGGAAAATCAATTATTGCTTCAAAAGGGACGTTTCTTTTGATGAATAAATGGAAATATTACTTTGTCAATTTCTCGAAATCCTATTTTTATCTGTGGTCTCAACCAGGAAGAATTT------ATATAAACCAATTATC------CAATCATTCACTTGAC------TTTCTGGGTTATCGTTCAAGTGTGCGGCTAAAGTCTTCAATGGTACGCAGTCAAATGCTAGAAAATGCATTTATAAT------TGATAATGCTATTAAGAAGTTTGATACCCTTGTTCCAATTATGCCTCTGATTGGATCATTGGTTAAATCTAAATTTTGTAACGCAGTGGGGCGTCCTATTGGTAAGGCGATTTGGACGGATTTATCAGATTCTGATATTATTGAGCGCTTTGGGCGTATATACAG
>Pericallis_x_hybrida_225
CATCTGGAAATCTTGGTTCAGGCTCTTCGCTATTGGATAAAAGATGCTTCCTCTTTGCATTTATTAAGATTCTTTCTCCATGAGTGTCATA------ATTGGGATAG---TCTTATTATTTCAA------ATTCAAAGAAA------GACA---GTTCTTCTTTTT---CAAAAATAAATAAAAGACTATTCTTCTTC------CTATATACTTCTCATGTATGTGAATATGAATCCGGCTTCCTATTTCTCCGTAACCAA---TCTTCTCACTTACGATCAACATCTTCTGGAGTCCTTATTGAACGAATAGATTTCTATGGAAAAATAG------AGCATCTT---------------------GC------AGAA------GTCTTTG------C---CAGGGCTTTTCAAGCGAA---TTTCTGGTTGTTCAA------AGATCCTTTCATGCATTGTGTTAGGTATCAAGGAAAATCAATTATTGCTTCAAAAGGGACGTTTCTTTTGATGAATAAATGGAAATATTACTTTGTCAATTTCTCGAAATCCTATTTTTATCTGTGGTCTCAACCAGGAAGAATTT------ATATAAACCAATTATC------CAATCATTCACTTGAC------TTTCTGGGTTATCGTTCAAGTGTGCGGCTAAAGTCTTCAATGGTACGCAGTCAAATGCTAGAAAATGCATTTATAAT------TGATAATGCTATTAAGAAGTTTGATACCCTTGTTCCAATTATGCCTCTGATTGGATCATTGGTTAAATCTAAATTTTGTAACGCAGTGGGGCGTCCTATTGGTAAGGCGATTTGGACGGATTTATCAGATTCTGATATTATTGAGCGCTTTGGGCGTATATACAG
>Pericallis_x_hybrida_226
CATCTGGAAATCTTGGTTCAGGCTCTTCGCTATTGGATAAAAGATGCTTCCTCTTTGCATTTATTAAGATTCTTTCTCCATGAGTGTCATA------ATTGGGATAG---TCTTATTATTTCAA------ATTCAAAGAAA------GACA---GTTCTTCTTTTT---CAAAAATAAATAAAAGACTATTCTTCTTC------CTATATACTTCTCATGTATGTGAATATGAATCCGGCTTCCTATTTCTCCGTAACCAA---TCTTCTCACTTACGATCAACATCTTCTGGAGTCCTTATTGAACGAATAGATTTCTATGGAAAAATAG------AGCATCTT---------------------GC------AGAA------GTCTTTG------C---CAGGGCTTTTCAAGCGAA---TTTCTGGTTGTTCAA------AGATCCTTTCATGCATTGTGTTAGGTATCAAGGAAAATCAATTATTGCTTCAAAAGGGACGTTTCTTTTGATGAATAAATGGAAATATTACTTTGTCAATTTCTCGAAATCCTATTTTTATCTGTGGTCTCAACCAGGAAGAATTT------ATATAAACCAATTATC------CAATCATTCACTTGAC------TTTCTGGGTTATCGTTCAAGTGTGCGGCTAAAGTCTTCAATGGTACGCAGTCAAATGCTAGAAAATGCATTTATAAT------TGATAATGCTATTAAGAAGTTTGATACCCTTGTTCCAATTATGCCTCTGATTGGATCATTGGTTAAATCTAAATTTTGTAACGCAGTGGGGCGTCCTATTGGTAAGGCGATTTGGACGGATTTATCAGATTCTGATATTATTGAGCGCTTTGGGCGTATATACAG
>Pericallis_x_hybrida_227
CATCTGGAAATCTTGGTTCAGGCTCTTCGCTATTGGATAAAAGATGCTTCCTCTTTGCATTTATTAAGATTCTTTCTCCATGAGTGTCATA------ATTGGGATAG---TCTTATTATTTCAA------ATTCAAAGAAA------GACA---GTTCTTCTTTTT---CAAAAATAAATAAAAGACTATTCTTCTTC------CTATATACTTCTCATGTATGTGAATATGAATCCGGCTTCCTATTTCTCCGTAACCAA---TCTTCTCACTTACGATCAACATCTTCTGGAGTCCTTATTGAACGAATAGATTTCTATGGAAAAATAG------AGCATCTT---------------------GC------AGAA------GTCTTTG------C---CAGGGCTTTTCAAGCGAA---TTTCTGGTTGTTCAA------AGATCCTTTCATGCATTGTGTTAGGTATCAAGGAAAATCAATTATTGCTTCAAAAGGGACGTTTCTTTTGATGAATAAATGGAAATATTACTTTGTCAATTTCTCGAAATCCTATTTTTATCTGTGGTCTCAACCAGGAAGAATTT------ATATAAACCAATTATC------CAATCATTCACTTGAC------TTTCTGGGTTATCGTTCAAGTGTGCGGCTAAAGTCTTCAATGGTACGCAGTCAAATGCTAGAAAATGCATTTATAAT------TGATAATGCTATTAAGAAGTTTGATACCCTTGTTCCAATTATGCCTCTGATTGGATCATTGGTTAAATCTAAATTTTGTAACGCAGTGGGGCGTCCTATTGGTAAGGCGATTTGGACGGATTTATCAGATTCTGATATTATTGAGCGCTTTGGGCGTATATACAG
>Petunia_axillaris
CATCTGGAAATCTTGGTTCAAACTCTTCGCTATTGGGTAAAAGATGCCTCTTCTTTACATTTATTACGATTCTTTCTCCACGAATATTGGA------ATTTGAATAG---TTTTATTA------------CTCCAAAGAAG------CCCG---GTTACTCCTTTT---CAAAAAAAAATCAAAGATTCTTCTTCTTC------TTATATAATTCTTATGTATATGAATGTGAATCTACTTTCGTCTTTCTGCGGAACCAA---TCTTCTCATTTACGATCAACATCTTTTGGAGCCCTTCTTGAACGAATCTATTTCTATGGAAAAATAG------AACGTCTT---------------------GT------CGAA------GTCTTTG------C---TAAGGATTTTCAGGTTAC---CCTATGGTTATTCAA------GGACCCTTTCATGCATTATGTTAGGTATCAAGGAAAATCAATTCTGGCTTCAAAGGGGACGCTTTTTTTGATGAATAAATGGAAATTTTACCTTGTCAATTTTTGGCAATGTCATTTTTCTCTGTGCTTTCACACAGAAAGGATCC------GTATAAAACAATTATC------TAACCATTCCCGTGAC------TTTATGGGCTATCTTTCAAGTGTGCGACTAAATCCTTCAATGGTACGTAGTCAAATGTTAGAAAATTCATTTCTAAT------CAATAATGCAATTAAAAAGTTCGATACCCTTGTTCCAATTATTCCTTTGATTGGATCATTAGCTAAAGCAAACTTTTGTACCGTATTAGGGCATCCCATTAGTAAACCGGTTTGGTCCGATTTATCAGATTCTGATATTATTGACCGATTTGGGCGTATATGCAG
>Petunia_integrifolia
CATCTGGAAATCTTGGTTCAAACTCTTCGCTATTGGGTAAAAGATGCCTCTTCTTTACATTTATTACGATTCTTTCTCCACGAATATTGGA------ATTTGAATAG---TTTTATTA------------TTCCAAAGAAG------CCCG---GTTACTCCTTTT---CAAAAAAAAATCAAAGATTCTTCTTCTTC------TTATATAATTCTTATGTATATGAATGTGAATCTACTTTCGTCTTTCTGCGGAACCAA---TCTTCTCATTTACGATCAACATCTTTTGGAGCCCTTCTTGAACGAATCTATTTCTATGGAAAAATAG------AACGTCTT---------------------GT------CGAA------GTCTTTG------C---TAAGGATTTTCAGGTTAC---CCTATGGTTATTCAA------GGACCCTTTCATGCATTATGTTAGGTATCAAGGAAAATCAATTCTGGCTTCAAAGGGGACGCTTTTTTTGATGAATAAATGTAAATTTTACCTTGTCAATTTTTGGCAATGTCATTTTTCTCTGTGCTTTCACACAGAAAGGATCC------GTATAAAACAATTATC------TAACCATTCCCGTGAC------TTTATGGGCTATCTTTCAAGTGTGCGACTAAATCCTTCAATGGTACGTAGTCAAATGTTAGAAAATTCATTTCTAAT------CAATAATGCAATTAAAAAGTTCGATACCCTTGTTCCAATTATTCCTTTGATTGGATCATTAGCTAAAGCAAACTTTTGTACCGTATTAGGGCATCCCATTAGTAAACCGGTTTGGTCCGATTTATCAGATTCTGATATTATTGACCGATTTGGGCGTATATGCAG
>Petunia_x_hybrida_325
CATCTGGAAATCTTGGTTCAAACTCTTCGCTATTGGGTAAAAGATGCCTCTTCTTTACATTTATTACGATTCTTTCTCCACGAATATTGGA------ATTTGAATAG---TTTTATTA------------TTCCAAAGAAG------CCCG---GTTACTCCTTTT---CAAAAAAAAATCAAAGATTCTTCTTCTTC------TTATATAATTCTTATGTATATGAATGTGAATCTACTTTCGTCTTTCTGCGGAACCAA---TCTTCTCATTTACGATCAACATCTTTTGGAGCCCTTCTTGAACGAATCTATTTCTATGGAAAAATAG------AACGTCTT---------------------GT------CGAA------GTCTTTG------C---TAAGGATTTTCAGGTTAC---CCTATGGTTATTCAA------GGACCCTTTCATGCATTATGTTAGGTATCAAGGAAAATCAATTCTGGCTTCAAAGGGGACGCTTTTTTTGATGAATAAATGTAAATTTTACCTTGTCAATTTTTGGCAATGTCATTTTTCTCTGTGCTTTCACACAGAAAGGATCC------GTATAAAACAATTATC------TAACCATTCCCGTGAC------TTTATGGGCTATCTTTCAAGTGTGCGACTAAATCCTTCAATGGTACGTAGTCAAATGTTAGAAAATTCATTTCTAAT------CAATAATGCAATTAAAAAGTTCGATACCCTTGTTCCAATTATTCCTTTGATTGGATCATTAGCTAAAGCAAACTTTTGTACCGTATTAGGGCATCCCATTAGTAAACCGGTTTGGTCCGATTTATCAGATTCTGATATTATTGACCGATTTGGGCGTATATGCAG
>Petunia_x_hybrida_326
CATCTGGAAATCTTGGTTCAAACTCTTCGCTATTGGGTAAAAGATGCCTCTTCTTTACATTTATTACGATTCTTTCTCCACGAATATTGGA------ATTTGAATAG---TTTTATTA------------CTCCAAAGAAG------CCCG---GTTACTCCTTTT---CAAAAAAAAATCAAAGATTCTTCTTCTTC------TTATATAATTCTTATGTATATGAATGTGAATCTACTTTCGTCTTTCTGCGGAACCAA---TCTTCTCATTTACGATCAACATCTTTTGGAGCCCTTCTTGAACGAATCTATTTCTATGGAAAAATAG------AACGTCTT---------------------GT------CGAA------GTCTTTG------C---TAAGGATTTTCAGGTTAC---CCTATGGTTATTCAA------GGACCCTTTCATGCATTATGTTAGGTATCAAGGAAAATCAATTCTGGCTTCAAAGGGGACGCTTTTTTTGATGAATAAATGGAAATTTTACCTTGTCAATTTTTGGCAATGTCATTTTTCTCTGTGCTTTCACACAGAAAGGATCC------GTATAAAACAATTATC------TAACCATTCCCGTGAC------TTTATGGGCTATCTTTCAAGTGTGCGACTAAATCCTTCAATGGTACGTAGTCAAATGTTAGAAAATTCATTTCTAAT------CAATAATGCAATTAAAAAGTTCGATACCCTTGTTCCAATTATTCCTTTGATTGGATCATTAGCTAAAGCAAACTTTTGTACCGTATTAGGGCATCCCATTAGTAAACCGGTTTGGTCCGATTTATCAGATTCTGATATTATTGACCGATTTGGGCGTATATGCAG
>Petunia_x_hybrida_327
------------------------------------------------------------------CGATTCTTTCTCCACGAATATTGGA------ATTTGAATAG---TTTTATTA------------CTCCAAAGAAG------CCCG---GTTACTCCTTTT---CAAAAAAAAATCAAAGATTCTTCTTCTTC------TTATATAATTCTTATGTATATGAATGTGAATCTACTTTCGTCTTTCTGCGGAACCAA---TCTTCTCATTTACGATCAACATCTTTTGGAGCCCTTCTTGAACGAATCTATTTCTATGGAAAAATAG------AACGTCTT---------------------GT------CGAA------GTCTTTG------C---TAAGGATTTTCAGGTTAC---CCTATGGTTATTCAA------GGACCCTTTCATGCATTATGTTAGGTATCAAGGAAAATCAATTCTGGCTTCAAAGGGGACGCTTTTTTTGATGAATAAATGGAAATTTTACCTTGTCAATTTTTGGCAATGTCATTTTTCTCTGTGCTTTCACACAGAAAGGATCC------GTATAAAACAATTATC------TAACCATTCCCGTGAC------TTTATGGGCTATCTTTCAAGTGTGCGACTAAATCCTTCAATGGTACGTAGTCAAATGTTAGAAAATTCATTTCTAAT------CAATAATGCAATTAAAAAGTTCGATACCCTTGTTCCAATTATTCCTTTGATTGGATCATTAGCTAAAGCAAACTTTTGTACCGTATTAGGGCATCCCATTAGTAAACCGGTTTGGTCCGATTTATCAGATTCTGATATTATTGACCGATTTGGGCGTATATGCAG
>Petunia_x_hybrida_328
CATCTGGAAATCTTGGTTCAAACTCTTCGCTATTGGGTAAAAGATGCCTCTTCTTTACATTTATTACGATTCTTTCTCCACGAATATTGGA------ATTTGAATAG---TTTTATTA------------CTCCAAAGAAG------CCCG---GTTACTCCTTTT---CAAAAAAAAATCAAAGATTCTTCTTCTTC------TTATATAATTCTTATGTATATGAATGTGAATCTACTTTCGTCTTTCTGCGGAACCAA---TCTTCTCATTTACGATCAACATCTTTTGGAGCCCTTCTTGAACGAATCTATTTCTATGGAAAAATAG------AACGTCTT---------------------GT------CGAA------GTCTTTG------C---TAAGGATTTTCAGGTTAC---CCTATGGTTATTCAA------GGACCCTTTCATGCATTATGTTAGGTATCAAGGAAAATCAATTCTGGCTTCAAAGGGGACGCTTTTTTTGATGAATAAATGGAAATTTTACCTTGTCAATTTTTGGCAATGTCATTTTTCTCTGTGCTTTCACACAGAAAGGATCC------GTATAAAACAATTATC------TAACCATTCCCGTGAC------TTTATGGGCTATCTTTCAAGTGTGCGACTAAATCCTTCAATGGTACGTAGTCAAATGTTAGAAAATTCATTTCTAAT------CAATAATGCAATTAAAAAGTTCGATACCCTTGTTCCAATTATTCCTTTGATTGGATCATTAGCTAAAGCAAACTTTTGTACCGTATTAGGGCATCCCATTAGTAAACCGGTTTGGTCCGATTTATCAGATTCTGATATTATTGACCGATTTGGGCG---------
>Petunia_x_hybrida_330
CATCTGGAAATCTTGGTTCAAACTCTTCGCTATTGGGTAAAAGATGCCTCTTCTTTACATTTATTACGATTCTTTCTCCACGAATATTGGA------ATTTGAATAG---TTTTATTA------------TTCCAAAGAAG------CCCG---GTTACTCCTTTT---CAAAAAAAAATCAAAGATTCTTCTTCTTC------TTATATAATTCTTATGTATATGAATGTGAATCTACTTTCGTCTTTCTGCGGAACCAA---TCTTCTCATTTACGATCAACATCTTTTGGAGCCCTTCTTGAACGAATCTATTTCTATGGAAAAATAG------AACGTCTT---------------------GT------CGAA------GTCTTTG------C---TAAGGATTTTCAGGTTAC---CCTATGGTTATTCAA------GGACCCTTTCATGCATTATGTTAGGTATCAAGGAAAATCAATTCTGGCTTCAAAGGGGACGCTTTTTTTGATGAATAAATGTAAATTTTACCTTGTCAATTTTTGGCAATGTCATTTTTCTCTGTGCTTTCACACAGAAAGGATCC------GTATAAAACAATTATC------TAACCATTCCCGTGAC------TTTATGGGCTATCTTTCAAGTGTGCGACTAAATCCTTCAATGGTACGTAGTCAAATGTTAGAAAATTCATTTCTAAT------CAATAATGCAATTAAAAAGTTCGATACCCTTGTTCCAATTATTCCTTTGATTGGATCATTAGCTAAAGCAAACTTTTGTACCGTATTAGGGCATCCCATTAGTAAACCGGTTTGGTCCGATTTATCAGATTCTGATATTATTGACCGATTTGGGCGTATATGCAG
>Petunia_x_hybrida_333
----------------------------------------------------------------------TCTTTCTCCACGAATATTGGA------ATTTGAATAG---TTTTATTA------------TTCCAAAGAAG------CCCG---GTTACTCCTTTT---CAAAAAAAAATCAAAGATTCTTCTTCTTC------TTATATAATTCTTATGTATATGAATGTGAATCTACTTTCGTCTTTCTGCGGAACCAA---TCTTCTCATTTACGATCAACATCTTTTGGAGCCCTTCTTGAACGAATCTATTTCTATGGAAAAATAG------AACGTCTT---------------------GT------CGAA------GTCTTTG------C---TAAGGATTTTCAGGTTAC---CCTATGGTTATTCAA------GGACCCTTTCATGCATTATGTTAGGTATCAAGGAAAATCAATTCTGGCTTCAAAGGGGACGCTTTTTTTGATGAATAAATGTAAATTTTACCTTGTCAATTTTTGGCAATGTCATTTTTCTCTGTGCTTTCACACAGAAAGGATCC------GTATAAAACAATTATC------TAACCATTCCCGTGAC------TTTATGGGCTATCTTTCAAGTGTGCGACTAAATCCTTCAATGGTACGTAGTCAAATGTTAGAAAATTCATTTCTAAT------CAATAATGCAATTAAAAAGTTCGATACCCTTGTTCCAATTATTCCTTTGATTGGATCATTAGCTAAAGCAAACTTTTGTACCGTATTAGGGCATCCCATTAGTAAACCGGTTTGGTCCGATTTATCAGATTCTGATATTATTGACCGATTTGGGCGTATATGCAG
>Philodendron_erubescens_217
CATCTAGAAATCTTGGTTCAAATTCTACAATGCTGGATACAAGATGTTTCCTCTTTACATTTATTACGATTCTTTTTTCACGAATATCATA------ATTGGAATAA---TCTCATTA------------CTCCAAAGAAA------TCTA---GTTATGGTTTTT---CAAAAGAGAATCCAAGACTATTTCGGTTC------CTATATAATTCCTATGTAGTTGAATGCGAATCCATATTAGTTTTTCTCCGTAAACAATCCTCTTCTTATTTACGATCAACATCTTCTGGAACCTTTCTTGAGCGAACACATTTCTATGAAAAAATAG---AACAACATCTT---------------------AT------AGTA------TTTTGTT------G---TAATGATTTTCAGAAAAC---CCTAGGGTTGTTCAA------GGATCCTTTCATACATTATGTTAGATATCAAGGAAAATCCATTCTGGCTTCAAAAGGGACTCATCTTCTGATGAAGAAATGGAAATATTACTTTGTCAATTTTTGGCAATGTCATTTTCACTTTTGGTCTCAACCCTGTAGGATCC------ACATAAACCAATTCTC------AAATTTTTCTTTCTAT------TTTCTGGGTTATCTTTCAAATGTACCAATAAATCCTTTAGCGGTAAAGAGTCAAATGCTAGAGGATTCCTTTTTAAT------AGATACTGTTACTAAAAAATTCGAAACTATAGTTCCAATTATTCCTATGATTGGATCGTTGTCAAAAGCTAAATTTTGTAATGTATCGGGGAATCCTATTAGTAAGCCAGTTTGGGCCGATTTATCAGATTCTGACATTATTGATCGATTTGGTCGTATATGTAG
>Philodendron_erubescens
TCAAATATACTAATACCCTATCCCGTCCATCTAGAAATCTTGGTTCAAATTCTACAATGCTGGATACAAGATGTTTCCTCTTTACATTTATTACGATTCTTTTTTCACGAATATCATAATTGGAATAATCTCATTACTCCAAAGAAATCTAGTTATGGTTTTTCAAAAGAGAATCCAAGACTATTTCGGTTCCTATATAATTCCTATGTAGTTGAATGCGAATCCATATTAGTTTTTCTCCGTAAACAATCCTCTTCTTATTTACGATCAACATCTTCTGGAACCTTTCTTGAGCGAACACATTTCTATGAAAAAATAGAACAACATCTTATAGTATTTTGTTGTAATGATTTTCAGAAAACCCTAGGGTTGTTCAAGGATCCTTTCATACATTATGTTAGATATCAAGGAAAATCCATTCTGGCTTCAAAAGGGACTCATCTTCTGATGAAGAAATGGAAATATTACTTTGTCAATTTTTGGCAATGTCATTTTCACTTTTGGTCTCAACCCTGTAGGATCCACATAAACCAATTCTCAAATTTTTCTTTCTATTTTCTGGGTTATCTTTCAAATGTACCAATAAATCCTTTAGCGGTAAAGAGTCAAATGCTAGAGGATTCCTTTTTAATAGATACTGTTACTAAAAAATTCGAAACTATAGTTCCAATTATTCCTATGATTGGATCGTTGTCAAAAGCTAAATTTTGTAATGTATCGGGGAATCCTATTAGTAAGCCAGTTTGGGCCGATTTATCAGATTCTGACATTATTGATCGATTTGGTCGTATATGTAGA-----------------------------------------------------------------------------------------
>Philodendron_hederaceum
CATCTAGAAATCTTGGTTCAAATTCTACAATGCTGGATACAAGATGTTTCCTCTTTACATTTATTACGATTCTTTTTTCACGAATATCATA------ATTGGAATAA---TCTCATTA------------CTCCAAAGAAA------TCTA---GTTATGGTTTTT---CAAAAGAGAATCCAAGACTATTTCGGTTC------CTATATAATTCCTATGTAGTTGAATGCGAATCCATATTAGTTTTTCTCCGTAAACAATCCTCCTCTTATTTACGATCAACATCTTCTGGAACCTTTCTTGAGCGAACACATTTCTATGAAAAAATAG---AACAACATCTT---------------------AT------AGTA------TTTTGTT------G---TAATGATTTTCAGAAAAC---CCTAGGGTTGTTCAA------GGATCCTTTCATACATTATGTTAGATATCAAGGAAAATCCATTCTGGCTTCAAAAGGGACTCATCTTCTGATGAAGAAATGGAAATATTACTTTGTCAATTTTTGGCAATGTCATTTTCACTTTTGGTCTCAACCCTGTAGGATCC------ACATAAACCAATTCTC------AAATTTTTCTTTCTAT------TTTCTGGGTTATCTTTCAAATGTACCAATAAATCCTTTAGCGGTAAAGAGTCAAATGCTAGAGGATTCCTTTTTAAT------AGATACTGTTACTAAAAAATTCGAAACTATAGTTCCAATTATTCCTATGATTGGATCGTTGTCAAAAGCTAAATTTTGTAATGTATCGGGGAATCCTATTAGTAAGCCAGTTTGGGCCGATTTATCAGATTCTGACATTATTGATCGATTTGGTCGTATATGTAG
>Pilea_cadierei
CATCTGGAAATCTTAGTTCAAACTCTCCGCTATTGGGTAAAAGAGGCCTCTTCCTTGCATTTATTAGGACTTTTTCTTCACGACTATTATA------ATTGGAATAG---TCTGATTA------------TTCCATATAAA------TCAA---TTTATGTTTTTT---CAAAAAGTAATCCAAGATTTTTCTTGTTC------CTGTATAATTCTCATGTTTGTGAATACGAATCTGTCTTACTTTTTCTCCGCAACGAA---TCTTCTCATTTACGATTAACATCTTTTGTTGTCTTTTTTGAACGAATATTTTTCTATGGAAAAATAA------AGTATTCT---------------------GT---AAAAGAA------GTCTTTG------C---TAATGATTTTCCGACTGG---CCTATGGTTCCTCCA------GGATCTTTTTATGCATTATGGTAGATATCAAGGAAAATCAATTCTGGCTTCAAAGGATACGCCATTTTTGATGAATAAATGGAAATATTTCATTGTCTATTTATGGCAATGTCATTTTTATGTGTGGTATCAACCAGAAAGGATAT------ATAGAAGCCAATCATC------CAAGCCTTCCCTGGGC------TTTTTGGGATATCTTTCAAATTTGAGAAGATATTTTTCAGTGGTACGGAGTCAAATGCTAGAAAATTCTTTTATAAT------AGATAATGCGATGAAGAAGATTGATACATTAATTCCAATTTGTTCTTTGATTGGATCGTTGGCTAAAACTAAATTTTGTAACGTATTAGGACAGCCTGTTACTAAGGCAACCTGGGCTGATTCGTCGGATTTTGATATTATTGACCGATTTGCGCGTATATGCAG
>Pilea_serpyllacea_431
CATCTGGAAATTTTAGTTAAAAACCTCCGCTATTGGGTAAAAGATGCCTCTTCCTTGCATTTATTAGGGCTTTTTCTTCTCGACTATTCTA------ATTGGAATAG---TCTGATTA------------GTCCAAAAAAA------GTGA---TTTTTTTTTTCA---AAAAAAAAAATATAAGAATTTTCTTGTTC------CTGTATAATTCTCATGTTTGTGAATACGAATCTTTCTTACTTTTTTTACGCAACCAA---TCTTCTCATTTACGAGTAACATCTTCTGTTGTCTTTTTTGAACGAATATTTTTATCTAGAAAAATAA------AGCATTCT---------------------GG---AGCAGGA------GGGTTTG------C---TAATGATTTTCCCACTAG---CCTATGGTTTTTCCA------CGATCCTTTTATGTTTTATGGTAGATATCAAGGAAAATCAATTCTGGCTTCAAAGGATACGGCTCTTTTTATGAAAAAATGGAAATATTCCATTTTCCATTTATGGCAATGTCAGTTTTCTGTGTGGTCTCAACCAGAAAGTTTAT------ATAGAAGTCAATCATC------GAAGGGTTTACTCTTC------TTTTTGGGATATCTGTCACGTATGAAAAGAGATCTTTCAGTAGTACGGAGTCAAATGCTAGAAAATTCTTTTCTAAT------AGATAATTCGATGAAGAAGATTGATACATTAATTCCAATAAATTCGCTGATCGGATCCTTGGCTAAAACGAAATTTTGTAACCTATTAGGACATCCCCTTAGTAAGGCAACCTGGTTCGATTCCTCAGATTTTGATATTGTTGA---------------------
>Pittosporum_tobira_290
CATCTGGAAATCTTGGTTCAAACTCTTCGCTACTGGGTAGAAGATGCTTCTTCTTTGCATTTATTACGATTCTTTCTTCACGAGTGTCGTA------ATTTGAA------------TA------------CTCCAAATAAA------GCCA---GTTTTTCTTTTT---CAAAAAGAAATAAAAGATTATTCTTCTTC------CTATATAATTCTCATATATGTGAATACGAATCCATCTTCGTCTTTCTCCGTAACCAA---TCTTCTCATTTACGCTCAACATCTTCTGGAACCCTTCTTGAACGAATATATTTCTATGGAAAAATAG------AACATCTT---------------------GT------ACAA------GTCTTTG------C---TAAGGCTTTTCAGGACAA---TCTATGGCTGCCGAA------GGATCCTTTCATGCATTATGTTAGGTATAAAGGAAAATCAATTCTTGCTTCAAACGGGAAGCCCCTTTTGATGAAAAAATGGACATATTACTTTGTCAATTTATGGCAATGTCATTTTTACCTGTGGTCTCGACCGGGAAGGATCT------GTATAAACCAATTATA------CAATCATTCTCTCGAC------CTTCTAGGCTATCTATCAAGTGTGCGGCTAAACCCTTCAATGGTACGCGGTCAAATGCTAGAAAATGCATTTCTAAT------TGATAATGCTCTTAAAAATTTCGATACCGTTGTTCCAATTATTCCTCTGATTGGATCATTGGCTAAAGCGAAATTTTGTAACGTATTGGGGCGTCCTATTAGTAAGGCGGTTTGGGCTGATTTATCAGATTCTGATATTATTGACCGATTTGGGCGTATATGCAG
>Pittosporum_tobira_358
CATCTGGAAATCTTGGTTCAAACTCTTCGCTACTGGGTAGAAGATGCTTCTTCTTTGCATTTATTACGATTCTTTCTTCACGAGTGTCGTA------ATTTGAA------------TA------------CTCCAAATAAA------GCCA---GTTTTTCTTTTT---CAAAAAGAAATAAAAGATTATTCTTCTTC------CTATATAATTCTCATATATGTGAATACGAATCCATCTTCGTCTTTCTCCGTAACCAA---TCTTCTCATTTACGCTCAACATCTTCTGGAACCCTTCTTGAACGAATATATTTCTATGGAAAAATAG------AACATCTT---------------------GT------ACAA------GTCTTTG------C---TAAGGCTTTTCAGGACAA---TCTATGGCTGCCGAA------GGATCCTTTCATGCATTATGTTAGGTATAAAGGAAAATCAATTCTTGCTTCAAACGGGAAGCCCCTTTTGATGAAAAAATGGACATATTACTTTGTCAATTTATGGCAATGTCATTTTTACCTGTGGTCTCGACCGGGAAGGATCT------GTATAAACCAATTATA------CAATCATTCTCTCGAC------CTTCTAGGCTATCTATCAAGTGTGCGGCTAAACCCTTCAATGGTACGCGGTCAAATGCTAGAAAATGCATTTCTAAT------TGATAATGCTCTTAAAAATTTCGATACCGTTGTTCCAATTATTCCTCTGATTGGATCATTGGCTAAAGCGAAATTTTGTAACGTATTGGGGCGTCCTATTAGTAAGGCGGTTTGGGCTGATTTATCAGATTCTGATATTATTGACCGATTTGGGCGTATATGCAG
>Pittosporum_tobira_359
CATCTGGAAATCTTGGTTCAAACTCTTCGCTACTGGGTAGAAGATGCTTCTTCTTTGCATTTATTACGATTCTTTCTTCACGAGTGTCGTA------ATTTGAA------------TA------------CTCCAAATAAA------GCCA---GTTTTTCTTTTT---CAAAAAGAAATAAAAGATTATTCTTCTTC------CTATATAATTCTCATATATGTGAATACGAATCCATCTTCGTCTTTCTCCGTAACCAA---TCTTCTCATTTACGCTCAACATCTTCTGGAACCCTTCTTGAACGAATATATTTCTATGGAAAAATAG------AACATCTT---------------------GT------ACAA------GTCTTTG------C---TAAGGCTTTTCAGGACAA---TCTATGGCTGCCGAA------GGATCCTTTCATGCATTATGTTAGGTATAAAGGAAAATCAATTCTTGCTTCAAACGGGAAGCCCCTTTTGATGAAAAAATGGACATATTACTTTGTCAATTTATGGCAATGTCATTTTTACCTGTGGTCTCGACCGGGAAGGATCT------GTATAAACCAATTATA------CAATCATTCTCTCGAC------CTTCTAGGCTATCTATCAAGTGTGCGGCTAAACCCTTCAATGGTACGCGGTCAAATGCTAGAAAATGCATTTCTAAT------TGATAATGCTCTTAAAAATTTCGATACCGTTGTTCCAATTATTCCTCTGATTGGATCATTGGCTAAAGCGAAATTTTGTAACGTATTGGGGCGTCCTATTAGTAAGGCGGTTTGGGCTGATTTATCAGATTCTGATATTATTGACCGATTTGGGCGTATATGCAG
>Plectranthus_amboinicus
CATGTGGAAATCTTGATTCAAACTCTTCGCTATTGGGTAAAAGATGTTTCTTCTTTGCATTTATTACGAGTCTTTCTCAACCAATATTGTA---------------G---TCTTATTA------------CTCCAAAGAAA------GTCA---GCTCCTCTTTGT---CAAAAAGAAATCAAAGATTATTTCTTTTC------TTATATAATTCTCATGTATGTGAATACGAATCTATTTTCGTCTTTCTACGTAACCAA---TCTTTTCATTTACGATCAACATCTTCTGGAGTTTTTCTTGAACGAATTTATTTCTATATAAAAATAG------AACGTCTT---------------------GT------GAAC------GTCTTTG------T---TAAGGATTTTCGGGCGAA---CCTATGGTTGGTCGA------GGAACCCTGCATGCATTATATTAGGTATCAAGGAAAATGCATTCTGGCTTCAAAAGGGACATCTCTTTTCATGAATAAATGGAAATTTTACCTTGTCACTTTTTGGCAATGGCATTTTTTGGTGTGGTTTCATCCAAGAAGGATTT------GTATAAACCAATTTTC------CAAGCATTCCCTTGAA------ATTTTTGGCTATCTTTCAAACGTGCAAACGGGCCCTTCCGTGGTACGGAGTCAGATTCTAGAAAATGCATTTCTAAT------CAATAATGCTATTAAGAAGCTCGATACCCTTGTTCCAATTATTCCTCTGATTGTGAAATTGGCTAAAGATAAATTTTGTAACGTATTGGGGCATCCCATTAGTAAGCCGATTTGGGCTGATTTATCAGATTCTAATATTATTGACCGATTTGGGCGTATA-----
>Plectranthus_madagascariensis
CATGTGGAAATCTTGATTCAAACTCTTCGCTATTGGGTAAAAGATGTTTCTTCTTTGCATTTATTACGAGTCTTTCTCAACCAATATTGTA---------------G---TCTTATTA------------CTCCAAAGAAA------GTCA---GCTCCTCTTTGT---CAAAAAGAAATCAAAGATTATTTCTTTTC------TTATATAATTCTCATGTATGTGAATACGAATCTATTTTCGTCTTTCTACGTAACCAA---TCTTTTCATTTACGATCAACATCTTCTGGAGTTTTTCTTGAACGAATTTATTTCTATATAAAAATAG------AACGTCTT---------------------GT------GAAC------GTCTTTG------T---TAAGGATTTTCGGGCGAA---CCTATGGTTGGTCGA------GGAACCCTGCATGCATTATATTAGGTATCAAGGAAAATGCATTCTGGCTTCAAAAGGGACATCTCTTTTCATGAATAAATGGAAATTTTACCTTGTCACTTTTTGGCAATGGCATTTTTTGGTGTGGTTTCATCCAAGAAGGATTT------GTATAAACCAATTTTC------CAAGCATTCCCTTGAA------ATTTTTGGCTATCTTTCAAACGTGCAAACGGGCCCTTCCGTGGTACGGAGTCAGATTCTAGAAAATGCATTTCTAAT------CAATAATGCTATTAAGAAGCTCGATACCCTTGTTCCAATTATTCCTCTGATTGTGAAATTGGCTAAAGAGAAATTTTGTAACGTATTGGGGCATCCCATTAGTAAGCCGATTTGGGCTGATTTATCAGATTCTAATATTATTGACCGATTTGGGCGTATATGCAG
>Polyscias_balfouriana_272
CATCTGGAAATCTTGGTTCAAACCCTTCGCTACTGGGTAAAAGATGCTTCTTCTTTGCATTTATTACGATTCTTTCTCCACGAGTATTGTA------ATTGGAA------------TA------------CTCCAAATAAA------GCCG---GTTCTTCTTCTT---CAAAAAGAAATCAAAGACTATTCTTCTTC------CTATATAATTCTCATCTATGTGAATACGAATCCATCTTCATCTTTCTCCGTAACCAA---TCTTCTCATTTACGCTCAACATCTTCTGGAACCCTTCTTGAACGAATATATTTCTATGGAAAAATAA------AATATCTT---------------------GT------AAAA------GTCTTTG------T---TAAGGCTTTTCAAGTCAA---TCTATTGTTGTTGAA------GGATCCTTTCATGCATTATGTTAGGTATCAAGGAAAATCAATTCTCGCTTCAAAAGGGACGCCCTTTTTAATGAAAAAATGGACATATTACTTTGTTAATTTATGGCAATGTCATTTTTACCTGTGGTCTCAACCGGGAAGGATCT------GTATAAACCAATTATA------CAATAATTCCCTCGAC------CTTCTGGGCTATCTATCAAGTGCGCGGCTAAACCCTTCAATGGTACGCGGTCAAATGCTAGAAAATTCATTTCTAAT------TGATAATGCTATTAATAAGTTCGATACTTTTGTTCCAATTATTCCTCTGATTGGATCATTGGCTAAAGCGAAATTTTGTAACGTATTGGGGCATCCTATTAGTAAGGCGGTTTGGACCGATTTATCAGATTCTGATATTATTGACCGATTTGGGCGTATATGCAG
>Ravenea_sambiranensis
CATCTGAAAATCTTGGTTCAAATCCTTCAATGCTGGATCCAAGATGTTCCTTCTTTACATTTATTGCGATTCTTTCTTCACGAATATCATA------ATTGGAATAG---TCTTATTA------------CTCCGAATAAT------TCTA------TTTTTTTTT---CAAAAGAAAATAAAAGACTATTTCGGTTC------CCATATAATTCTTATGTATCTGAATGCGAATTTGTATTAGTTTTTCTTCGTAAACAA---TCTTCTTATTTACGATTAACATCTTCTGGAGCTTTTCTTGAGCGAACACATTTCTATGGAAAAATAG------AACATCTT---------------------AT------AGTA------GTGCGCC------G---TAATTATTTTCAGAAGAC---CCTATGGTTCTTCAA------GGATCCCTTCATGCATTATGTTCGATATCAAGGAAAAGCAATTCTGGTTTCAAAGGGGACTCATCTTCTGATGAAGAAATGGAAATGTCACCTTGTCAATTTCTGGCAATATTATTTTCACTTTTGGTCTCAACCGTACAGGATCC------ATATAAACCAATTATC------AAACTGTTCTTTCTAT------TTTCTAGGTTATCTTTCAAGTGTACTAATAAATCTTTCGGCGGTAAGGAATCAAATGCTAGAGAATTCATTTCTAAT------AGATACTGTTATTAAAAAATTCGATACCAGAGTCCCAGTTATTCCTCTTATTGGATCATTGTCTAAAGCTAAATTTTGTACCGTATCGGGGCATCCTATTAGTAAGCCGATCTGGACCAATTTATCAGATTGCGATATTATTGATCGATTTGGTCGGATATGTAG
>Rhaphiolepis_indica
CATCTAGAAATCTTGGTTCAAATTCTACAATGCTGGATACAAGATGTTTCCTCTTTACATTTATTACGATTCTTTTTTCACGAATATCATA------ATTGGAATAA---TCTCATTA------------CTCCAAAGAAA------TCTA---GTTATGGTTTTT---CAAAAGAGAATCCAAGACTATTTCGGTTC------CTATATAATTCCTATGTAGTTGAATGCGAATCCATATTAGTTTTTCTCCGTAAACAATCCTCTTCTTATTTACGATCAACATCTTCTGGAACCTTTCTTGAGCGAACACATTTCTATGAAAAAATAG---AACAACATCTT---------------------AT------AGTA------TTTTGTT------G---TAATGATTTTCAGAAAAC---CCTAGGGTTGTTCAA------GGATCCTTTCATACATTATGTTAGATATCAAGGAAAATCCATTCTGGCTTCAAAAGGGACTCATCTTCTGATGAAGAAATGGAAATATTACTTTGTCAATTTTTGGCAATGTCATTTTCACTTTTGGTCTCAACCCTGTAGGATCC------ACATAAACCAATTCTC------------------------------------------------------------------------------------------------------------------------------------------------------------------------------------------------------------------------------------------------------------------------------------
>Rhapis_excelsa
CATCTGAAAATCTTGGTTCAAATCCTTCAATTCTGGATCCAAGATGTTCCTTCTTTACATTTATTGCGATTCTTTCTTCACGAATATCATA------ATTGGAATAG---TCTTATTA------------CTCCGAATAAT------TCTA---TTTTTCTTTTTT---CAAAAGAAAATAAAAGACTATTTCGGTTC------CCATATAATTCTTATGTATCTGAATGCGAATTTGTATTAGTTTTTCTTCGTAAACAA---TCTTCTTATTTACGATTAACATCTTCTGGAGCTTTTCTTGAGCGAACGCATTTCTATGGAAAAATAG------AATATTGT---------------------AT------AGTA------GTGCGCC------G---TAATTATTTTCAGAAGAC---CCTATGGTTTTTCAA------GGATCCCTTCATGCATTATGTTCGATATCAAGGAAAAGCAATTCTGGTTTCAAAGGGGACTCATCTTCTGATGAAGAAATGGAAATGTCACCTTGTCAATTTCTGGCAATATTATTTTCACTTTTGGTCTCAACCGTACAGGATTC------ATATAAACCAATTATC------AAACTGTTCTTTCTAT------TTTCTAGGTTATCTTTCAAGTGTACTAATAAATCCTTCGGCGGTAAGGAATCAAATGCTAGAGAATTCATTTCTAAT------AGATACTGTTATTAAAAAATTCGATACCAGAGTCCCAGTTATTCCTCTTATTAGATCATTGTCTAAAGCTAAATTTTGTACCGTATCGGGGCATCCTATTAGTAAGCCGATCTGGACCGATTTATCAGATTGCGATATTATTGATCGATTTGGTCGGATATGTAG
>Rhipsalis_teres
CATCTGGAAATCTTCGTTCAAACTCTTCGTTATTGGGTGAAAGATGCTTCTTCTTTGCATTTATTACGATTCTTTCTTTATGAGTATCGTA------ATTGGAATAG---TCTTATTA------------CTCCCCAAAAA------TCCA---TTTCGATTTTTT---CAAAAAGGAATCAACGATTATTCTTGTTC------CTATATAATTTCCATGTATGTGAATACGAATCCATTTTCGTTTTTCTCTGTAACCAA---TCCTCTCATTTACGATCAACATCTTTTGGAGCCCTTCTTGAACGAAATTATTTTTATGGAAAGCTAG------AATATGTA---------------------GTAAAAGTAAAA------ACTTTTA------C---TAAGGATTTTTGCGTTAT---CTTATGGCTTTTCAA------AGACCCTTTCCTGCATTATGTTAGGTATCGAGGAAAGTCAATTCTGGCTTCAAAAGGGACATCTCTTCTGATGCATAAATGGAAATATTTTCTTTTTAATTTTTGGCAATGTCATTTTTCCCTGTGGTCTCCACCAAGAAGAATCT------ATATCAATCGGTTATC------AAAGCATTCTCTCGAC------TTTATGGGTTTTTTTTCAAGTGTTCGACTCAATTCTTCAGTGGTACGGAGTCAAATGGTAGAAAATTCATTTCTAAT------AGATAATCCTATTAATAAATTTGATACCATAGTTCGAATTATTCCTCTGGTTGGATCGTTGGCTAAAGCGAAATTTTGTAACGTATTAGGACATCCCATTAGTAAGTCGGTCTGGACCGATTTATTGGATTCTGATATTATTGATCGGTTTGGGCGCATATGCAG
>Rosa_hybrida_292
CATCTGGAAATCTTGGTTCAAACCCTTCGCTACTGCGTGAAAGATCCCTCTTCTTTGCATTTATTACGGCTCTTTCTTCACGAGTATTATA------ATTGGAATAC---TCTTATTA------------CTCCAAAAAAA------TCCA---------TTTTTG---CAAAAAGTAATCAAAGATTATTCTTGCTC------CTATATAATTCTTATGTATGTGAATACGAATCCATTTTACTTTTTCTCCGTAACCAA---TCTAATCATTTACGATTAACCTCTTCTGGGATTCTTTTTGAGCGAATACGTTTTTATGAAAAAATAA------AATATCCT---------------------GT---CGAAGAA------GTCTTTG------C---TAACGATTTTCCGGCCAC---CTTATGGTTCTTCAA------GGATCCTTTTATACAGTATGTTAGATATCAAGGAAAATCGATTCTGGCATCAAAAGATACTCCTCTTCTGATGAATAAGTGGAAATATTATCTTGTCCATTTTTGGCAATGTCATTTTTATGTATGGTCTCAACCAGGAAGAATCC------ATATAAACCAATTATC------CAAGCATTCTTTTGAT------TTTTTGGGTTATCTTTCAAGCATACGGCCGAATATTTCAGTGGTACGGAGTCAATTGCTAGAAAATTCGTTTTTAAT------GGATAATGCTATGAAGAAGCTTGATACATTATTTCCAATTATTCCAATGATAGGATCGTTGGCTAAAGTGAAATTTTGTAACACATCAGGGCATCCTATTAGTAAGTCCAGCTGGGCGGATTCGTCGGATTCTGATATTATCGACCGATTTGTGCGTATAGGCGG
>Rosa_hybrida_293
CATCTGGAAATCTTGGTTCAAACCCTTCGCTACTGCGTGAAAGATCCCTCTTCTTTGCATTTATTACGGCTCTTTCTTCACGAGTATTATA------ATTGGAATAC---TCTTATTA------------CTCCAAAAAAA------TCCA---------TTTTTG---CAAAAAGTAATCAAAGATTATTCTTGCTC------CTATATAATTCTTATGTATGTGAATACGAATCCATTTTACTTTTTCTCCGTAACCAA---TCTAATCATTTACGATTAACCTCTTCTGGGATTCTTTTTGAGCGAATACGTTTTTATGAAAAAATAA------AATATCCT---------------------GT---CGAAGAA------GTCTTTG------C---TAACGATTTTCCGGCCAC---CTTATGGTTCTTCAA------GGATCCTTTTATACAGTATGTTAGATATCAAGGAAAATCGATTCTGGCATCAAAAGATACTCCTCTTCTGATGAATAAGTGGAAATATTATCTTGTCCATTTTTGGCAATGTCATTTTTATGTATGGTCTCAACCAGGAAGAATCC------ATATAAACCAATTATC------CAAGCATTCTTTTGAT------TTTTTGGGTTATCTTTCAAGCATACGGCCGAATATTTCAGTGGTACGGAGTCAATTGCTAGAAAATTCGTTTTTAAT------GGATAATGCTATGAAGAAGCTTGATACATTATTTCCAATTATTCCAATGATAGGATCGTTGGCTAAAGTGAAATTTTGTAACACATCAGGGCATCCTATTAGTAAGTCCAGCTGGGCGGATTCGTCGGATTCTGATATTATCGACCGATTTGTGCGTATAGGCGG
>Rosmarinus_officinalis_207
CATGTGGAAATCTTGATTCAAACTCTTCGCCTTTGGGTAAAAGATGTTTCTTCTTTGCATTTATTACGAGTCTTTCTCAACGAAT------------ATTGGAATAG---TGTTCTTA------------CTCGAAAGAAA------GTAA---GCTTCTCTTTGT---CAAAAAGAAATCAAAGGTTATTTTTTTTC------TTATATAATTCTCATGTATGTGAATACGAATCTATTTTCGTCTTTCTACGTAACCAA---TTTTTTCATTTACGATCAACATCTTCTGGAGTTCTTCTTGAACGAATTTATTTCTCTATAAAAATAG------AACGTCTT---------------------AT------GAAC------GGCTTTG------T---TAAGGATTTTCGGACCAA---CCTAGGGTTGGTTGA------GGAACCCTGCATGCATTATATCAGGTATCAAAGAAAATCCATTCTGGCTTCCAAAGGGACATCCCTTTTCATGAATAAATGGAAATTTTACCTTGTCACTTTTTGGCAATGGCATTTTTCGGTGTGGTTTCATCCAAGAAGGATTT------CGATAAACCAATTTTC------CAAGCATTCCCTTGAA------ATTTTGGGCTATCTTTCAAACGTGCAAATGAACCCTTCCGTGGTACGGAGTCAAATTCTAGAAAATGCATTTCTAAT------CAATAATGCTATTAAGAAGCTCGATACCCTTGTTCCAATTATTCCTCTGATTGCGGAATTGGCTAAAGCGAAATTTTGTAACGTATTGGGGCATCCCATTAGTAAGCCGATTCGGGCTGATTTATCAGATTCTAATATTATTGACCGGTTTGCGCGTATATGCAG
>Rosmarinus_officinalis_378
CATGTGGAAATCTTGATTCAAACTCTTCGCCTTTGGGTAAAAGATGTTTCTTCTTTGCATTTATTACGAGTCTTTCTCAACGAAT------------ATTGGAATAG---TGTTCTTA------------CTCGAAAGAAA------GTAA---GCTTCTCTTTGT---CAAAAAGAAATCAAAGGTTATTTTTTTTC------TTATATAATTCTCATGTATGTGAATACGAATCTATTTTCGTCTTTCTACGTAACCAA---TTTTTTCATTTACGATCAACATCTTCTGGAGTTCTTCTTGAACGAATTTATTTCTCTATAAAAATAG------AACGTCTT---------------------AT------GAAC------GGCTTTG------T---TAAGGATTTTCGGACCAA---CCTAGGGTTGGTTGA------GGAACCCTGCATGCATTATATCAGGTATCAAAGAAAATCCATTCTGGCTTCCAAAGGGACATCCCTTTTCATGAATAAATGGAAATTTTACCTTGTCACTTTTTGGCAATGGCATTTTTCGGTGTGGTTTCATCCAAGAAGGATTT------CGATAAACCAATTTTC------CAAGCATTCCCTTGAA------ATTTTGGGCTATCTTTCAAACGTGCAAATGAACCCTTCCGTGGTACGGAGTCAAATTCTAGAAAATGCATTTCTAAT------CAATAATGCTATTAAGAAGCTCGATACCCTTGTTCCAATTATTCCTCTGATTGCGGAATTGGCTAAAGCGAAATTTTGTAACGTATTGGGGCATCCCATTAGTAAGCCGATTCGGGCTGATTTATCAGATTCTAATATTATTGACCGGTTTGCGCGTATATGCAG
>Roystonea_regia
CATCTGAAAATCTTGGTTCAAATCCTTCAATGCTGGATCCAAGATGTTCCTTCTTTACATTTATTGCGATTCTTTCTTCACGAATATCATA------ATTGGAATAG---TCTTATTA------------CTCCGAATAAT------TCTA---TTTTTTTTTTTT---CAAAAGAAAATAAAAGACTATTTCGGTTC------CCATATAATTCTTATGTATCTGAATGCGAATTTGTATTAGTTTTTCTTCGTAAACAA---TCTTCTTATTTACGATTAACATCTTCTGGAGCTTTTCTTGAGCGAACACATTTCTATGGAAAAATAG------AACATCTT---------------ATAGTAGT------AGTA------GTGCGCC------G---TAATTATTTTCAGAAGAC---CCTATGGTTCTTCAA------GGATCCCCTCATGCATTATGTTCGATATCAAGGAAAAGCAATTCTAGTTTCAAAGGGGACTCATCTTCTGATGAAGAAATGGAAATGTCACCTTGTCAATTTCTGGCAATATTATTTTCACTTTTGGTCTCAACCGTACAGGATCC------ATATAAACCAATTATC------AAGCTGTTCTTTCTAT------TTTCTAGGTTATCTTTCAAGTGTACTAATAAATCCTTCGGCGGTAAGGAATCAAGTGCTAGAGAATTCATTTCTAAT------AGATACTGTTATTAAAAAATTCGATACCAGAGTCCCAGTTATTCCTCTTATTGGATCATTGTCTAAAGCTAAATTTTGTACCGTATCGGGGCATCCTATTAGTAAGCCGATCTGGACCAATTTATCAGATTGCGATATTATTGATCGATTTGGTCGGATATGTAG
>Ruellia_brittoniana_419
CATGTGGAAATCTTGGTTCAAACTCTTCGATATAGGGTAAAAGATGCCTCTTCTTTGCATTTATTACGATTCCTTATGAACGAGTATTGGA------ATTGGAATCT---TTTTATTA------------GGCCAAAGAAA------ACCA---GTTACTCTTTTT---CAAAAAGAAATCTAAGATTATTCTTATTC------TTAGATAATTCTCATGTATGGGAATATGAATCCATTTTCTTCTTTTTCCGTAACCAA---TCTTCTCATTTACGATCAACATCTTCTGGAGGTTTTCTTGAACGAATCGATTTCCATGGAAAAATAG------AACATCTT---------------------TT------GAACATCTTTGTTTTTGTTAAGGT---TAAGGATTTTCAGGTGAA---CCTATGGTTGGTCAA------GAAACCTTGCATGCATTATATTAGGTATCAAAGAAGATTCCTCTTGGCTTCAAAAGGGACGTTCCATTTCATGAATAAATGGAAATGTTACCTTGTCACTTTTTGGCAATGGCATTTTTCGCTGTGGTTTCATTCAAGAAGGATTT------ATAGAAAGCAATTATC------CAATCATTTTCTTGAA------TTTGTGGGCTATCTTTCACGTGTGCTGATGAAACCTTCAGTCGTACGGAGCCAAATTCTCGAAAATGCATTTCCAAT------CAATAATGCCATTAAGAAGTTCGATCTTCTTATTCCAACTAGTCCTCTGATTGCGTCATTGGCTAAAGCAAAATTTTGTAACGTATTAGGGCATCCTATTAGTAAGCCAGTTTGGGCTGATTTATCAGATTCTAATATTATCGACCGATTTGCGCGTATATGCAG
>Ruellia_squarrosa_426
CATGTGGAAATCTTGGTTCAAACTCTTCGATATAGGATAAAAGATGCCTCTTCTTTACATTTATTACGATTCGTTATGAACGAGT------------ATTGGAATCT---TTTTATTA------------GGCCAAAGAAA------GCCA---GTTACTCCTTTT---CAAAAAGAAATCTAAGATTTTTCTTATTC------TTACATAATTCTCATGTATGGGAATATGAATCCATTTTCTTCTTTTTCCGTAACCAA---TCTTCTCATTTACGATCAACATCTTCTGGAGGTTTTCTTGAACGAATCGATTTCCATGGAAAAATAG------AACATCTT---------------------TT------GAACATCTTTGTTTTTGTTAAGGT---TAAGGATTTTCAGGTGAA---CCTATGGTTGGTCAA------GAAACCTTGCATGCATTATATTAGGTATCAAAGAAGATTCCTCTTGGCTTCAAAAGGGACGTTCCATTTCATGAATAAATGGAAATGTTATCTTGTCACTTTTTGGCAATGGCATTTTTCGCTGTGGTTTCATTCAAGAAGGATTT------ATAGAAAGCAATTATC------CAATCATTTTGGAGAA------TTTGTGGGCTATCTTTCACGTGTGCTGATGAAACCTTCAGTCGTACGGAGCCAAATTCTCGAAAATGCATTTCCAAT------CAATAATGCCATTAAGAAGTTCGATATTCTTATTCGAATTAGTCCTCTGATTGCGTCATTGGCTAAAGCAAAATTTTGTAACGTATTAGGGCATCCTATTAGTAAGCCAGTTTGGGCTGATTTATCGGATTCTAATATTATCGACCGATTTGGGCGTATATGCAG
>Ruscus_hypoglossum
CATATGGAAATCTTGGTTCAAATTCTTCAATGCTGGATTCAAGATGTTCCTTTTTTACATTTATTGCGGTTCTTTCTTCACGAATATCATA------ATTTGAATAGTCTTCTCATTA------------CTCAGAAGAAA------TCGA---TTTACGTTTTTT---CAAAAGAAAATAAAAGAGTATTTCGGTTC------CTATACAATTTTTATGTATTTGAATGGGAATTTTTATTCGTTTTTATTCGTAAACAA---TCCTCTTATTTACGATTAACATCTTCTGGAACCTTTCTTGAGCGAACACATTTCTATGAAAAAATAG------AACATCTTAAAATAGAA------CATTTTGT------AGTA------GTATGTC------G---TAACTTTTTTCAGAGAAC---CCTATGGTTCTGCAA------AGATCCTTTCATGCATTATGTTCGATATCAAGGAAAAGCAATTCTTGCTTCAAAGGGGACTCATCTTCTGATGAAGAAATGGAAATATCTTTTTTTCAATTTCTGGCAATATTATTTTCATGTTTGGTCGCAACCGTACAGGATCC------ATATAAACCAATTATC------AAACTATTCTTTTTAT------TTTCTGGGTTATCTTTCAAGTCTCCTACTCCATTTTTCGGCGGTAAGGAATCAAATGTTAAAGAATTCATTTCTAAT------AGATACCATTACTAAGAAATTTGATACCATAGTCCCAGTTATTTTTCTTATTGGATCTTTGGCTAAAGCGAAATTTTGTACTGTATCGGGCCATCCTATTAGTAAACCGATCTGGACCGATTTATCGGATTCTGATATTCTTGATCGATTCGGTCGGATATGTAG
>Ruspolia_hypocrateriformis
CATGTGGAACTCTTGGTTCAAACTCTTCGCTATTGGTTAAAAGATGCTTCTTCTTTGCATTTATTACGATTCTTTCTCAACGAGTATTGTA------ATTGGAATAC---TCTTATTA------------GGCTAAATAAA------GCCA---GTTCCTCTTTTT---CAAA---------AAGATTATTCTTATTC------TTATATAATTCTTATGTAGGGGAATATGAATCCATTTTCTTCTTTTTACGTAACCAA---TCTTCTCATTTACGATCAACATCTTTTGGAGTTTTTCTTGAACGAATCTATTTCTATGCAAAAATAG------AATATCTT---------------------GT------GAAC------GTCTTTGTTAAGGT---TAAGGATTTTCAGGTGAA---CCTATGGTTGGTCAA------GGAACCTTGCATGCATTATATTAGGTATCAAAGAAGATTCATCTTGGCTTCAAAAGGGACGTCACTTTTCATGAATAAATGGAAATGGTATCTTGTCACTTTTTGGCAATGGCATTTTTCGCTATGGTTTCATCCAAGAAGGATTT------ATAGAAACGAATTATC------CAATCATTTCCTTGAA------TTTTTGGGCTATCTTTCAAGGGTGCAGATGAAATCTTCAGTGATACGGAGCCAAATTCTCGAAAATGCATTTCCAAT------CAATAATGCTATTAAGAAGTTCGATACCCTTATTCCAATTTTTCCTCTGATTGCGTCATTGGCTAAAGCGAAATTTTGTAATGTATTAGGCTATCCTATTAGTAAGTCGGTTTGGGCTGATTTATCAGATTCTAATATTATTGACCGATTTGGGCGTATATG---
>Salvia_splendens_274
CATGCGGAAATCTTGATTCAAACTCTTCGCCATTGGGTAAAAGATGTTTCTTCTTTGCATTTATTACGAGTCTTTCTCAACGAATATTGGA------ATTGGAGTAG---TCTTCTTA------------CTCCAAAGAAA------GTAA---GCTTCTCTTTGT---CAAAAAGAAATCAAAGGTTATTTTTTTTC------TTATACAATTCTCATGTATGTGAATACGAATCTTTTTTCACCTTTCTACGTAACCAA---TCTTTTCATTTACGATCAACGTCTTCTGGAGTTCTTCTTGAAAGAATCTATTTCTATATAAAAATAG------AAGGTCTT---------------------AT------GAAC------ACCTTTG------T---TAAGAATTTTCAGGCGAA---CCTAGGGTTGGTCGA------GGAACCCTGCATGCATTATATTAGGTATCAAAGAAAATCCATTCTGGCTTCAAAAGGGACATCCCTTTTCATGAATAAATGGAAATTTTACCTTGTCACTTTTTGGCAATGGCATTTTTCGGTGTGGTTTCATCCAAGAAGGATTT------GGATAAACCAATTTTC------CAAGCATTCCCTTTCC------TTTTTGGGTTATATTTCAAACGTGCAAATAAACCCTTCCGTGGTACGGAGTCAAATTCTAGAAAATGCATTTCTAAT------CAATAATTCTATTAAGAAGCTCGATACCCTTGTTCCAATTATTCCTCTGATTTCGGAATTGGCTAAAGCGAAATTTTGTAACGTATTTGGGCATCCCATTAGTAAGCCGATTCGGGCTGATTTATCAGATTCTAATATTATTGACCGATTTGCGCGTATATGCAG
>Salvia_splendens_332
--------------------------------------AAAAGATGTTTCTTCTTTGCATTTATTACGAGTCTTTCTCAACGAATATTGGA------ATTGGAGTAG---TCTTCTTA------------CTCCAAAGAAA------GTAA---GCTTCTCTTTGT---CAAAAAGAAATCAAAGGTTATTTTTTTTC------TTATACAATTCTCATGTATGTGAATACGAATCTTTTTTCACCTTTCTACGTAACCAA---TCTTTTCATTTACGATCAACGTCTTCTGGAGTTCTTCTTGAAAGAATCTATTTCTATATAAAAATAG------AAGGTCTT---------------------AT------GAAC------ACCTTTG------T---TAAGAATTTTCAGGCGAA---CCTAGGGTTGGTCGA------GGAACCCTGCATGCATTATATTAGGTATCAAAGAAAATCCATTCTGGCTTCAAAAGGGACATCCCTTTTCATGAATAAATGGAAATTTTACCTTGTCACTTTTTGGCAATGGCATTTTTCGGTGTGGTTTCATCCAAGAAGGATTT------GGATAAACCAATTTTC------CAAGCATTCCCTTTCC------TTTTTGGGTTATATTTCAAACGTGCAAATAAACCCTTCCGTGGTACGGAGTCAAATTCTAGAAAATGCATTTCTAAT------CAATAATTCTATTAAGAAGCTCGATACCCTTGTTCCAATTATTCCTCTGATTTCGGAATTGGCTAAAGCGAAATTTTGTAACGTATTTGGGCATCCCATTAGTAAGCCGATTCGGGCTGATTTATCAGATTCTAATATTATTG----------------------
>Salvia_viridis
CATGTGGAAATCTTGATTCAAACTCTTCGCCTTTGGGTAAAAGATGTTTCTTCTTTGCATTTATTACGAGTCTTTCTCAACGAAT------------ATTGGAATAG---TCTTCTTA------------CTCCAAAGAAA------GTCA---GCTTCTCTTTGT---TAAAAACGAATCAAAGGTTATTTTTTTTC------TTATATAATTCTCATGTATGTGAATACGAATCTATTTTCGTCTTTCTACGTAACCAA---TTTTTTCATTTACGATCAACATCTTCTGGAGTTCTTCTTGAACGAATTTATTTCTCTATAAAAATAG------AACGTCTT---------------------AT------GGAT------GTCTTTG------T---TAAGGATTTTCGGACCAA---CCTAGGGTTGGTCGA------GGAACCCTGCATGCATTATATCAGATATCAAAGAAAATCCATTCTGGCTTCCAAAGGGACATTCTTTTTCATGAATAAATGGAAATTTTACCTTGTCACTTTTTGGCAATGGCATTTTTCGGTGTGGTTTCATCCAAGAAGGATTT------CGATAAACCAATTTTC------CAAGCATTCCCTTGAA------ATTTTGGGCTATCTTTCAAACGTGAAAATGAACCCTTCCGTGGTACGGAGTCAAATTTTAGAAAATGCATTTCTAAT------CAATAATGCTATTAAGAAGCTGGATACCCTTGTTCCAATTAGTCCTCTGATTGCGGAATTGGCTAAAGCTAAATTTTGTAACGTATTGGGGCATCCCATTAGTAAGCCAATTTGGGCTGATTTATCAGATTCTAATATTATTGACCGGTTTGCGCGTATATGCAG
>Sansevieria_trifasciata
CATATGGAAATCTTGGTTCAAATTCTTCAATGCTGGGTTCAAGATGTTCCCTTTTTACATTTATTGCAGTTCTTTCTTCGCGAATATCATA------ATTTGAATAGTTTTCTCATTA------------CTCAGAAGAAA------TCCA---TTTGCCTTTTTT---CAAAAGAAAATAAAAGATTATTTCGGTTC------CTATACAATTCTTATGTATTTGAATGGGAATTTTTATTCGTTTTTATTCGTAAACAA---TCTTCTTATTTACGATTAACATCTTCTGGAACCTTTCTTGAGCGAACACATTTGTATGAAAAAATGG------AACATCTTCAAATAGAA------CATTTTGT------AGTA------GTATGTC------G---TAACTATTTTCATAGAAC---CCTATGGTTCTGTAA------AGATCCTTTCATGCATTATGTTCGATATCAAGGAAAAGCAATTCTTGCTTCAAAGGGGACTCATCTTCTGATGAAGAAATGGAAATATCATTTTTTCAATTTCTGGCAATATTATTTTCATATTTGGTCGCAACCGTACAGGATCC------ATATAAACCAATTATC------AAACTATTCTTTTTAT------TTTCTGGGTTATCTTTCAAGTTTACTACTCTATTTTTCAGCGGTAAGGAATCAAATGTTAGAGAATTCATTTCTAAT------AGATACCATTACTAAGAAATTTGATACCATAGTCCCAGTTATTTTTCTTGTTGGATCTTTGGCTAAAGCTAAATTTTGTACTGTATCGGGCCATCCTATTAGTAAACCGATCTGGACCGATTTATCGGATTCTGATATTCTTGATCGATTCGGTCGGGTATGTAG
>Saxifraga_stolonifera
CATCTGGAACTAGCGGTTCAAACTCTTCGCTCCTGGTTGAAAGATGCCTCTTCTTTGCATTTATTACGCTTCCTTCTCTATGAGTATCAGA------GTGGTAATAG---GCTTAGTACTCCAA------CGCCAAAGAAA------TCCA---TTTCTATTGTTT---CAAAAAGTAATCAAAGATTTTTCTTGTTT------CTATATAATTCTTATGTATGTGAATACGAATCCATCTTCATTTTTCTTTGTAACCAA---TCTTCTCATTTACGATCAACATCTTCTGGAACTCTTTTTGAGCGAATATATTTCTATGGAAAAAGAA------AGACTCTT---------------------GT------AGAA------GTCGTTT------C---GAATGATTTTCCGCCCGT---GCTATGGTTGTTCAA------AGATCCTTTGATGCACTATGTTAGGTATCAAGGAAAAGCGATTCTGGCGTCAAAAGGCAGGCCCC------CAAATAAATGGAAATATTACCTTGTAAATTTTTGGCAATGCCATTTGTCCCTATGGTCTAACCCAGTAAGGATCC------ATATAAACCAATTCTC------TAATCATTCCTTCGGC------TTTCTGGGCTATCTTGTGAGTGTGCGGGTAACTCTTTCCGTGGTACGGAGTCAAATGCTAGAAAATGCCTTTCTAAT------AGATAATGCTAGTAAGAAGTTCGATATTAGAGTTCCAATTATTCCTCTAATTAGATCATTGGCTAAAGCTAAATTTTGTAATGTAATAGGGGATCCTATTAGTAAGTCGGCTTGGTCCGATTCATTGGATTCTGATATTATTGACAGATTTGCGTGCATATGCAG
>Scabiosa_atropurpurea_236
CATGTGGAAATCTTGATTCAAACTCTTCGCCATTGGGTAAAAGATGTTTCTTCTTTACATTTATTACGGGTCTTTCTCAACGAATATTGGA------ATTGGAATAG---TCTTCTTA------------CTCCAAAGAAA------GTCA---GCTTCTCTTTGT---CAAAAAGAAATCAAAGGTTATTTTATTTC------TTATATAATTCTCACGTATGTGAATACGAATCTATTTTCGTCTTTCTACGTAACCAA---TCTTTTCATTTACGATCAACATCTTCTGGAGTTCTTCTTGAACGAATCTATTTCTATATAAAAATAG------AACGTCTT---------------------AT------GAAC------GTCTTTG------T---TAAGGATTTTCGCGCGAA---CCTATGGTTGGTCGA------GGAACCCTGCATGCATTATATTAGGTATCAAAAAAAATCCATTCTGGCTTCCAAAGGGACATCCCTTTTCATGAATAAATGGAAATTAAACCTTGTCACTTTTTGGCAATGGCATTTTTCTGTGTGGTTTCATCCAAGAAGGATTT------GGATAAACCAATTTCC------CAAGCATTCCCTTGAA------ATTTTGGGTTATCTTTCAAACGTCCAAATGAACTCTTCCGTGGTACGGAGTCAAATTCTAGAAAATTCATTTCTAAT------CAATAATGCTATTAAGAAGCTCGATACTCTTATTCCAATTATTCCTCTGATTGCAGAATTGGCTAAAGCTAAATTTTGTAACGTATTGGGGCATCCCATTAGTAAGCCGATTCGGGCTGAGTTATCAGATTCTAATATTATTGACCGATTTTCGCGTATATGCAG
>Senecio_rowleyanus
CATCTGGAAATCTTGGTTCAGGCTCTTCGCTATTGGATAAAAGATGCTTCCTCTTTGCATTTATTAAGATTCTTTCTCCATGAGTGTCATA------ATTGGGATAG---TCTTATTACTTCAA------ATTCAAAGAAA------GCCA---GTTCTTCTTTTT---CAAAAATAAATAAAAGACTATTATTCTTC------CTATATACTTCTCATGTATGTGAATATGAATCTAGCTTCCTATTTCTCCGTAACCAA---TCTTCTCACTTACGATCAACATCTTCTGGAGCCCTTATTGAACGAATATATTTCTATGGAAAAATGG------AGCATCTT---------------------GC------AGAA------GTCTTTG------C---CAGGGCTTTTCAAGCGAA---TTTATGGTTGTTCAA------AGATCCTTTCATGCATTGTGTTAGGTATCAAGGAAAATCAATTATTGCTTCAAAAGGGACGTTTCTTTTGATGAATAAATGGAAATATTACTTTGTCAATTTCTGGAAATCCCATTTTTACCTGTGGTCTCAACCAGGAAGGATTT------ATATAAACCAATTATC------CAATCATTCCCTTGAC------TTTCTGGGTTATCGTTCAAGTGTGCGGCTAAAGCCTTCAATGGTACGCAGTCAAATGCTAGAAAATGCATTTATAAT------TGATAATGCTATTAAGAAGTTTGATACCCTTGTTCCAATTATGCCTCTGATTGGATCATTGGCTAAATCTAAATTTTGTAACGCAGTGGGGCGTCCTATTGGTAAGGCGATTTGGGCCGATTTCTCAGATTCTGATATTATTGAGCGCTTTGGGCGTATATACAG
>Solenostemon_scutellarioides_1
CATGTGGAAATCTTGATTCAAACTCTTCGCTATTGGGTAAAAGATGTTTCTTCTTTGCATTTATTACGAGTCTTTATCAACCAATATTGGA---------------G---TCTTATTA------------CTCCAAAGAAA------GTCA---GCTCCTCTTTGT---CAAAAAGAAATCAAAGATTATTTCTTTTC------TTATATAATTCTCATGTATGTGAATACGAATCTATTTTCGTCTTTTTACGTAACCAA---TCTTTTCATTTACGATCAACATCTTCTGGAGTTTTTCTTGAACGAATTTCTTTCTCTATAAAAATAG------AACGTCTT---------------------GT------GAAC------GTCTTTG------T---TAAGGATTTTCGGGCGAA---CCTATGGTTGGTCGA------GGAACCCTGCATGCATTATATTAGGTATCAAGGAAAATGCATTCTGGCTTCAAAAGGGACATCTCTTTTCATAAATAAATGGAAATTTTACCTTGTCACTTTTTGGCAATGGCATTTTTTGGTGTGGTTTCATCCAAGAAGGATTT------GTATAAACCCATTTTC------CAAGCATTCCCTTGAA------ATTTTTGGCTATCTTTCAAACGTGCAAACGGGCCCTTCCGTGGTACGGAGTCAGATTCTAGAAAATGCATTTCTAAT------CAATAATGCTATTAAGAAGCTCGATACCCTTGTTCCAATTATTCCTCTGATTGTGAAATTGGCTAAAGAGAAATTTTGTAACGTATTGGGGCATCCCATTAGTAAACCGATTTGGGCTGATTTATCAGATTCTAATATTATTGACCGATTTGGGCGTATATGCAG
>Solenostemon_scutellarioides_2
CATGTGGAAATCTTGATTCAAACTCTTCGCTATTGGGTAAAAGATGTTTCTTCTTTGCATTTATTACGAGTCTTTATCAACCAATATTGGA---------------G---TCTTATTA------------CTCCAAAGAAA------GTCA---GCTCCTCTTTGT---CAAAAAGAAATCAAAGATTATTTCTTTTC------TTATATAATTCTCATGTATGTGAATACGAATCTATTTTCGTCTTTTTACGTAACCAA---TCTTTTCATTTACGATCAACATCTTCTGGAGTTTTTCTTGAACGAATTTCTTTCTCTATAAAAATAG------AACGTCTT---------------------GT------GAAC------GTCTTTG------T---TAAGGATTTTCGGGCGAA---CCTATGGTTGGTCGA------GGAACCCTGCATGCATTATATTAGGTATCAAGGAAAATGCATTCTGGCTTCAAAAGGGACATCTCTTTTCATAAATAAATGGAAATTTTACCTTGTCACTTTTTGGCAATGGCATTTTTTGGTGTGGTTTCATCCAAGAAGGATTT------GTATAAACCCATTTTC------CAAGCATTCCCTTGAA------ATTTTTGGCTATCTTTCAAACGTGCAAACGGGCCCTTCCGTGGTACGGAGTCAGATTCTAGAAAATGCATTTCTAAT------CAATAATGCTATTAAGAAGCTCGATACCCTTGTTCCAATTATTCCTCTGATTGTGAAATTGGCTAAAGAGAAATTTTGTAACGTATTGGGGCATCCCATTAGTAAACCGATTTGGGCTGATTTATCAGATTCTAATATTATTGACCGATTTGGGCGTATATGCAG
>Solenostemon_scutellarioides_3
CATGTGGAAATCTTGATTCAAACTCTTCGCTATTGGGTAAAAGATGTTTCTTCTTTGCATTTATTACGAGTCTTTATCAACCAATATTGGA---------------G---TCTTATTA------------CTCCAAAGAAA------GTCA---GCTCCTCTTTGT---CAAAAAGAAATCAAAGATTATTTCTTTTC------TTATATAATTCTCATGTATGTGAATACGAATCTATTTTCGTCTTTTTACGTAACCAA---TCTTTTCATTTACGATCAACATCTTCTGGAGTTTTTCTTGAACGAATTTCTTTCTCTATAAAAATAG------AACGTCTT---------------------GT------GAAC------GTCTTTG------T---TAAGGATTTTCGGGCGAA---CCTATGGTTGGTCGA------GGAACCCTGCATGCATTATATTAGGTATCAAGGAAAATGCATTCTGGCTTCAAAAGGGACATCTCTTTTCATAAATAAATGGAAATTTTACCTTGTCACTTTTTGGCAATGGCATTTTTTGGTGTGGTTTCATCCAAGAAGGATTT------GTATAAACCCATTTTC------CAAGCATTCCCTTGAA------ATTTTTGGCTATCTTTCAAACGTGCAAACGGGCCCTTCCGTGGTACGGAGTCAGATTCTAGAAAATGCATTTCTAAT------CAATAATGCTATTAAGAAGCTCGATACCCTTGTTCCAATTATTCCTCTGATTGTGAAATTGGCTAAAGAGAAATTTTGTAACGTATTGGGGCATCCCATTAGTAAACCGATTTGGGCTGATTTATCAGATTCTAATATTATTGACCGATTTGGGCGTATATGCAG
>Spathiphyllum_wallisii
CATCTAGAAATCCTGGTTCAAATTCTACAATGTTGGATACAAGATGTTCCCTCTTTACATTTATTACGATTCTTTTTTCATGAATATCATA------ATTGGAATAA---TCTCGTTA------------CTCCAAGGAAA------TCTA---GTTATGGTTTTT---CAAAAGAGAATCCAAGACTATTTTGGTTC------CTATATAATTCTTATGTAGTTGAATGCGAATCCCTATTTGTTTTTCTCCGTAAACAA---TCCTCTTATTTACGATCAACATCTTCTGGAACTTTTCTTGAGCGAACCCATTTCTATGGAAAAATAG------AACATCTT---------------------GT------AGTA------GTTTGTT------G---TAATTGTTTTCAGAAAAC---CCTGTGGTTGTTCAA------GGATCCTTTCATGCATTATGTTAGATATCAAGGAAAATCAATTCTAGCTTCAAAAGGGCCTCATCTTTTGATGAATAAATGGAAATCTTACTTTGTCAATTTTTGGCAATGTCATTTTCACTTTTGGTTTCAACCTTGTAGGATCC------ACATAAACCAATTCTC------CCATTTTTCTTTCTAT------TTTCTGGGTTATCTTTCAAGTGTACTAATAAATCCTTCAGTAATAAAGAGTCAATTGCTAGAGCATTCTTTTTTAAT------AGATACTGTTGCTAAAAAATTCGAAACTATAGTTCCAATTATTCCTATGATTGGATCATTGTCGAAAGCTAAGTTTTGTAACGTATCGGGGAATCCTATTAGTAAGCCAGTTTGGGCCGATTTGTCAGATTCTGATATTATTGATCGATTTGGTCGGATATGTAG
>Strelitzia_nicolai_294
CATATGGAAATCTTGGTCCAAATCCTTCAATCCTGGATCCAGGATGTTCCCTCTTTGCATTTATTGCGGTTCTTTCTCCATGAATATTATA------ATTGGAATAG---TCTCATTA------------CTCCGAAGAAA------TCTA---TTTACGTTTTTT---CAAAAGAAAATAAAAGACTATTTTGGTTC------TTATATAATTCTTATGTATCTGAATGCGAATTTGTATTAGTTTTTCTTCGTAAACAA---TCTTCTTATTTACGATTAACATCTTCTGGAGTCTTTCTTGAGCGAACACATTTTTATGGAAAAATAG------AACATCTT---------------------GT---------A------GTGTGCC------G---AAATTATTTTCAGAAGAC---TCTATGGGTCTTCAA------GGATCCTTTCATGCATTATGTTCGATATCAAGGAAAAGCGATTCTGGGTTCAAGGGGGCCTCATTTTCTGATGAAGAAATGGAAATGCCACCTTGTAAATTTCTGGCAATATTATTTTCATTTTTGGTCTCAATCGTACAGGATCC------ATATAAACCAATTATC------AAACTATTCCTTCTAT------TTTCTGGGTTATCTTTCAAGTGTACTAATAAATTCTTCGGTGGTAAGGAATCAAATGCTAGAGAATTCATTTCTAAT------GGATACTCTTACTAAGAAATTCGATACCATAGTCCCAATTATTCCTCTTATTCAATCATTGTCTAAAGCGAAATTTTGTACTGTATCCGGGCATCCTATTAGTAAGCCGATTTGGACCGATTTATCAGATTGTGATATTATTAATCGATTTGGTCGGATATGCAG
>Strelitzia_nicolai_436
-ATATGGAAATCTTGGTCCAAATCCTTCAATCCTGGATCCAGGATGTTCCCTCTTTGCATTTATTGCGGTTCTTTCTCCATGAATATTATA------ATTGGAATAG---TCTCATTA------------CTCCGAAGAAA------TCTA---TTTACGTTTTTT---CAAAAGAAAATAAAAGACTATTTTGGTTC------TTATATAATTCTTATGTATCTGAATGCGAATTTGTATTAGTTTTTCTTCGTAAACAA---TCTTCTTATTTACGATTAACATCTTCTGGAGTCTTTCTTGAGCGAACACATTTTTATGGAAAAATAG------AACATCTT---------------------GT---------A------GTGTGCC------G---AAATTATTTTCAGAAGAC---TCTATGGGTCTTCAA------GGATCCTTTCATGCATTATGTTCGATATCAAGGAAAAGCGATTCTGGGTTCAAGGGGGCCTCATTTTCTGATGAAGAAATGGAAATGCCACCTTGTAAATTTCTGGCAATATTATTTTCATTTTTGGTCTCAATCGTACAGGATCC------ATATAAACCAATTATC------AAACTATTCCTTCTAT------TTT-----------------------------------------------------------------------------------------------------------------------------------------------------------------------------------------------------------------------------------------------------
>Syngonium_podophyllum
----------------------------------------------------CTTTACATTTATTACGATTCTTTTTTCACGAATATCATA------ATTGGAATAA---TCTTATTA------------CTCCAAAGAAA------TCTAACTATTATGGTTTTT---CAAAAGAGAATCCAAGACTATTTTTGTTC------CTATATAATTCTTATGTAGTTGAATGCGAATCCATATTAGTTTTTCTCCGTAAACAA---TCCTCTTATTTACGATCAACATCTTCTGGAACCTTTCTTGAGCGAACACATTTCCATGAAAAAATAG---AACAACATCTC---------------------GT------AGTA------CTTTGTT------G---TAATGATTTTCAGAAAAC---CCTATGGTTGTTCAA------GGATCCTTTCATGCATTATGTTAGATATCAAGGAAAATCAATTCTGGCTTCAAAAGGGACTCGTCTTCTGATGAAGAAATGGAAATCTTACTTTGTCAATTTTTGGCAATGTCATTTTCACTTTTGGTCTCAACCCTGTAGGATCC------ACATAAACCAATTCTC------ACATTTTTCTTTCCAT------TTTCTGGGTTATCTTTCAAGTGTACCAATAAATCCTTCAGCGGTAAAGAGTCAAATGCTAGAGCATTTTTTTTTAAT------AGATACTGTTACTAAAAAATTCGAAACTAGAGTTCCAATTATTTCTATGATTGGATCATTGTCAAAAGCTAAATTTTGTAACGTATCGGGGAATCCTATTAGTAAACCAGTTTGGGCCGATTTGTCAGATTCTGATATTATTGATCGATTTGGTCGGATATGTAG
>Tecomaria_capensis
CATGTGGAAATCTTGGTTCAAATTCTTCGCTATTGGGTAAAAGAAGCCTCTTCTTTGCATTTATTACGATTCTTTCTCAACGAGTATTGTA------ATTGGAATAG---TCTTATTC------------CTCCAAAGAAA------GCAA---GTTCCTCTTTTT---CAAAAAGAAATCAAAGATTATTCTTATTT------TTATATAATTCTCATGTATGTGAATATGAATCCGTTTTCGTATTTCTACGTAACCAA---TCTTCTCATTTACGATCAACATCTTCTCGAGTTCTTCTTGAACGAATCTATTTCTATGGAAAAATAG------AACGTCTT---------------------GT------GAAC------GTCTTTGGTAAGGT---TAAGGATTTTCAAGCGAA---CCTAAGGTTGGTCAA------GGAACCTTGCATGCATTATATTAGGTATCAAAGAAAATCCATTCTGGCTTCAAAAGGGACGTCTCTTTTCATGAATAAATGGAAATGTTACCTTGCCACTTTTTGGCAATGGCATTTTTCGCTGTGGTTTCATCCAAGAAGGATTT------ATATAAACCAATTATC------CAATTATTCCCTTGAA------TTTTTGGGCTATCTTTCAAACGTGCGAATGAATCCTTCAGTGGTACGGAGTCAAATTCTAGAAAATTCATTTGTAAT------CAATAATGCTATTAAGAAGTTCGAGACCCTTGTTCCAATTATTCCTCTGATTGCGTCATTGGCTAAAGCGAAATTTTGTAACGTATTAGGGCATCCCATTA----------------------------------------------------------------
>Tropaeolum_majus_350
CATCTGGAAATCTTGGTTCAAACCCTTCGTTACTGGGTAAAAGATGCCTCTTCTTTGCATTTATTACGGTTATGTTTCTACAAGTATTGTAATTGGCATTGGAAGAG---TCTTATTG------------CTCAAAACAAA------TCTA-----------TTTT----------GAATCCAAGATTTTTCTTGTTC------TTATATAATTCTTATGTATGTGAATACGAATCCATCTTTTTTTTTTTCCGAAACCAA---TCTTCTCATTTACGATCAACATCTTCTGGAGTCCTTCTTGAGCGAATTTTTTTCTATGGAAAAATAG------AATATCAT---------------------CTGATAAAAAAA------GGCTTTG------T---TAATGATTTTCAGGGCAA---CCTATGGTTGTTTAA------GGATCCTTTCATACATTATGTTAGATATAAAGGAAAATCCATTCTGGCTTCAAAAGATACGCCTCTTCTGATGAGTAAATGGAAATCTTACTTTGTTAATTTATGGCAATGTTATTTTTACGTGTGGTCCCAATCAAGAAGGGTCC------GTATAAACCAATTATC------AAAAGATTATCTAGAC------TTTCTAGGCTATCTTTCAAGTGTGCGATTTAATCCGTTAGTGTTACGTAGTCAAATGTTAGAAAACTCGTTTTTAAT------AGATAATGCTCTAAGGAAGTTTGATACAAAAATTCCTATTATTCCTATGATTGGATCATTAGCTAAAGCGAGATTTTGTACTGCATTAGGACATCCCATTAGTAAGCCGACCTGGGTCGATTCATCAGATTCTGACATTATTGACCGATTTCTG-----------
>Tropaeolum_majus_351
CATCTGGAAATCTTGGTTCAAACCCTTCGTTACTGGGTAAAAGATGCCTCTTCTTTGCATTTATTACGGTTATGTTTCTACAAGTATTGTAATTGGCATTGGAAGAG---TCTTATTG------------CTCAAAACAAA------TCTA-----------TTTT----------GAATCCAAGATTTTTCTTGTTC------TTATATAATTCTTATGTATGTGAATACGAATCCATCTTTTTTTTTTTCCGAAACCAA---TCTTCTCATTTACGATCAACATCTTCTGGAGTCCTTCTTGAGCGAATTTTTTTCTATGGAAAAATAG------AATATCAT---------------------CTGATAAAAAAA------GGCTTTG------T---TAATGATTTTCAGGGCAA---CCTATGGTTGTTTAA------GGATCCTTTCATACATTATGTTAGATATAAAGGAAAATCCATTCTGGCTTCAAAAGATACGCCTCTTCTGATGAGTAAATGGAAATCTTACTTTGTTAATTTATGGCAATGTTATTTTTACGTGTGGTCCCAATCAAGAAGGGTCC------GTATAAACCAATTATC------AAAAGATTATCTAGAC------TTTCTAGGCTATCTTTCAAGTGTGCGATTTAATCCGTTAGTGTTACGTAGTCAAATGTTAGAAAACTCGTTTTTAAT------AGATAATGCTCTAAGGAAGTTTGATACAAAAATTCCTATTATTCCTATGATTGGATCATTAGCTAAAGCGAGATTTTGTACTGCATTAGGACATCCCATTAGTAAGCCGACCTGGGTCGATTCATCAGATTCTGACATTATTGACCGATTTCTGCGTATATGCAG
>Tropaeolum_majus_352
CATCTGGAAATCTTGGTTCAAACCCTTCGTTACTGGGTAAAAGATGCCTCTTCTTTGCATTTATTACGGTTATGTTTCTACAAGTATTGTAATTGGCATTGGAAGAG---TCTTATTG------------CTCAAAACAAA------TCTA-----------TTTT----------GAATCCAAGATTTTTCTTGTTC------TTATATAATTCTTATGTATGTGAATACGAATCCATCTTTTTTTTTTTCCGAAACCAA---TCTTCTCATTTACGATCAACATCTTCTGGAGTCCTTCTTGAGCGAATTTTTTTCTATGGAAAAATAG------AATATCAT---------------------CTGATAAAAAAA------GGCTTTG------T---TAATGATTTTCAGGGCAA---CCTATGGTTGTTTAA------GGATCCTTTCATACATTATGTTAGATATAAAGGAAAATCCATTCTGGCTTCAAAAGATACGCCTCTTCTGATGAGTAAATGGAAATCTTACTTTGTTAATTTATGGCAATGTTATTTTTACGTGTGGTCCCAATCAAGAAGGGTCC------GTATAAACCAATTATC------AAAAGATTATCTAGAC------TTTCTAGGCTATCTTTCAAGTGTGCGATTTAATCCGTTAGTGTTACGTAGTCAAATGTTAGAAAACTCGTTTTTAAT------AGATAATGCTCTAAGGAAGTTTGATACAAAAATTCCTATTATTCCTATGATTGGATCATTAGCTAAAGCGAGATTTTGTACTGCATTAGGACATCCCATTAGTAAGCCGACCTGGGTCGATTCATCAGATTCTGACATTATTGACCGATTTCTG-----------
>Verbena_xhybrida_349
CATGTGGAAATCTTGGTTCAAACTCTTCGCTATTGGGTAAAAGATGCCTCTTCTTTGCATTTTTTACGATTCTTTCTCAACGAGTATTGTA------ATTGGAATAG---TGTTATTA------------CTCCAACGAAA------GCTA---GTTCCTCTTTTT---CAAAGAGAAATCAAAGATTATTCTTATTC------TTATATAATTCTCATGTATGTGAATATGAATCCATTTTCGTCTTTCTACGTAACCAA---TCTTCTTATTTACGATCAACATCTTCTGGAGTTCTTCTTGAACGAATCTATTTCTATGGAAAAATAA------AACGTCTC---------------------GT------GAAC------GTCTTTGTTAAGCT---TAAGGATTTTCAGGCAAA---CCTATGGTTGGTCAA------GGAACCTTACCTGCATTCTATTAGGTATCAAAGAAAATCTATTCTGGCTTCAAAAGGGACGTCTCTTTTCATGAATAAATGGAAATGCTATCTTGTCACTTTTTGGCAATCGCACTTTTCGCTGTGGTTTCATCCAAGAAGGATTT------CTATAAACCAATTATC------CAATTATTCCCTTGAT------TTTTTGGGCTATCATTCAAGTGTGCGAATGAACCCTTCCGTGGTACGGAGTCAAATTCTAGAAAATGCATTTCGAAT------TAATAATGCTATTAAGAAGTTCGATACCCTTGTTCCAATTATTCCTCTGGTTGCGTCATTGGCTAAAGCGAAATTTTGTAACGTATTAGGGCATCCCATTAGTAAGCCGGTTTGGGCTGATTTATCCGATTCGAATATTCTTGACCGGTTTGGGCGTATATGCAG
>Viola_tricolor_300
CATCTAGAAAAATTGGTTCAAACACTTCGTTACTGGGTGAGAGATCCCTCCTCTTTGCATTTATTACGACTCTTTCTTCATGAGTATTGGA------ATTTGAACAG---TCTTATTA------------TTCCAAAGAAA------TCTA---TTTCTATTTTTG---CAAAGAATAATCCAAGATTATTCTTGTTC------TTATATAATTTTCATGTATATGAATACGAATCTATTCTCTTCTTTCTTCGTAATCAA---TCCTTTCATTTACAATCAACATTTTTTCGAGTCCTTTTTGAACGAATATATTTTTATGAAAAAATAG------AAGATTTT---------------------GC------TGAA------AGTTTTA------C---TAATGATTTTGGGGCAAC---CCTATGCTTGGTTAA------GGATTCTTTGATACATTATTTTCGATATGAAGGAAAAGCGATTCTGGCTTCAAAAGATAGGCCTTTTCCGATGAAAAAGTGGAAATATTTTTTTGTCAATGTATGCCAATGTCATTTTGATGTGGGGTTTCACCCGGAAAAGATTT------ATATAAATTCATTATC------CAAGCATTCCCTTTCC------TTTTTGGGTTATCTTTCAAATGTATGTCTAAATCCTTTAGTGGTACGAAGTCAAATGCTCGAAAATTCGTTGATAAT------AGATAATACCATAAATAAACTTGATACAATCGTTCCAATTCTTCCTTTAGTTGAATTATTGTCAAAGATGAAATTTTGTAATCCAATAGGACATCCCCTTAGTAAACCGACTCGGGCTGATTCCTCGGATTCTGAGATTATCAACCGGTTTGTTCGAATATGCAG
>Viola_tricolor_385
CATCTAGAAAAATTGGTTCAAACACTTCGTTACTGGGTGAGAGATCCCTCCTCTTTGCATTTATTACGACTCTTTCTTCATGAGTATTGGA------ATTTGAACAG---TCTTATTA------------TTCCAAAGAAA------TCTA---TTTCTATTTTTG---CAAAGAATAATCCAAGATTATTCTTGTTC------TTATATAATTTTCATGTATATGAATACGAATCTATTCTCTTCTTTCTTCGTAATCAA---TCCTTTCATTTACAATCAACATTTTTTCGAGTCCTTTTTGAACGAATATATTTTTATGAAAAAATAG------AAGATTTT---------------------GC------TGAA------AGTTTTA------C---TAATGATTTTGGGGCAAC---CCTATGCTTGGTTAA------GGATTCTTTGATACATTATTTTCGATATGAAGGAAAAGCGATTCTGGCTTCAAAAGATAGGCCTTTTCCGATGAAAAAGTGGAAATATTTTTTTGTCAATGTATGCCAATGTCATTTTGATGTGGGGTTTCACCCGGAAAAGATTT------ATATAAATTCATTATC------CAAGCATTCCCTTTCC------TTTTTGGGTTATCTTTCAAATGTATGTCTAAATCCTTTAGTGGTACGAAGTCAAATGCTCGAAAATTCGTTGATAAT------AGATAATACCATAAATAAACTTGATACAATCGTTCCAATTCTTCCTTTAGTTGAATTATTGTCAAAGATGAAATTTTGTAATCCAATAGGACATCCCCTTAGTAAACCGACTCGGGCTGATTCCTCGGATTCTGAGATTATCAACCGGTTTGTTCGAATATGCAG
>Viola_tricolor_386
CATCTAGAAAAATTGGTTCAAACACTTCGTTACTGGGTGAGAGATCCCTCCTCTTTGCATTTATTACGACTCTTTCTTCATGAGTATTGGA------ATTTGAACAG---TCTTATTA------------TTCCAAAGAAA------TCTA---TTTCTATTTTTG---CAAAGAATAATCCAAGATTATTCTTGTTC------TTATATAATTTTCATGTATATGAATACGAATCTATTCTCTTCTTTCTTCGTAATCAA---TCCTTTCATTTACAATCAACATTTTTTCGAGTCCTTTTTGAACGAATATATTTTTATGAAAAAATAG------AAGATTTT---------------------GC------TGAA------AGTTTTA------C---TAATGATTTTGGGGCAAC---CCTATGCTTGGTTAA------GGATTCTTTGATACATTATTTTCGATATGAAGGAAAAGCGATTCTGGCTTCAAAAGATAGGCCTTTTCCGATGAAAAAGTGGAAATATTTTTTTGTCAATGTATGCCAATGTCATTTTGATGTGGGGTTTCACCCGGAAAAGATTT------ATATAAATTCATTATC------CAAGCATTCCCTTTCC------TTTTTGGGTTATCTTTCAAATGTATGTCTAAATCCTTTAGTGGTACGAAGTCAAATGCTCGAAAATTCGTTGATAAT------AGATAATACCATAAATAAACTTGATACAATCGTTCCAATTCTTCCTTTAGTTGAATTATTGTCAAAGATGAAATTTTGTAATCCAATAGGACATCCCCTTAGTAAACCGACTCGGGCTGATTCCTCGGATTCTGAGATTATCAACCGGTTTGTTCGAATATGCAG
>Viola_tricolor_387
CATCTAGAAAAATTGGTTCAAACACTTCGTTACTGGGTGAGAGATCCCTCCTCTTTGCATTTATTACGACTCTTTCTTCATGAGTATTGGA------ATTTGAACAG---TCTTATTA------------TTCCAAAGAAA------TCTA---TTTCTATTTTTG---CAAAGAATAATCCAAGATTATTCTTGTTC------TTATATAATTTTCATGTATATGAATACGAATCTATTCTCTTCTTTCTTCGTAATCAA---TCCTTTCATTTACAATCAACATTTTTTCGAGTCCTTTTTGAACGAATATATTTTTATGAAAAAATAG------AAGATTTT---------------------GC------TGAA------AGTTTTA------C---TAATGATTTTGGGGCAAC---CCTATGCTTGGTTAA------GGATTCTTTGATACATTATTTTCGATATGAAGGAAAAGCGATTCTGGCTTCAAAAGATAGGCCTTTTCCGATGAAAAAGTGGAAATATTTTTTTGTCAATGTATGCCAATGTCATTTTGATGTGGGGTTTCACCCGGAAAAGATTT------ATATAAATTCATTATC------CAAGCATTCCCTTTCC------TTTTTGGGTTATCTTTCAAATGTATGTCTAAATCCTTTAGTGGTACGAAGTCAAATGCTCGAAAATTCGTTGATAAT------AGATAATACCATAAATAAACTTGATACAATCGTTCCAATTCTTCCTTTAGTTGAATTATTGTCAAAGATGAAATTTTGTAATCCAATAGGACATCCCCTTAGTAAACCGACTCGGGCTGATTCCTCGGATTCTGAGATTATCAACCGGTTTGTTCGAATATGCAG
>Viola_tricolor_390
CATCTAGAAAAATTGGTTCAAACACTTCGTTACTGGGTGAGAGATCCCTCCTCTTTGCATTTATTACGACTCTTTCTTCATGAGTATTGGA------ATTTGAACAG---TCTTATTA------------TTCCAAAGAAA------TCTA---TTTCTATTTTTG---CAAAGAATAATCCAAGATTATTCTTGTTC------TTATATAATTTTCATGTATATGAATACGAATCTATTCTCTTCTTTCTTCGTAATCAA---TCCTTTCATTTACAATCAACATTTTTTCGAGTCCTTTTTGAACGAATATATTTTTATGAAAAAATAG------AAGATTTT---------------------GC------TGAA------AGTTTTA------C---TAATGATTTTGGGGCAAC---CCTATGCTTGGTTAA------GGATTCTTTGATACATTATTTTCGATATGAAGGAAAAGCGATTCTGGCTTCAAAAGATAGGCCTTTTCCGATGAAAAAGTGGAAATATTTTTTTGTCAATGTATGCCAATGTCATTTTGATGTGGGGTTTCACCCGGAAAAGATTT------ATATAAATTCATTATC------CAAGCATTCCCTTTCC------TTTTTGGGTTATCTTTCAAATGTATGTCTAAATCCTTTAGTGGTACGAAGTCAAATGCTCGAAAATTCGTTGATAAT------AGATAATACCATAAATAAACTTGATACAATCGTTCCAATTCTTCCTTTAGTTGAATTATTGTCAAAGATGAAATTTTGTAATCCAATAGGACATCCCCTTAGTAAACCGACTCGGGCTGATTCCTCGGATTCTGAGATTATCAACCGGTTTGTTCGAATATGCAG
>Viola_tricolor_391
CATCTAGAAAAATTGGTTCAAACACTTCGTTACTGGGTGAGAGATCCCTCCTCTTTGCATTTATTACGACTCTTTCTTCATGAGTATTGGA------ATTTGAACAG---TCTTATTA------------TTCCAAAGAAA------TCTA---TTTCTATTTTTG---CAAAGAATAATCCAAGATTATTCTTGTTC------TTATATAATTTTCATGTATATGAATACGAATCTATTCTCTTCTTTCTTCGTAATCAA---TCCTTTCATTTACAATCAACATTTTTTCGAGTCCTTTTTGAACGAATATATTTTTATGAAAAAATAG------AAGATTTT---------------------GC------TGAA------AGTTTTA------C---TAATGATTTTGGGGCAAC---CCTATGCTTGGTTAA------GGATTCTTTGATACATTATTTTCGATATGAAGGAAAAGCGATTCTGGCTTCAAAAGATAGGCCTTTTCCGATGAAAAAGTGGAAATATTTTTTTGTCAATGTATGCCAATGTCATTTTGATGTGGGGTTTCACCCGGAAAAGATTT------ATATAAATTCATTATC------CAAGCATTCCCTTTCC------TTTTTGGGTTATCTTTCAAATGTATGTCTAAATCCTTTAGTGGTACGAAGTCAAATGCTCGAAAATTCGTTGATAAT------AGATAATACCATAAATAAACTTGATACAATCGTTCCAATTCTTCCTTTAGTTGAATTATTGTCAAAGATGAAATTTTGTAATCCAATAGGACATCCCCTTAGTAAACCGACTCGGGCTGATTCCTCGGATTCTGAGATTATCAACCGGTTTGTTCGAATATGCAG
>Viola_tricolor_392
CATCTAGAAAAATTGGTTCAAACACTTCGTTACTGGGTGAGAGATCCCTCCTCTTTGCATTTATTACGACTCTTTCTTCATGAGTATTGGA------ATTTGAACAG---TCTTATTA------------TTCCAAAGAAA------TCTA---TTTCTATTTTTG---CAAAGAATAATCCAAGATTATTCTTGTTC------TTATATAATTTTCATGTATATGAATACGAATCTATTCTCTTCTTTCTTCGTAATCAA---TCCTTTCATTTACAATCAACATTTTTTCGAGTCCTTTTTGAACGAATATATTTTTATGAAAAAATAG------AAGATTTT---------------------GC------TGAA------AGTTTTA------C---TAATGATTTTGGGGCAAC---CCTATGCTTGGTTAA------GGATTCTTTGATACATTATTTTCGATATGAAGGAAAAGCGATTCTGGCTTCAAAAGATAGGCCTTTTCCGATGAAAAAGTGGAAATATTTTTTTGTCAATGTATGCCAATGTCATTTTGATGTGGGGTTTCACCCGGAAAAGATTT------ATATAAATTCATTATC------CAAGCATTCCCTTTCC------TTTTTGGGTTATCTTTCAAATGTATGTCTAAATCCTTTAGTGGTACGAAGTCAAATGCTCGAAAATTCGTTGATAAT------AGATAATACCATAAATAAACTTGATACAATCGTTCCAATTCTTCCTTTAGTTGAATTATTGTCAAAGATGAAATTTTGTAATCCAATAGGACATCCCCTTAGTAAACCGACTCGGGCTGATTCCTCGGATTCTGAGATTATCAACCGGTTTGTTCGAATATGCAG
>Viola_tricolor_393
CATCTAGAAAAATTGGTTCAAACACTTCGTTACTGGGTGAGAGATCCCTCCTCTTTGCATTTATTACGACTCTTTCTTCATGAGTATTGGA------ATTTGAACAG---TCTTATTA------------TTCCAAAGAAA------TCTA---TTTCTATTTTTG---CAAAGAATAATCCAAGATTATTCTTGTTC------TTATATAATTTTCATGTATATGAATACGAATCTATTCTCTTCTTTCTTCGTAATCAA---TCCTTTCATTTACAATCAACATTTTTTCGAGTCCTTTTTGAACGAATATATTTTTATGAAAAAATAG------AAGATTTT---------------------GC------TGAA------AGTTTTA------C---TAATGATTTTGGGGCAAC---CCTATGCTTGGTTAA------GGATTCTTTGATACATTATTTTCGATATGAAGGAAAAGCGATTCTGGCTTCAAAAGATAGGCCTTTTCCGATGAAAAAGTGGAAATATTTTTTTGTCAATGTATGCCAATGTCATTTTGATGTGGGGTTTCACCCGGAAAAGATTT------ATATAAATTCATTATC------CAAGCATTCCCTTTCC------TTTTTGGGTTATCTTTCAAATGTATGTCTAAATCCTTTAGTGGTACGAAGTCAAATGCTCGAAAATTCGTTGATAAT------AGATAATACCATAAATAAACTTGATACAATCGTTCCAATTCTTCCTTTAGTTGAATTATTGTCAAAGATGAAATTTTGTAATCCAATAGGACATCCCCTTAGTAAACCGACTCGGGCTGATTCCTCGGATTCTGAGATTATCAACCGGTTTGTTCGAATATGCAG
>Vitex_trifolia
---------------------------------------AAAGATGCTTCTTCTTTGCATTTATTACGAGTCTTTCTCAACGAATATTGTA------ATTGGAATAG---TCTTATTA------------CTCCAAAGAAA------GCCA---GTTCCTCTTTTT---CAAAAAGAAATCAAAGATTAGTCTTATTC------TTATATAATTCTCATGTATGTGAATACGAATACATTTTCGTCTTTCTACGTAACCAA---TCTTTTCATTTACGATCAACATCTTCTGGAGTTCTTCTTGAACGAATCTATTTCTATGTAAAAATAG------AACGTCTT---------------------GT------GAAC------GTCTTTG------T---TAAGGATTTTTGGTCGAA---CCTATGGTTGGTCAA------GGAACCTTGCATGCATTATATTAGGTATCAAAGAAAATCCATTCTGGCTTCAAAAGGAACATCTCTTTTCATGAATAAATGGAAATTTTACTTTGTCACTTTTTGGCAACGGCATTTTTCGCTGTGGTTTCATCCAAGAAGGATTT------ATATAAACCAATTATC------CAATCATTCCCTTGCA------TTTTTGGGCTATCTTTCAAGCGTGCGAATGAACCCTTCCGTGGTACGGAGTCAAATTCTAGAAAATTCATTTCTAAT------CAATAATGCTATTAAGAAGTTCGATACCCTTGTGCCAATTATTCCTCTGAGTGCGTCATTGGCTAAAGCAAAGTTTTGTAACGTATTAGGGCATCCCATTAGTAAGCCGATTCGGGCGGATTTATCGGATTCTAATATTATTGACCGATTTGGGCGTATATGCAG
>Vitis_vinifera
CATCTGGAAATCTTGGTTCAAGCCCTTCGTTATTGGGTGAAAGATGCCTCTTCTTTGCATTTATTACGATTCTTTCTACACGAGTATCGTA------ATTGGAATAG---TATGATTA------------CTCCAAAGAAA------TCAA---TTTCCATTTTTT---CAAAAAGGAATCAAAGATTTTTCTTATTC------CTATATAATTTTCATGTATGTGAATACGACTCTATCTTCATTTTTCTCCGCAATCAA---TCTTATCATTTACGATCAACATCTTATGGAGCCCTTCTTGGGCGAATATTTTTCTATGGAAAAATAG------AGCATTTT---------------------GT------AGAA------GTCTTTG------T---TAATGATTTTCAGACAAT---CTTATGGTTGTTCAA------GAATCCTTTCATGCATTATGTTAGGTATCAAGGAAAATCCATTCTGGCTTCAAAAGGGGCGCCTCTTCTGATGAATAAATGGAAATATTACCTTGTCAATTTCTGGCAATGTCATTTTTACGTGTGGTCTCAACCAGTAAGGATCC------ATATAAACCAATTATC------CAAGCATTCCCTCGAC------TTTCTGGGATATCTTTCAAGTGTGCGACTAAATCCTTCAGTGGTACGGAGTCAAATGCTAGAAAATGCATTTATAAT------AGATAATGCTATTAAGAAGTTCGATACTATAGTTCCAATTATTCCTCTGATTGGATCGTTGGCTAAAGCGAGATTTTGTAATGCCTTAGGGCACCCCATTAGTAAGCCGTCCTGGGCCGATTCATCAGATTATGATATTATCGACCGATTTGTGCGTATATGCAG
>Yucca_aloifolia
CATATGGAAATCTTGGTTCAAATTCTTCAATGCTGGATTCAAGATGTTCCTTTTTTGCATTCATTGCGATTCTTTCTTCACGAATATCATA------ATTGGAATAGTCTTCTCATTA------------CTCATAAAAAA------TCTA---TTTGTGTTTTTT---CAAAAGAAAATAAAAGACTATTTAGGTTC------CTATACAATTCTTATATATTTGAATGTGAATTTTTATTCGTTTTTTTTCGTAAACAA---TCTTCTTATTTACGATTAACATCTTCTGGAACTTTTCTTGAGCGAACACATTTCTATGGAAAAATAG------AACATTTTCAAATAAAACATTTGCATTTTAT------AGTA------GTATGTC------C---TAACTATTTTTATAAGAC---CCTATGGTCCTTCAA------AGAACCTTTCATGCATTATGTTCGATATCAAGGAAAAGCAATTTTTGCTTCAAAGGGGACTCATCTTGTAATGAAGAAATGGAAATATCATTTTGTCAATCTTTGGCAATATTATTTTCAC-----------------------------------------------------------------------------------------------------------------------------------------------------------------------------------------------------------------------------------------------------------------------------------------------------------------------------------
>Yucca_gloriosa_296
CATATGGAAATCTTGGTTCAAATTCTTCAATGCTGGATTCAAGATGTTCCTTTTTTGCATTCATTGCGATTCTTTCTTCACGAATATCATA------ATTGGAATAGTCTTCTCATTA------------CTCATAAAAAA------TCTA---TTTGTGTTTTTT---CAAAAGAAAATAAAAGACTATTTAGGTTC------CTATACAATTCTTATATATTTGAATGTGAATTTTTATTCGTTTTTTTTCGTAAACAA---TCTTCTTATTTACGATTAACATCTTCTGGAACTTTTCTTGAGCGAACACATTTCTATGGAAAAATAG------AACATTTTCAAATAAAACATTTGCATTTTAT------AGTA------GTATGTC------C---TAACTATTTTTATAAGAC---CCTATGGTCCTTCAA------AGAACCTTTCATGCATTATGTTCGATATCAAGGAAAAGCAATTCTTGCTTCAAAGGGGACTCATCTTGTAATGAAGAAATGGAAATATCATTTTGTCAATCTTTGGCAATATTATTTTCACTTTTGGTCTCAACCGTACAGGATCC------ATATAAATCAATTATC------AAACTATTCTTTCTAT------TTTCTGGGTTATTTTTCAAGTCTACTAAGAAATTCTTCGGCAGTAAGGAATCAAATGTTAGAGAATTCGTTTCTAAT------AGATATCATTACTAAGAAATTTGATACCATAATCCCTATTATTCTTCTTATTGGATCCTTGTCTAAAGCTCAATTTTGTACCGTATCGGGCCATCCTATTAGTAAGCCGATCTGGGCCGATTTATCAGATTCTGATATTCTTGATCGATTCGGT-----------
>Yucca_gloriosa_361
CATATGGAAATCTTGGTTCAAATTCTTCAATGCTGGATTCAAGATGTTCCTTTTTTGCATTCATTGCGATTCTTTCTTCACGAATATCATA------ATTGGAATAGTCTTCTCATTA------------CTCATAAAAAA------TCTA---TTTGTGTTTTTT---CAAAAGAAAATAAAAGACTATTTAGGTTC------CTATACAATTCTTATATATTTGAATGTGAATTTTTATTCGTTTTTTTTCGTAAACAA---TCTTCTTATTTACGATTAACATCTTCTGGAACTTTTCTTGAGCGAACACATTTCTATGGAAAAATAG------AACATTTTCAAATAAAACATTTGCATTTTAT------AGTA------GTATGTC------C---TAACTATTTTTATAAGAC---CCTATGGTCCTTCAA------AGAACCTTTCATGCATTATGTTCGATATCAAGGAAAAGCAATTCTTGCTTCAAAGGGGACTCATCTTGTAATGAAGAAATGGAAATATCATTTTGTCAATCTTTGGCAATATTATTTTCACTTTTGGTCTCAACCGTACAGGATCC------ATATAAATCAATTATC------AAACTATTCTTTCTAT------TTTCTGGGTTATTTTTCAAGTCTACTAAGAAATTCTTCGGCAGTAAGGAATCAAATGTTAGAGAATTCGTTTCTAAT------AGATATCATTACTAAGAAATTTGATACCATAATCCCTATTATTCTTCTTATTGGATCCTTGTCTAAAGCTCAATTTTGTACCGTATCGGGCCATCCTATTAGTAAGCCGATCTGGGCCGATTTATCAGATTCTGATATTCTTGATCGATTCGGTTGGATATGTAG
>Yucca_gloriosa_481
CATATGGAAATCTTGGTTCAAATTCTTCAATGCTGGATTCAAGATGTTCCTTTTTTGCATTCATTGCGATTCTTTCTTCACGAATATCATA------ATTGGAATAGTCTTCTCATTA------------CTCATAAAAAA------TCTA---TTTGTGTTTTTT---CAAAAGAAAATAAAAGACTATTTAGGTTC------CTATACAATTCTTATATATTTGAATGTGAATTTTTATTCGTTTTTTTTCGTAAACAA---TCTTCTTATTTACGATTAACATCTTCTGGAACTTTTCTTGAGCGAACACATTTCTATGGAAAAATAG------AACATTTTCAAATAAAACATTTGCATTTTAT------AGTA------GTATGTC------C---TAACTATTTTTATAAGAC---CCTATGGTCCTTCAA------AGAACCTTTCATGCATTATGTTCGATATCAAGGAAAAGCAATTCTTGCTTCAAAGGGGACTCATCTTGTAATGAAGAAATGGAAATATCATTTTGTCAATCTTTGGCAATATTATTTTCACTTTTGGTCTCAACCGTACAGGATCC------ATATAAATCAATTATC------AAACTATTCTTTCTAT------TTTCTGGGTTATTTTTCAAGTCTACTAAGAAATTCTTCGGCAGTAAGGAATCAAATGTTAGAGAATTCGTTTCTAAT------AGATATCATTACTAAGAAATTTGATACCATAATCCCTATTATTCTTCTTATTGGATCCTTGTCTAAAGCTCAATTTTGTACCGTATCGGGCCATCCTATTAGTAAGCCGATCTGGGCCGATTTATCAGATTCTGATATTCTTGATCGATTCGGTTGGATATGTAG
>Zamioculcas_zamiifolia
CATCTAGAAATCTTGGTTCAAATTCTACAATGCTGGATACAAGATGTTCCCTCTTTACATTTATTACGATTCTTTTTTCACGAATATCATA------ATTGGAATAA---TCTCATTA------------CTCCAAAGAAA------TCTA---GTTATGGTTTTT---CAAAAGAGAATCCAAGACTATTTCGGTTC------CTATATAATTCTTATGTAGTTGAATGCGAGTCCATATTAGTGTTTCTCCGTAAACAA---TCCTCTTATTTACGATTAACATCTTCTGGAACCTTTATTGAGCGAACACTTTTCTATGAAAAAATAG---AACAACATCTT---------------------GT------AGTC------GTTTGTT------G---TAATGATTTTCGGAAAAC---CCTATGGTTGCTTAA------GGATCCTTTCATGCATTATGTTAGATATCAAGGAAAATCAATTCTGGCTTCAAAAGGGACTCATCTTCTGATGAAGAAATGGAAATCTTACTTTGTCAATTTTTGGCAATGTAATTTTCGCTTTTGGTCTCAACCCTGTAGGATCC------GCATAAACCAATTCTC------AAAAATTTCTTTCTAT------ATTTTGGGTTATCTTTCAAGTGTACCAATAAATCCTTCAACGGTAAAGAGTCAAATGCTAGAGAATTCTTTTTTAAT------AGATACTGTTACTAAAAAATTGGAAACTCTAGTTCCAATTATTCCAATGATTGGATCATTGTCAAAAGCTAAATTTTGTAATGTATCGGGGAATCCTATTAGTAAGCCAGTTTGGGCCGATTTGTCAGATTCTGGTATTATTGATCGATTTGGTCGGATATGTAG
>Zantedeschia_aethiopica
CATCTAAAAATCTTGGTTCAAATTTTACAATGCTGGATACAAGATGTTCCTTCTTTACATTTATTACGATTCTTTTTTCACGAATATCATA------ATTGGAATAA---TATCATTA------------CTCCAAAAAAA------TCTA---GTTATGGTTTTT---CAAAAGAGAATCCAAGACTATTTCGGTTT------CTATATAATTCTTATGTAGTTGAATGCGAATCCATATTAGTTTTTCTCCGTAAACAA---TCGTCTTATTTACGATCAACATCTTCCGGAACCTTTCTTGAGCGAACACATTTCTATGAAAAAATAGAACAACAACATCTT---------------------GT------AGTA------CTTTGTT------A---TAATGATTTTCAGAAAAT---CCTATGGTTGTTCAA------GGATCCTTTCATGCATTATGTTAGATATCAAGGAAAATCAATTCTGGCTTCAAAAGGGACTCATTTTCTGATGAAGAAATGGAAATCTTACTTTGTCAATTTTTGGCAATGTCATTTTCACTTTTGGTCTCAACCCCGTAGGATCC------ACATAAACCAATTCTC------AAAATTTTCTTTCTAT------TTTCTGGGTTATCTTTCAAATGTACCAATAAACCCTTCAGCAGTAAAGAGTCAAATGCTAGAGAATTCCTTTTTAAT------AGATACTGTTACTAAAAAATTCGAAACTATAGTTCCAATTGTTCCTATGATTGGATCATTGTCAAAAGCTAAATTTTGTAACGTATTAGGGAATCCTATTAGTAAGCCAGTTTGGGCTGATTTGTTAGATTCTGACATTATTGATCGATTTGGTCGGATATGTAG
