# Supplementary material for: The first initiative of DNA barcoding of ornamental plants from Egypt and potential applications in horticulture industry
Source: PLoS One. 2017 Feb 15;12(2):e0172170. doi: 10.1371/journal.pone.0172170 (PMC5310869; doi:10.1371/journal.pone.0172170)
Supplement: S3 Alignment — (FAS) [file pone.0172170.s005.fas]

>Abutilon_darwinii
AGTGTTGGATTCAAAGCTGGTGTTAAAGAGTATAAATTGACTTATTATACTCCGGAATATGAAGTCAAAGAGACTGATATCTTGGCAGCCTTCCGAGTATCTCCCCAACCCGGAGTTCCGCCTGAGGAAGCGGGGGCCGCGGTAGCTGCTGAATCTTCTACTGGTACATGGACAACCGTGTGGACCGATGGGCTTACCAGCCTTGATCGTTACAAAGGGCGATGCTACCACATTGAGCCCGTTGCTGGAGACGAAGATCAATATATATGTTATGTAGCTTACCCCTTAGACCTTTTTGAAGAAGGTTCTGTTACTAACATGTTTACTTCCATTGTGGGTAATGTATTTGGGTTCAAAGCCCTGCGCGCTCTACGTTTAGAAGATCTGCGAATCCCTATTGCTTATGTTAAAACTTTCCAAGGCCCGCCTCATGGCATCCAGGTTGAAAGAGATAAATTGAACAAGTATGGTCGCCCCCTATTAGGATGTACTATTAAACCTAAATTGGGGTTATCCGCTAAGAACTACGGTAGAGCAGTTTATGAATGTCTCTTCGCTATTGGGTAAGAGATGCTTCTTCTTTGCATTTATTACGGTTCTTTCTCTACGAGTATTGTA------ATTCGAAGAG---TTTTAT------TA------------CTTCAAAGAAA------TCTA----TTTCGATTTTT-----------AATCCAAGATTATTCTTGTTC------CTATATAATTCCCATGTATGTGAATACGAGTCCATTTTCCTTTTTCTACGTAATCAA---TCTTCTCATTTACGATCAACATCTTCTGGAGTCTTTCTTGAACGAATTCATTTCTATGGAAAAATAG---AGTATCTT---------------------GT------AGAAGTCTTTT------------AT---AATGATTTTCAG---ACTAACTTATGGTTGTTCAA------AGACCCTTTGATCCATTTTATTAGGTATCAAGGAAAGTCAATTTTGGCTTCAAAGGATACGTCTCTTCTGATGAATAAGTGGAAATATTACTTTGTCGATTTATGGCAATATCATTTTTACATGTGGACTCAATTAGGAAGAGTCC------GTATAAATCAATTATC------TAAATATTCTCTTGAC------TTTCTGGGCTATCTTTCAAGTGTGCGATTAAATCCTTCGGTGGTACGGAGTCAAATGCTAGAAAATTCATTTTTAAT------AGATAATGCTATGAAGACGTTGGATACAAGAATTCCAATTATTTCTCTTATTGGATCTTTGTCTAAGGCGAAATTTTGTAACACATTAGGGCATCCCATTAGTAAGCCGGCGTGGGCCGATTCCTCCGATTCTGATATTATTGACCGATTTGTGCGTATATGCAGA------------------------------------------------------------
>Acokanthera_spectabilis
AGTGTTGGATTCAAAGCCGGTGTTAAAGAGTACAAATTGACTTATTATACTCCTGAATACGAAACTAAAGATACTGATATCTTGGCAGCATTCCGAGTAACTCCTCAACCCGGAGTTCCACCCGAAGAAGCAGGGGCCGCGGTAGCTGCCGAATCTTCTACTGGTACATGGACAACTGTGTGGACCGATGGACTTACCAGCCTTGATCGTTACAAAGGGCGATGCTACCACATCGAGCCCGTTCCTGGAGAAGAAGATCAATTTATTGCTTATGTAGCTTACCCCTTAGACCTTTTTGAAGAAGGTTCTGTTACTAACATGTTTACTTCCATTGTAGGTAATGTATTTGGGTTCAAAGCTCTACGCGCTCTACGTCTGGAAGATTTGCGAATCCCTACGGCTTATGTTAAAACCTTCCAAGGCCCGCCTCATGGCATCCAGGTTGAGAGAGATAAATTGAACAAATATGGTCGTCCCCTGTTGGGATGTACTATTAAACCTAAATTGGGGTTATCCGCTAAAAACTACGGTAGGGCAGTTTATGAATGTCTCTTCGCTATTGGGTAAAAGATGCCTCTTCTTTGCACTTATTACGATTCTTTCTCCGCGAGTATTGTA------ATTGGAATAA---TCTTAT------TG------------CTACAAAGAAA------CCCA---GTTTTTATTTTTTAACAAAAAGAAATCAAAGATTATTTTTCTTC------TTATATAATTTTTATGTATGTGAATACGAATCCATTTTCATCTTTCTCCATAAACAA---TCTTCTCATTTACGATCAACATCCTTTTGGGTCCTTCTTGAACGAATCTATTTCTATGGAAAAATAG---AACGTCTT---------------------GT------CGAAGTCTTTG------------CT---AAGGATTTTCAG---GCCAACTTATGCTTGTTCAA------AGATCCTTTCATGCATTATGTTAGGTATCAAGGAAAATGCATTCTGGTTTCAAAGGGGACGGCTCTTTTGATGAATAAATGGAAATCTTACCTTGTCAATTTTTGGCAATGTAATTTTGACCTGTGGTTTCACTCGGAAAGGGTCT------ATATAAAGCAAATGTC------CAATCATTCCCTTGAC------TTTATGGGTTATCTTTCAATTGTGCGACTAAACCCTTCAATGGTACGGAGTCAAATGCTAGAAAATTCATTTCTAAT------CAATAATGCTATTAAGAAATTCGATACCCTTGTTCCAATTATTCCTCTGATTGAATCATTGGCTAAAGCGAAATTTTGTAACTTATTAGGACATCCCATTAGTAAGCCGGTTCGGGCTGATTTATCAGATTCTGATATTATGGACAGATTTGGGCGTATATGCAGAAACCTTTCTC--------------------------------------------------
>Aerva_sanguinolenta
-----------------------------TTACAAATTGACTTATTATACTCCGGAGTATGAAACCCTAGATACTGATATCTTGGCAGCATTCCGAGTAACTCCTCAACCTGGAGTTCCACCCGAAGAAGCAGGGGCTGCAGTAGCTGCCGAATCTTCTACCGGTACATGGACAACTGTATGGACCGACGGACTTACCAGTCTTGATCGTTACAAAGGACGATGCTACCACATCGAGCCCGTTGCTGGCGAAGAAAATCAATATATTTGTTATGTAGCGTATCCTTTAGACCTTTTTGAAGAAGGTTCTGTTACTAACATGTTTACTTCCATTGTAGGTAACGTATTTGGGTTCAAAGCCCTACGTGCTCTACGTTTGGAGGATTTGCGAATCCCTGTTGCTTATATAAAAACTTTCCAAGGCCCGCCTCACGGTATCCAAGTTGAAAGAGATAAATTGAACAAGTATGGTCGTCCCCTATTGGGATGCACTATTAAACCGAAATTGGGGTTATCCGCTAAAAACTATGGTCGAGCATGTTATGAATGTCTCTCCGATACTGGTTGAAAGATGCTTCTTCTTTGCATTTATTACGATTCATTCTTTATGAGTGTCGTA------ATTGGATTAG---TCTTAT------TA------------CTCCAAAAGAA------TCTA---TGTCCTTTTTGA---AAAAAAGGAATCGAAGATTATTCTTGTTC------CTATATAATTTCTATGTATGTGAATACGAATCCTTTTTTGTTAGTCTCCGTAATCAA---TCCTCTTATTTACGATCAACATCTTTTGGAGCTCTTCTTGAACGAATCCATTTCTACGGAAAGTTAA---AATATCTA---------------------GT------TAAAG------------------TT---AAAGCTTTTGGG---GTTATCCTATGGTTTTTCAA------AGAACCTTTCCCGCACTATGTTAGGTATCAAGGCAAATCCCTTCTGGCTTCAAAAGGGACATCTCTTCTGATGCATAAATGGAAATATTACTTTATCCATTTCTGGCAATGTCATTTTTCTGTGTGGTCTCAACCAAGAAGAATCT------ATATCAATCAATTATC------AAACTATTCCCTTGAC------TTTATGGGTTTTCTTTCAAGTGTGCGATTCAATTCGTTAGTAATACGGAGTCAAATGTTAGAAAATTCATTTCTATT------AGAGAATATTCATAAGAAGTTCGATACCATAGTTCCAATTAGTCTTCTAGTGGGCTCGTTGGCTAAATCGAAATTTTGTAACGTATTAGGACATCCTATTAGTAAGTCGGTTTGGACCGATTTATCTGATTATGATATTATTGACCGATTTGGACGTATCTGCAGAAATCTTTCTC--------------------------------------------------
>Aglaonema_271
AGTGTTGGATTCAAAGCTGGTGTTAAAGATTACAAATTGACTTATTATACTCCTGACTATGAGACAAAAGATACTGATATCTTGGCAGCATTCCGAGTAACTCCTCAACCCGGAGTCCCGCCTGAAGAAGCAGGGGCTGCAGTAGCTGCCGAATCTTCTACTGGTACATGGACAACTGTGTGGACTGATGGACTTACCAGTCTTGATCGTTACAAAGGACGATGCTACCACATCGAAGCCGTTGTTGGGGAGGAAAATCAATATATTGCTTATGTAGCTTACCCTTTAGACCTTTTTGAAGAAGGTTCTGTTACTAACATGTTTACTTCTATTGTGGGTAATGTATTTGGGTTTAAAGCTTTACGAGCTCTACGTCTGGAGGATTTGCGAATTCCTCCCTCTTATTCCAAAACTTTCCAAGGCCCGCCTCACGGCATCCAAGTTGAGAGAGATAAATTGAACAAGTATGGTCGTCCCCTATTGGGATGTACGATTAAACCAAAATTGGGATTATCCGCGAAAAACTACGGTAGAGCGGTTTATGAATGTCTCTACAATGCTGGATACAAGATGTTCCCTCTTTACATTTATTACGATTTTTTTTTCACGAATATCATA------ATTGGAATAA---TCTCAT------TA------------CTCAAAAGAAA------TCTA---GTTATGGTTTTT---CAAAAGAGAATCCAAGACTATTTTTGTTC------CTATATAATTCTTATGTAGTTGAATGTGAATCTATATTAGTTTTTCTCCGTAAACAA---TCCTCTTATTTAAGATCAACATCTTCTGGACCCTTTCTTGAGCGAACACATTTCTATGAAAAAATAGGACAACAGCTT---------------------AT------GGTACTTTGTT------------GT---AATGATTTTCAG---AAAACCCTATGGTTGCTCAA------GGATCCTTTCATGCATTATGTTAGATATCAAGGAAAATCCATTCTGGCTTCAAAAAGGACTCATCTTCTGATGAAGAAATGGAAATCTTACTTTGTCAATTTTTGGCAATGTCATTTTAACTTTTGGTCTCAACCCTGTAGGATCT------ACATAAACCAATTCTC------CAATTTTTCTTTCTAT------TTTCTGGGTTATCTTTCAAATGTACCAATAAATCCTTCAGCGGTAAAGAGTCAAATGCTAGAGAATTCCTTTTTAAT------AGATACTGTTACTAAAAAATTCGAAACTATAGTTCCAATTATTCCTATGATTGGATCATTGTCAAAAGCTAAATTTTGTAACGTATCGGGGAATCCTATTAGTAAGCCAGTTTGGGCCGATTTGTCAGATTCTGATATTATTGATCGATTTGGTCGGATATGTAGA------------------------------------------------------------
>Ajuga_reptans
AGTGTTGGATTCAAAGCGGGTGTTAAAGAGTACAAATTGACTTATTATACTCCTGAATATGAAACCAAAGATACTGATATCTTGGCAGCATTCCGAGTAACTCCTCAACCCGGAGTTCCGCCTGAAGAAGCAGGGGCCGCAGTAGCTGCCGAATCTTCTACTGGTACATGGACAACTGTGTGGACCGATGGACTTACCAGCCTTGATCGTTACAAAGGACGATGCTACCACATCGAGCCCGTTCTTGGAGAAAAAGATCAATATATCTGTTATGTAGCTTACCCTTTAGACCTTTTTGAAGAAGGTTCTGTTACTAACATGTTTACTTCCATTGTAGGAAATGTATTTGGATTCAAAGCCCTACGTGCTCTACGTCTGGAAGATCTGCGAATCCCTGTTGCTTATATTAAAACTTTCCAAGGCCCGCCTCATGGTATCCAAGTTGAGAGAGATAAATTGAACAAGTACGGCCGTCCTCTGTTGGGATGTACTATTAAACCGAAATTGGGGTTATCCGCTAAAAACTATGGTAGAGCAGTTTATGAATGTCTCTTCGCTGTTGGGTAAAAGATGCTTCTTCTTTACATTTATTACGAGTCTTTCTCGACGAATATTGTA------ATCAGAATAG---TCTTAT------TA------------TTCCAACGAAA------GCCG---GCTCCTCTTTTT---CAAAAAGAAATCAAAGACTATTCTTATTC------TTATATAATTCTCATGTATGTGAATATGAATCCGTTTTCGTCTTTCTACGTAACCAA---TCTTTTCATTTACGATCAACATCTTCTGGAGTTCTTCTTGAACGAATCTATTTCTATGTAAAAGTAG---AACGTCTT---------------------GT------GAACGTCTTTG------TTAAGATT---AAGGATGTTGGG---GAGAACATGTGGTTGGTCAA------GGAACCTTTTATGCATTATATTAGGTATCAAAGAAGATTCATTCTGGCTTCAAAGGGGACATCTCTTTTCATGAATAAATGGAAATTTTATCTTGTCACTTTTTGGCAATGGCATTTTTCGCTGTGGTTTCATCCAAGAAGGATTT------ATATAAACCAATTATA------CAATTATTCCCTTGAT------TATTTGGGCTATCTTTCAAGCGTACGAATGAACCCTTCCGTGGTACGGAGTCAAATTCTAGAAAATTCATTTCTAAT------CAATAATGCTATTAAGAAGTTCGATACTCTTGTTCCAATTATTCCTTTGATTGCGTCATTGGCTAAAGCGAAATTTTGTAACGTATTGGGGCATCCTGTTAGTAAGCCGATTCGGGCTGATTTATCAGATTCTAATATTATTGATCGATTTGGGCGTATATGTAGAA-----------------------------------------------------------
>Alternanthera
AGTGTTGGATTTAAAGCTGGTGTTAAAGATTACAAATTGACTTATTATACTCCGGAGTATGAAACCCTAGATACTGATATCTTGGCAGCATTCCGAGTAACTCCTCAACCTGGAGTTCCACCCGAAGAAGCAGGGGCTGCAGTAGCTGCCGAATCTTCTACCGGTACATGGACAACTGTATGGACTGACGGACTTACCAGTCTTGATCGTTACAAAGGACGATGCTACCATATCGAGCCCGTTGCTGGTGAAGAAAACCAATATATTTGTTATGTAGCATATCCTTTAGACCTTTTTGAAGAAGGTTCTGTTACTAACATGTTTACTTCCATTGTAGGTAACGTATTTGGGTTCAAAGCTTTGCGTGCTCTACGTTTGGAGGATTTGCGAATTCCTGTTGCTTATATAAAAACTTTCCAAGGCCCACCTCACGGTATCCAAGTTGAAAGAGATAAATTGAACAAGTATGGTCGTCCCCTATTGGGATGCACTATTAAACCTAAATTGGGGTTATCCGCTAAAAACTACGGTCGAGCATGTTATGAATGTCT-------TCTGGTTGAAAGATGCTTCTTCTTTGCATTTATTACGATTCTTTCTTTATGAGTGTCGTA------ATTGGACCAG---TCTTAT------TA------------CTCCAAAAGAA------TCCG---TTTCTTTTTTTT---CAAAAAGGAATCGAAGATTATTCTTGTTC------CTATATAATTTCTATATATGTGAATACGAATTCTTTTTTGTTATTCTCCGCAATCAA---TCCTCTTATTTAAGATCAACATCTTTCGGAGCTCTTCTTGAACGAATCCATTTCTACGGAAAGTTAA---AATATCTA---------------------GT------TAAAGT------------------T---AAGGCTTTTATG---GTGATCCTATGGTTTTTCAA------AGAACCTTTCCCGCATTATGTTAGGTATCAAGGAAAATCCCTTCTGGCTTCAAAAGGGACATCCCTTTTGATGCATAAATGGAAACATTACTTTATCTATTTCTGGCAATGTTATTTTTCTGTGTGGTCTCAACCAAGAAGAATCT------ATATCAATCAAATATC------AAACCATTCCCTCGAC------TTTATGGGTTTTTTTTCAAGTGTGCAATTCAATTCATCAATAATACGGAGTCAAATGTTAGAAAATTCATTTCTATT------AGAAAATATTCGTAAGAAGTTCGATACCATAGTTCCAATTATTCCTTTAGTTGGCTCGTTATCTAAAGCAAAATTTTGTAACGTATTAGGACATCCTATTAGTAAGTCGGTTTGGACCGAT---------------------------------------------------------------------------------------------------------
>Anethum_graveolens
GGTGTTGGATTCAAAGCTGGGGTTAAAGATTACAAATTGACTTATTATACTCCTGAATATGAAACCAAAGATACTGATATCTTGGCAGCATTTCGAGTAACTCCTCAACCTGGAGTTCCACCTGAAGAAGCGGGGGCCGCGGTAGCTGCCGAATCTTCTACTGGTACATGGACCACTGTGTGGACCGATGGACTTACCAGTCTTGATCGTTACAAAGGGCGCTGCTACGGAATCGAGCCCGTTGCTGGAGAAGAAAATCAATATATCGCTTATGTAGCTTACCCATTAGACCTTTTTGAAGAAGGTTCTGTTACTAACATGTTTACTTCCATTGTAGGTAATGTATTTGGGTTCAAAGCCCTGCGCGCTCTACGTCTGGAAGATCTGCGAATCCCCGTTGCTTATGTTAAAACTTTCCAAGGACCGCCTCATGGCATCCAAGTTGAGAGAGATAAATTGAACAAGTATGGTCGTCCCCTGTTGGGATGTACTATTAAACCTAAATTGGGGTTATCCGCTAAAAACTACGGTAGAGCGGTTTATGAATGTCTCTTCGCTATTGGGTAAAAGACGCTTCTTCTTTACATTTATTAAGATTCTTTCTCCACGAGTATCGTA------GTTGGAA------------------TA------------CTCCAAATAAA------GCCA---GTTCTTGTTTTT---CAAAAAGAAATCAAAGGTTTTTCTTCGTC------CTATATAATTCTCATCTATGTGAATACGAATCCATCTTCGTCTTTTTTCGTAACCAA---TCTTCTCATTTATGCTCAACGTCTTCTGGAACCCTTCTTGAACGAATCTTTTTCTATGGAAAAATAG---AACATCTTGGACTT---------------GT------AGAAGCTTTTG------------AT---AAGGCCTTTCAG---GACAATCTATGGTTGTTTAA------GGACCCTTTCATGCATTATATTAGGTATCAAGGAAAATCAATTCTCGCTTCAAAAGGGACGCCCCTTTTGATGAAAAAATGGACATATTTTTTTGTCAATTTATGGAAATGTCATTTTTACCTATGGTCTCAGCCGGGACGGATCT------GTATAAACCAATTATA------TAATAATTCCCTAGCT------CTTCTGGGCTATCTATCAAGTGCGCGACTAAATCCTTCAATGGTACGCAGTCAAATGCTAGAAAATGCATTTATAAT------TGATAATCCTATTAAAAAGTTCGATACTCTTGTTCCAATTGTTCCTCTGATTGGATCATTGGCTAAGGCGAGATTTTGTAACGTATTAGGGCACCCTATTAGTAAGGCGGTTTGGGCTGATTTATCAGATTCTGATATTGTTGTCCGATTTAGGAGTATCTGCAGAAATCTTTCTC--------------------------------------------------
>Anthurium_acaule
AGTGTTGGATTCAAAGCTGGTGTTAAAGATTACAAATTGACTTATTATACTCCTGACTATGAGACAAAAGATACTGATATCTTGGCAGCATTCCGAGTAACTCCTCAACCTGGAGTTCCGCCTGAAGAAGCAGGGGCTGCAGTAGCTGCCGAATCTTCTACTGGTACATGGACAACTGTGTGGACTGATGGACTTACCAGTCTTGATCGTTACAAAGGACGATGCTACCACATTGAAGCCGTTGTTGGGGAGGAAAATCAATATATTGCTTATGTAGCTTACCCCTTAGACCTTTTTGAAGAAGGTTCTGTTACTAACATGTTTACTTCCATTGTGGGTAATGTATTTGGGTTTAAAGCTTTACGAGCTCTACGTCTGGAGGATTTGCGAATTCCTACTTCTTATTCCAAAACTTTCCAAGGCCCACCTCACGGCATCCAAGTTGAGAGAGATAAATTGAACAAGTATGGTCGTCCCTTATTGGGATGTACGATTAAACCAAAATTAGGATTATCCGCGAAAAACTACGGTAGAGCGGTTTATGAATGTCTCTACAATGCTGGATACAAGATGTTCCCTCTTTACATTTATTACGATTCTTTTTTCACGAATATCATA------ATTGGAATAA---TCTCGT------TA------------CTCCAAAGAAA------TCTA---GTTATGATTTTT---CAAAAGAGAATCCAAGACTATTTTTGTTC------CTGTATAATTCTTATGTAGTTGAATGCGAATCCATATTAGTTTTTCTCCTTAAACAA---TCCTCTTATTTACGATCAACATCTTCTGGAACCTTTCTTGAGCGAACACATTTCTATGGAAAAATAG---AAGATCTT---------------------GT------AGTAGTTTGTT------------GT---AATGATTTTCAG---AAAACCCTATGGTTGTTCAA------GGATCCCTTCATGCATTATGTTAGATATCAAGGAAAATCGATTCTAGCTTCAAAAGGGACTCATCTTTTGATGAATAAATGGAAATCTTACTTTGTCAATTTTTGGCAATGTCATTTTCACTTTTGGCCTCAACCCTGTAGGATCC------ACATAAACCAATTCCC------CAGTTTTTCTTTCTAT------TTTCTGGGTTATCTTTCAAGTGTACCAATAAATCCTTCCGCGGTAAAGAGTAAAATGCTAGAGAATTCTTTTTTAAT------AGATACTATTGCTAATAAATTGGAAACTATACTTCCAATTATTCTTATGATTGGATCATTGTCGAAAGCTAAATTTTGTAACGTATCAGGGAATCCTATTAGTAAGCCAGTTTGGACTGATTTGTCAGATTCTGATATTATTGATCGATTTGGTCGGATATGTAGAA-----------------------------------------------------------
>Antigonon_leptopus
AGTGTTGGATTCAAAGCTGGTGTTAAAGATTACAAATTGACTTATTATACTCCTGAATATGAAACCAAAGATACTGATATCTTGGCAGCATTCCGAGTAACTCCTCAACCTGGAGTTCCAGCGGAGGAAGCAGGGGCCGCGGTAGCTGCCGAATCTTCTACTGGTACATGGACAACTGTGTGGACCGATGGACTTACCAGCCTTGATCGTTACAAAGGAAGATGCTACCAAATCGAGCCCGTTGCTGGAGAAGATAATCAATATATTTGTTATGTGGCTTACCCTTTAGACCTTTTTGAAGAAGGTTCTGTTACTAACATGTTTACGTCCATTGTGGGTAATGTATTCGGATTCAAAGCGCTACGCGCTCTACGTCTGGAGGATCTGCGAATTCCTCCTGCTTATGTTAAAACTTTCCAAGGCCCGCCTCATGGTATCCAAGTTGAGAGAGATAAATTGAACAAGTACGGTCGTCCCCTATTAGGATGTACTATTAAACCGAAATTGGGGTTATCTGCTAAGAACTACGGTAGAGCGGTTTATGAATGTCTCTTCGCTCTTGGATACAAGATGCCCCCTCTTTGCATTTATTGCGATTCTTTCTCCATGAGTATCCTA------ATTGGAATAG---TCTTAT------TA------------CTCAAAAGAAA------GCTA---TTTCTCTTTTTT---CAAAAGAGAATCAAAGATTCTTATTGTTC------CTATATAACTCTCATGTATATGAATGCGAATCCATATTCGTTTTTCTACGTAAACAA---TCTTTTCATTTACGATCAACATCTTTTGGAATCCTTCTTGAGCGAACACATTTCTATGCAAAAATAG---AGCATCCC---------------------GC------AGTAGTGTTGC------------GT---AATGATTTTCAG---ACTATCCTATGGTTGTTCAA------AGATCCTTTCATGCATTATGTCAGATATCAAGGAAAATCCATTCTAGCGTCAAAGGGAAGTTCTCTTCTGATGAATAAATGGAAATATCACCTTGTAAATTTATGGCAATGCCATTTTTCCTTCTGGTCTCAACCAGATAGAATCC------ATATAAATCAATTATC------CAATCATTCCCTCGAG------TTTCTGAGCTATCTTGCAAGTGTACAACTAAATCCTTCAATGGTAAGGAGTCAAATGCTAGAAAATACATTTATAAT------GGATATTGCTATTAAGAAGTTCGATACTATAGTCCCAATTATTCCTTTGATTGGATCATTGGCTAAAGCGAAATTTTGTAACGTTTTAGGGCATCCCATTAGTAAGCCGGCTTGGGCCGATTTATCAGACTCTGATATTATAGATCGATTTGGACGTATATGCAGA------------------------------------------------------------
>Antirrhinum_majus_278
AGTGTTGGATTCAAAGCGGGTGTTAAAGAGTACAAATTGACTTATTATACTCCTGAATACGAAACCAAAGATACTGATATCTTGGCAGCATTCCGAGTAACTCCTCAACCTGGAGTTCCGCCTGAAGAAGCAGGGGCCGCGGTAGCTGCCGAATCTTCTACTGGTACATGGACAACTGTGTGGACCGATGGACTTACTAGCCTTGATCGTTACAAAGGGCGATGCTACCACATCGAGCCCGTTCCTGGAGAAGCAGATCAATATATCTGTTATGTAGCTTATCCTTTAGACCTTTTTGAAGAAGGTTCTGTTACTAACATGTTTACTTCCATTGTAGGAAATGTATTTGGATTCAAAGCCCTGCGTGCTCTACGTCTGGAAGATCTGCGAATCCCTGTTGCTTATGTTAAAACTTTCCAAGGTCCGCCTCACGGGATCCAAGTTGAGAGAGATAAATTGAACAAGTATGGTCGTCCCCTGTTGGGATGTACTATTAAACCAAAATTGGGGTTATCCGCTAAAAACTATGGTAGAGCATGTTATGAATGTCTCTTCGATATTGGGTAAAAGATGCCTCTTCTTTGCATTTAGTACGATTCTTTCTCAACGAGTATTGTA------ATTGGAATAG---TCTTAT------TC------------TTCCAAAGAAA------GCCA---GTTTCTCTTGTT---CAAAAATAAATCAAAGATTGTTTTTATTC------TTATATAATTCTCATGTATGTGAATACGAATCCATTTTCGTCTTCCTACGTAACCAA---TCTTCTCATTTACTATCAACATCTTCTGGAGTTCTTCTTGAACGAATCTATTTCTATGGAAAAATAG---AATGTCTT---------------------GT------GAACGTTTTTG------TTAAGGTT---AAGGATTTTCAG---GCGAATCTATGGTTGGTCAA------AGAACCTTGCATGCATTATGTTAGGTATCAAAGAAAATCAATTCTGGCTTCAAAAGGGACGTTTCTTTTAATAAAAAAATGGAAATGTTACCTTATGACTTTTTGGCAATGGCATTTTTTGCTTTGGTTTCAGCCAAGAAGGATTT------ATATAAACCAATTATC------CAACCATTTCCTTGAA------TTTTTAGGCTATCTTTCAAACGTACGAATGAATCCTGCAGTGGTACGGAGTCAAATTTTAGAAAATTCATTTCTAAT------GAATAATTCTATTAAGAAGTTTGATACCCTTGTTCCAATTAGCCCTCTGATTGCGTCATTGGCTAAAGCGAAATTTTGTAACGTATTAGGGCATCCCATTAGTAAGCCGGTTCGGGCTGATTTATCAGATTCTAATATTATTGACCGATTTGGGCATATATGCAGA------------------------------------------------------------
>Antirrhinum_majus_279
AGTGTTGGATTCAAAGCGGGTGTTAAAGAGTACAAATTGACTTATTATACTCCTGAATACGAAACCAAAGATACTGATATCTTGGCAGCATTCCGAGTAACTCCTCAACCTGGAGTTCCGCCTGAAGAAGCAGGGGCCGCGGTAGCTGCCGAATCTTCTACTGGTACATGGACAACTGTGTGGACCGATGGACTTACTAGCCTTGATCGTTACAAAGGGCGATGCTACCACATCGAGCCCGTTCCTGGAGAAGCAGATCAATATATCTGTTATGTAGCTTATCCTTTAGACCTTTTTGAAGAAGGTTCTGTTACTAACATGTTTACTTCCATTGTAGGAAATGTATTTGGATTCAAAGCCCTGCGTGCTCTACGTCTGGAAGATCTGCGAATCCCTGTTGCTTATGTTAAAACTTTCCAAGGTCCGCCTCACGGGATCCAAGTTGAGAGAGATAAATTGAACAAGTATGGTCGTCCCCTGTTGGGATGTACTATTAAACCAAAATTGGGGTTATCCGCTAAAAACTATGGTAGAGCATGTTATGAATGTCTCTTCGATATTGGGTAAAAGATGCCTCTTCTTTGCATTTAGTACGATTCTTTCTCAACGAGTATTGTA------ATTGGAATAG---TCTTAT------TC------------TTCCAAAGAAA------GCCA---GTTTCTCTTGTT---CAAAAATAAATCAAAGATTGTTTTTATTC------TTATATAATTCTCATGTATGTGAATACGAATCCATTTTCGTCTTCCTACGTAACCAA---TCTTCTCATTTACTATCAACATCTTCTGGAGTTCTTCTTGAACGAATCTATTTCTATGGAAAAATAG---AATGTCTT---------------------GT------GAACGTTTTTG------TTAAGGTT---AAGGATTTTCAG---GCGAATCTATGGTTGGTCAA------AGAACCTTGCATGCATTATGTTAGGTATCAAAGAAAATCAATTCTGGCTTCAAAAGGGACGTTTCTTTTAATAAAAAAATGGAAATGTTACCTTATGACTTTTTGGCAATGGCATTTTTTGCTTTGGTTTCAGCCAAGAAGGATTT------ATATAAACCAATTATC------CAACCATTTCCTTGAA------TTTTTAGGCTATCTTTCAAACGTACGAATGAATCCTGCAGTGGTACGGAGTCAAATTTTAGAAAATTCATTTCTAAT------GAATAATTCTATTAAGAAGTTTGATACCCTTGTTCCAATTAGCCCTCTGATTGCGTCATTGGCTAAAGCGAAATTTTGTAACGTATTAGGGCATCCCATTAGTAAGCCGGTTCGGGCTGATTTATCAGATTCTAATATTATTGACCGATTTGGGCATATATGCAGA------------------------------------------------------------
>Aphelandra_squarrosa
AGTGTTGGATTCAAAGCGGGTGTTAAAGAGTACAAATTGACTTATTATACTCCTGAATATGAAACCAAAGATACTGATATCTTGGCAGCATTCCGAGTAACTCCTCAACCGGGAGTTCCACCTGAAGAAGCAGGGGCCGCGGTAGCTGCCGAATCTTCTACCGGTACATGGACAACCGTGTGGACCGATGGACTTACCAGCCTTGATCGTTACAAAGGGCGATGCTACGACATCGAGCCCGTTCCTGGCGAACCAGATCAATATATCTGTTATGTAGCTTACCCTTTAGACCTTTTTGAAGAAGGTTCTGTTACCAACATGTTTACTTCCATTGTAGGAAATGTATTTGGATTCAAAGCCCTGCGTGCTCTACGTCTGGAAGATCTGCGAATCCCTGTTGCTTATGTTAAAACTTTCCAGGGTCCGCCTCATGGGATCCAAAGTGAGAGAGATAAATTGAACAAGTATGGTCGTCCTCTGCTGGGATGTACTATTAAACCTAAATTGGGGTTATCCGCTAAAAACTATGGTAGAGCGTGTTATGAATGTCTCTTCGCGATAGGTTAAAAGATGCCCCTTCTTTGCATTTTTTACGATTTTTTATGAACGAGTATTGGG------ATTGGAATCT---TTTAAT------TA------------GGCCAAAGAAA------GCCA---ATTACTCTTTTT---CAAAAAGAAATCAAAGGTTATTCTTATTC------TTAGATAATTCTCATATATGGGAATATGAATCCACTTTCTTCTTTTTCCGTAACCAA---TCTTCTCATTTACAATCAACATCTTCTGGAAGTTTTCTTGAACGAATCGATTTTCATGGAAAAATAG---AACATCTT---------------------GT------GAACGTCTTTG------TTAAGGTT---AAGGATTTTCAG---GTGAACCTATGGTTGGTCAA------GAAACCTTGCATGTATTATATTAGGTATCAAAGAAGATTCCTCTTGGCTTCAAAAGGGACGTTCATTTTCATGAATAAATGGAAATGTTACCTTGTCACTTTTTGGCAATGGCATTTTTCGTTGTGGTTTCATTCAAGAAGGATTT------ATAGAAAGCAATTATC------CAATCATTTCCTTGAA------ATTGTTGGCTATCTTTCACGTGTGCTGATGAAACCTTCAGTGGTACGGAGCCAAATTCTCGAAAATGCATTTCCAAT------CAATAATGGCATTAAGGAGTTCGATATTCTTATTCCAATTATTCCTCTGATTGCAGCATTGGCTAAAGCAAAATTTTGTAACGTATTAGGGCATCCTATTAGTAAGCCAGTTTGGGCTGATTTATCAGATTCTAATATTATCGACCGATTTGGGCGTATATGCAGA------------------------------------------------------------
>Areca_catechu
AGTGTTGGATTTAAAGCTGGTGTTAAAGATTACAAATTGACTTATTATACTCCTGACTACGAAACCAAAGATACTGATATCTTGGCAGCATTCCGAGTAACTCCTCAACCCGGAGTTCCGCCTGAGGAAGCAGGGGCAGCGGTAGCTGCCGAATCTTCTACTGGTACATGGACAACTGTGTGGACTGATGGACTTACCAGTCTTGATCGTTACAAAGGACGATGCTACCACATCGAAACCGTTGTCGGAGAGGAAAATCAATATATTGCTTATGTAGCTTATCCTTTAGACCTTTTTGAAGAAGGTTCTGTTACTAACATGTTTACTTCCATTGTGGGTAATGTATTTGGTTTCAAAGCCCTACGAGCTCTACGTCTGGAGGATCTGCGAATTCCCACTTCTTATTCCAAAACTTTCCAAGGCCCGCCTCATGGTATCCAAGTTGAAAGAGATAAGTTGAACAAGTATGGTCGTCCTCTATTGGGATGTACTATTAAACCAAAATTGGGATTATCCGCAAAGAACTACGGTAGAGCGGTTTATGAATGTCTCTTCAATGCTGGATCCAAGATGTTCCTTCTTTACATTTATTGCGATTCTTTCTTCACGAATATCATA------ATTGGAATAG---TCTTAT------TA------------CTCCGAATAAT------TCTA---TTTTTTTTTTTT---CAAAAGAAAATAAAAGACTATTTCGGTTC------CCATATAATTCTTATGTATCTGAATGCGAATTTGTATTAGTTTTTCTTCGTAAACAA---TCTTCTTATTTACGATTAACATCTTCTGGAGCTTTTCTTGAGCGAACACATTTCTATGGAAAAATAG---AACATCTT---------------------AT------AGTAGTGCGCC------------GT---AATTATTTTCAG---AAGACCCTATGGTTCTTCAA------GGATCCCTTCATGCATTATGTTCGATATCAAGGAAAAGCAATTCTGGTTTCAAAGGGGACTCATCTTCTGATGAAGAAATGGAAATGTCACCTTGTCAATTTCTGGCAATATTATTTTCATTTTTGGTCTCAACCGTACAGGATCC------ATATAAACCAATTATC------AAGCTGTTCTTTCTAT------TTTTTAGGTTATCTTTCAAGTGTACTAATAAATCCTTCGGCGGTAAAGAATCAAATGCTAGAGAATTCATTTCTAAT------AGATATTGTTATTAAAAAATTCGATACCAGAGTCCCAGTTATTCCTCTTATTGGATCATTGTCTAAAGCTAAATTTTGTACCGTATCGGGGCATCCTATTAGTAAGCCGATCTGGACCAATTTATCAGATTGCGATATTATTGATCGATTTGGTCGGATATGTAGAA-----------------------------------------------------------
>Argyreia_nervosa
AGTGTTGGATTCAAAGCTGGTGTAAAAGACTACAAATTGACTTATTATACTCCTGAGTACGAAACCAAAGATACTGATATCTTGGCAGCATTCCGAGTAACTCCTCAACCCGGAGTTCCGCCTGAAGAAGCAGGGGCCGCGGTAGCTGCGGAATCTTCTACTGGTACATGGACAACTGTGTGGACCGATGGACTTACCAGCCTTGATCGGTACAAGGGGCGATGCTACCGCATCGAGCGCGTTATTGGAGAAAAAGATCAATATATTGCTTATGTAGCTTACCCTTTAGACCTTTTTGAAGAAGGTTCTGTTACCAACATGTTTACTTCCATTGTGGGTAATGTATTTGGGTTCAAAGCACTGCGCGCTCTACGTCTGGAAGATTTACGAATCCCTACGGCTTATATTAAAACTTTTCAAGGCCCGCCTCATGGCATCCAAGTTGAGAGAGATAAATTGAACAAGTATGGTCGTCCTCTGTTGGGATGTACTATTAAACCTAAATTGGGGTTATCTGCTAAAAACTACGGTAGAGCGGTTTATGAATGTCTCTTCACTATTGGGTGAAAGACGCTTCTTCTTTGCATCTATTACGATTCTTTCTCCACGAGTATTGCA------ATTTTAATAG---TTTCAT------TA------------CTCCAAAGAGG------TCCC---GTTCCCCTTTTT---CAAAGATAAATCAAAGATTTTTCTTCTTC------TTATATAACTCTTATGTATGTGAATACGAATCTATTTTTTTATTTCTCCGTAACCAA---TCTCTTCATTTACGATCAACCAGTTTTGGAGCCCTTTTTGAACGAAACATTTTCTATGGAAAAATAG---AATGCTTT---------------------GT------AAAAGTCTTTG------------CT---AAGGATTTTAAG---GCAAATCTATGTTTGCTCAAGGATGCGGATCTTTCCATGCATTATTTTAGGTATCGGGGAAAATCAATTCTGGCTTCAAAAGGAACGCTTCTTTTGATGTCTAAATGGAACTATTATTTTGTCAATTTTTGGCAAAGTTCTTTTTGTTTGTGGTTCCATACTGGAAGAATCC------ATATAAGCCAACTATC------CAACCATTCCCTTGAC------TTTATGGGCTATCTTTTAAGTATTCCACTAACCCCCTCAACCGTACGGAGTCAAATGCTAGAGAATTCTTTTTTAAT------CAATAATGCTATTAAGAAATTCGATACTATTGTTCCAATTATTCCTATCATTGGATCATTAGCTAAAGCTCAATTTTGTAATGTGCTAGGGAATCCCATTAGTAAACCGGTTTGGGCCGATTTATCAGATTCTGATATTATTGAACGGTTTGGGCGTATATACAGA------------------------------------------------------------
>Artemisia_abrotanum
AGTGTTGGATTCAAAGCTGGTGTTAAAGATTATAAATTGACTTATTATACTCCTGACTATGAAACCAAGGATACTGATATCTTGGCAGCATTTCGAGTAACTCCTCAACCAGGAGTTCCACCTGAAGAAGCAGGGGCCGCAGTAGCTGCCGAATCTTCTACTGGTACATGGACAACTGTGTGGACCGATGGACTTACGAGCCTTGATCGTTACAAAGGCCGATGCTATGGAATCGAGCCTGTTCCTGGAGAAGAAAATCAATATATTGCTTATGTAGCTTATCCATTAGACCTTTTTGAAGAAGGTTCTGTTACTAACATGTTTACTTCCATTGTAGGTAATGTATTTGGGTTCAAAGCCCTGCGTGCTCTACGTCTGGAAGATTTGCGAATCCCTACTGCGTATGTTAAAACTTTCCAAGGTCCGCCTCACGGCATCCAAGTTGAGAGAGATAAATTGAATAAGTATGGGCGTCCTCTATTGGGATGTACTATTAAACCTAAATTGGGGCTATCCGCTAAAAACTACGGTAGAGCTGTTTATGAGTGTCTCTTCGCTATTGGATAAAAGATGCTTCCTCTTTGCATTTATTAAGATTCTTTCTCCATGAGTGTCATA------ATTGGGATAG---TCTTATTACTTCAA------------ATTCAAAGAAA------GCCA---GTTCTTCTTTTT---CAAAAATAAATAAAAGACTATTCTTCTTC------CTATATACTTCTCATGTATGTGAATATGAATCTGCCTTCCTATTTCTGCGTAACCAA---TCTTCTCACTTACGATCAACATCTTCTGGATCCCTTATTGAACGAATATATTTCTATGGAAAAATAG---AGCATCTT---------------------GC------AGAATTC---------------------AGGGCTTTTCAA---GTGAATTTATGGTTGTTCAA------AGATCCTTTCATGCATTGTGTTAGGTATCAAGGAAAATCAATTATTGCTTCAAAAGGGACGTTTCTTTTGATGAATAAATGGAAATCTTACTTTGGCAATTTTTGGAAATACTATTTTTACCTGTGGTCTCAACCAGGAAGGATTT------ATATAAACCAATTATC------CAATCATTCCCTTGAC------TTTCTGGGTTATCGTTCAAGTGTGCGGCTAAAGCCTTCAATGGTACGCAGTCAAATGCTAGAAAATGCATTTATAAT------TGATAATGCTATTAAGAAGTTTGATACCCTTGTTCCAATTATGCCTCTGATTGGATCATTGGCTAAATCTAAATTTTGTAACGCAGTGGGGCGTCCTATTGGTAAGGCAATTTGGGCCGATTTCTCAGATTCTGATATTATTGAGCGCTTTGGACGTATATACAGAAATCTTTCTC--------------------------------------------------
>Asparagus_plumosus
AGTGTTGGATTTAAAGCTGGTGTTAAAGATTACAGATTGACTTATTATACTCCTGATTACGAAACCAAAGATACTGATATCTTGGCAGCATTCCGAGTAACTCCTCAACCCGGAGTTCCCCCTGAAGAAGCGGGCGCTGCGGTAGCTGCCGAATCTTCTACTGGTACATGGACAACTGTGTGGACTGATGGACTTACCAGTCTTGATCGTTACAAAGGACGATGCTACCACATCGAGGCCGTTGTTGGGGAAGAAAATCAATTTATTGCTTATGTAGCTTATCCTTTAGACCTTTTTGAAGAAGGTTCTGTTACTAACATGTTTACTTCCATTGTGGGTAATGTATTTGGTTTCAAAGCCCTACGAGCTCTACGTTTGGAGGATCTGCGAATTCCCCCTGCTTATTCCAAAACTTTCCAAGGCCCGCCTCATGGTATCCAAGTTGAAAGAGATAAATTGAACAAGTATGGTCGTCCCCTATTGGGATGTACTATTAAACCAAAATTGGGATTATCCGCAAAAAACTACGGTAGAGCAGTTTATGAATGTCTCTTCAATGCTGGATTCAGGATGTTCCTTTTTTACATTTATTGCGATTTTTTCTTCACGAATATCATA------ATTGGAATAGTCTTCTCAT------TT------------CTCAGAAGAAA------TCTA---TTTACCGTTTTT---CAAAAGAAAATAAAAGATTATTTCGGTTC------CTATACAATTCTTATATATTTGAATGTGAATTTTTATTAGTTTTTATTCGTAAACAA---TCTTCTTATTTACGATTAACATCTTCTGGAACTTTTCTTGAACGAACACATTTCTATGGAAAAATAG---AACATCTTCAAATAGAACATTTT------AT------AGTAGTATGTC------------GT---AACTATTTTCAT---AGAACCTTATGGTTCTTCAA------AGATCCTTTCATGCATTATGTTCGATATCAAGGAAAAGCAATTCTTGCTTCAAAGGGGACTCATCTTCTGATGAAGAAGTGGAAATATCATTTTGTCAATTTCTGGCAATATTATTTTCACTTTTGGTCTCAACCATACAGGATCC------ATATAAACCAATTATC------AAACTATTCTTTTTAT------TTTCTGGGTTATCTTTCAAGTCTACTAATAAATTTTTCGCCGGTAAGGAATCAAATGTTAGAGAATTCATTTCTAAT------AGATACCGTTACTAAGAAATTTGATACCGTAGTTCCGGTTATTCTTCTTATTCGATCCTTGGCTAAAGCTAAATTTTGTACCGTATCGGGCCATCCTATTAGTAAGCCGATCTGGGCCGATTTATCAGATTCTGATATTCTTGATCGATTCGGTCGGATATATAGAAATCTTTCTC--------------------------------------------------
>Aucuba_japonica
AGTGTTGGATTCAAAGCTGGTGTTAAAGATTACAAATTGACTTATTATACTCCTGACTATGAAACCAAAGATACTGATATCTTGGCAGCATTCCGAGTAACTCCTCAACCTGGAGTTCCACCTGAAGAAGCAGGGGCTGCAGTAGCTGCCGAATCTTCTACTGGTACATGGACAACTGTGTGGACCGATGGACTTACCAGCCTTGATCGTTACAAAGGGCGATGCTACCACATTGAGCCCGTTGCTGGAGAAGAAAGTCAATTTATTGCTTATGTAGCTTACCCTTTAGACCTTTTTGAAGAAGGTTCTGTTACTAACATGTTTACTTCCATTGTGGGTAATGTATTTGGGTTCAAAGCCCTGCGCGCTCTACGTCTGGAAGATCTGCGAATCCCTGTTGCTTATACTAAAACTTTCCAAGGCCCGCCTCATGGTATCCAAGTTGAGAGAGATAAATTGAACAAGTATGGTCGTCCCCTGTTGGGATGTACTATTAAACCTAAATTGGGATTATCTGCTAAAAACTACGGTAGAGCAGTTTATGAATGTCTCTTCGCTACTGGGTAAAAGATGCCTCTTCTTTGCATTTATTACGATTCTTTCTCTACGAGTATCGTA------ATTGGAATAG---TCTTAT------TA------------CTCCAAAGAAA------CCCA---GCTCTTCTTTTT---CAAAAAAAAATCAAAGATTATTCTTTTTC------TTATATAATGCTCATGTATGTGAATACGAATCTATCTTCGTCTTTCTCTGTAACCAA---TCTTCTTATTTACGATCAACATCTTCTGAAGCCTTTCTTGAGCGAATTTATTTCTATGGAAAAATAG---AATGTCTT---------------------GT------AGAAGTCTTTG------------CT---AAGGTTTTTCCG---GTCAACCTGTGGTTGTTCAA------GGATCCTAACATGCATTATGTTAGGTATCAAGGCAAATCAATTATGGCTTCAAAAGGTACGTCTCTTTTGATGAATAAATGGAAATATTACCTTATCAATTTTTGGCAATGTCATTTTTACCTGTGGTCTCACCCAGGAAGGATTT------ATATAAATCAATTATC------CAATCATTCCTTTGAC------TTTATGGGCTATTTTTCAAGTGTGCGACTAAACCCCTCAATGGTACGAAGTCAAATGCTAGAAAATTCATTTCTAAT------CGATAATGCTATTAAGAAGTTCGATACCATTGTTCCAATTATTCCTCTGATTGGATCATTGGCTAAAGCGAAATTTTGTAACGTATTAGGGTATCCCATTAGTAAGCCGGTTCGGGCCGATTTATCAGATTCTGATATTATTGACCGATTTGGGCGTATATGCAGAAA----------------------------------------------------------
>Bauhinia_retusa
AGTGTTGGGTTCAAAGCTGGTGTTAAAGATTATAAATTGACTTATTATACTCCTGACTATGAAACCAAAGATACTGATATCTTGGCAGCATTCCGAGTAACTCCTCAACCTGGAGTTCCTCCTGAAGAAGCAGGTGCCGCGGTAGCTGCTGAATCTTCTACTGGTACATGGACAACTGTGTGGACCGATGGGCTTACCAGTCTTGATCGTTACAAAGGACGCTGCTACCACATCGAGCCCGTTCCTGGAGAAGAAACTCAATTTATTGCTTATGTAGCTTATCCCTTAGACCTTTTTGAAGAAGGTTCTGTTACTAACATGTTTACTTCCATTGTGGGTAATGTTTTTGGATTCAAGGCCCTGCGCGCTCTACGTCTGGAGGATTTGCGAATCCCTAATGCTTATATTAAAACTTTCCAAGGCCCGCCTCACGGCATCCAAGTTGAGAGAGATAAATTGAACAAGTACGGCCGTCCCCTATTGGGATGTACTATTAAACCTAAATTGGGGTTATCCGCTATCA---------------------GATGT--CTTCGCTATTGGTTGAAAGATGTCTCGTCTTTTCATTTATTAAGGATCTTTCTTCACCAATATTGTA------ATTCAAATAG---TCTTAT------TA------------CTCTAAAAAAA------TCGA---TTTCTACTTTTG---GAAAAAGTCATCCAAGATTCTTCTTGTTC------CTATATAATTTGCATGTCTTCGAATATGAATCTATCTTCCTTTTTCTCCGTAACAAA---TCTTCTCATTTACGATTAACATCCTCTGGAGTCCTTTTTGAGCGAATCTATTTCTATGGAAAAACAG---AACATCTT---------------------GT------AGAAGTCTTTG------------CT---AAAGATTTTCTG---TCGACCTTATGGTTATTCAA------GGATCCTTTCATTCATTATGTTAGATATCAAGGAAAATCTATTCTGGCTTCAACGAATACGCCTCTTTTGATGAATAAATGGAAATACTATCTTATCAATTTATGGCAATGTAATTTTTATGTTTGGTCTCAACCAGGAAGAATCC------ATATAAACCAATTATC------TGAGCATTCATTCTACTTTTTGTTTTTGGGTTATTTTTCAAGTGTGCGGCTAAATCCTTCGGTGGTACGAAGTCGAATGCTGGAAAATTCATTTCTAAT------AGAAAATGTTAGGAAAAAGCTTAATACAATAGTTCCAATTATTCCTATAATTAGATTATTGGCTAAAGCGAAATTTTGTAACGCATTAGGTCATCCTATAAGTAAACCGGTCTGGGCCGATTCATCTGATTTTGATATTATTGACCGATTTGTGCGGATATGCAGA------------------------------------------------------------
>Begonia_semperflorens
AGTGTTGGATTCAAAGCTGGTGTTAAAGATTATAAATTGACTTATTATACTCCTGAATATCAAACCAAAGATACTGATATCTTGGCAGCATTCCGAGTAAGTCCTCAACCGGGAGTTCCACCTGAGGAAGCCGGGGCAGCTGTAGCTGCTGAATCTTCTACTGGTACATGGACAACTGTGTGGACCGATGGGCTTACCAGTCTTGATCGTTACAAAGGACGATGCTATTACATCGAGCCTGTTGCTGGAGAAGAAAATCAATATATTGCTTATGTAGCTTATCCCTTAGACCTTTTTGAAGAAGGTTCTGTTACTAACATGTTTACTTCCATTGTGGGTAATGTATTTGGGTTCAAGGCCCTGCGCGCTCTACGTCTGGAGGATTTGCGAATCCCTACTGCTTATGTTAAAACTTTTCAAGGCCCTCCTCATGGTATCCAGGTTGAGAGAGATAAATTGAACAAGTATGGCCGCCCCCTATTGGGATGTACTATTAAACCGAAATTGGGATTATCCGCTAAGAATTACGGTAGAGCTGTTTATGAATGTCTATTCGCTATTGGGTGAAAGATGCCTCTTCGTTGCATTTATTACGGTTTTTTCTTCACGAGTATTGTA------ATTGGAATAG---TCTTAT------TA------------CTCCAAATAAA------TTGA---TTTCTTTTTTTT---CAAAAGAAAATCGAAGATTATTCTTGTTC------CTATATAATTCTCATGTATGTGAATACGAATCTATTTTACTTTTTCTCCGTAACCAA---TCTTCTCATTTACGGTTAACATCTTATAGGTTTTTTTTTGAGCGAGTATATTTTTATGGAAAAATAG---AACATCTT---------------------GT------AAAAGTATTTG------------CT---AATTATTTTCGG---GCTATCCTACGGGTCTTCAA------GCATCCTTTTATACATTATGTTAGATATCAAGGAAAAGCAATTCTGGTTTCAAAAGATACGCCTCTTCTGATGAATAAGTGGAAATATTACCTTGTCCATTTATGGCAATGTTATTTTTATGTGTGGTCACAACCAGAGAGGATCT------ATATAAACCAATTATC------CAAGCGTTCTCTTGCC------TTTTTGGGCTATATTTCAAGTGTGCGACTAAATCCTTCAGTGGTACGGAGTCAAATGCTAGAAAATGAATTTCTAAT------GGATAATGGTATGAAGAAACTCGATACACTAGTTCCAATTATGAAACTGCTTGTATCATTGGCTAAAGCTAAATTTTGTAACGTATTAGGGCATCCCATTAGTAAGCCGACCTGGGCGGATTCGTCAGATTTTGATATTATCGATCGATTTTTGCGTATATGCAGA------------------------------------------------------------
>Brassica_oleracea_356
AGTGTTGGATTCAAAGCTGGTGTTAAAGAGTATAAATTGAATTATTATACTCCTGAATATGAAACCAAGGATACTGATATCTTGGCAGCATTCCGAGTAACTCCTCAACCCGGAGTTCCACCTGAAGAAGCAGGGGCTGCGGTAGCTGCTGAATCTTCTACTGGTACATGGACAACTGTGTGGACCGATGGGCTTACCAGCCTTGACCGTTACAAAGGACGATGCTACCACATCGAGCCCGTTCCAGGAGAAGAAACTCAATTTATTGCGTATGTAGCTTACCCATTAGACCTTTTTGAAGAAGGGTCTGTTACTAACATGTTTACCTCAATTGTGGGTAACGTATTTGGGTTCAAAGCCCTGGCTGCTCTACGTCTAGAGGATCTGCGAATCCCTCCGGCTTATACTAAAACTTTCCAGGGACCACCTCATGGTATCCAAGTTGAAAGAGATAAATTGAACAAGTATGGACGTCCCCTATTAGGATGTACTATTAAACCTAAGTTGGGGTTATCCGCGAAGAACTATGGTAGAGCA--------------CTTCGTTACCGGGTGAAAGATGCTTCTTATTTGCATTTATTGCGGTTCTTTCTTCATGAGTATTCTA------ATTGTAACAG---TCTTAT------TA------------TTACAAATAAA------TCTA---TTTCCATTTTTT---CAAAAANNAATCCGAGATTCTTTTTATTC------CTATATAATTCTTATATATGTGAATACGAATCCATCTTCCTTTTTCTCCGTAACCAA---CCTTCTCATTTACGATTAACATCTTCTGGAGTCCTTTTTGAACGACTCTGTTTATATAGAAAAATAG---AACATTTT---------------------GC------CGAAGTCTTTT------------CT---AATGATTTTCCG---GTCATCCCATGCTTTCTCAA------GGATCCTTTCATGCATTATGTTAGATATCAAGGAAAATCAATTCTGGCTTCCAAAGACACACCTCTTCTAATGAATAAATGGAAATCTTACCTTGTCAATTTATGGCAATGTCATTTTGATGTATGGTCTCACGCGGCAAGTATCC------GTATAAACCAATTATC------CAAGCATTCCCTCGAT------TTTTTGAGTTACTTTTCAAGTGTTCGACGAAATCCTGCAGTGGTGCGGAATCAAATGCTAGAAAATTCATTTCTACT------AAATAATGCTCCCAATAAACTCGATACAATGGTTCCAATTATTCCTCTGATTGGATCATTGGCTAAAGCGAAATTTTGTAACGCAGTAGGGCATCCAATTAGTAAGCTGACTCGGGCCGATTTATCGGATTTTGAGATTATCAATCGATTTTTGCATATATGCAGAA-----------------------------------------------------------
>Brassica_oleracea_209
AGTGTTGGATTCAAAGCTGGTGTTAAAGAGTATAAATTGAATTATTATACTCCTGAATATGAAACCAAGGATACTGATATCTTGGCAGCATTCCGAGTAACTCCTCAACCCGGAGTTCCACCTGAAGAAGCAGGGGCTGCGGTAGCTGCTGAATCTTCTACTGGTACATGGACAACTGTGTGGACCGATGGGCTTACCAGCCTTGACCGTTACAAAGGACGATGCTACCACATCGAGCCCGTTCCAGGAGAAGAAACTCAATTTATTGCGTATGTAGCTTACCCATTAGACCTTTTTGAAGAAGGGTCTGTTACTAACATGTTTACCTCAATTGTGGGTAACGTATTTGGGTTCAAAGCCCTGGCTGCTCTACGTCTAGAGGATCTGCGAATCCCTCCGGCTTATACTAAAACTTTCCAGGGACCACCTCATGGTATCCAAGTTGAAAGAGATAAATTGAACAAGTATGGACGTCCCCTATTAGGATGTACTATTAAACCTAAGTTGGGGTTATCCGCGAAGAACTATGGTAGAGCAGTTTATGAATGTCTCTACGTTACCGGGTAAAAGATGCCTCTTCTTTGCATTTTTTTCGGTTCTGTCTATACGAGTATTGCA------ATTGGAAGAA---TTTTGA------TA------------GTAAAAAAAAA------TCAA-----------TTTT----------GAATCCAAGATTTTTATTGTTC------TTATATAATTCTCATGTATGTGAATACGAATCCATCTTTTTTTTTCTACGCAAGCAG---TCTTCTCATTTACGATCGACATCTTATGACGTCTTTTTTGAGCGAATTTTATTCTATGGAAAAATAC---AACATTTT---------------------TT------TAAAGTCTTTG------------TT---AATAATTTTTCG---GCGCTCTTAGGGTTGCTCAA------GGATCCTTTCCTACATTATGTTAGATATCATGGAAAATACATTCTGGCAACAAAGGATACGCCACTTCTGATGAATAAATGGAAATATTATTTTGTTAATTTATGGCAATGTTATTTTTCCGTATGGTTTCAATCGCAAAAGGTTA------ATATAAATCAATTATC------TTTAGATAATTTAGAA------TTTCTGGGTTATCTATCAAGTTTGCGACTAAACCCTTTAGTGGTACGTAGTCAAATGCTAGAAAACTCATTTCTAAT------AGATAATGTTAGAATAAAATTGGATAGCAACATTCCAATTTCTTCTATTATTGGGTCGTTGGCTAAAGATAAATTTTGTAATGTATTAGGGCATCCGATTAGTAAAGCGACCTGGACGGATTCATCAGATTCTGATATTCTCAACCGATTTGTGCGTATATGCAGA------------------------------------------------------------
>Calendula_officinalis
AGTGTTGGATTCAAAGCTGGTGTTAAAGATTATAAATTGACTTATTATACTCCTGACTATGAAACCAAGGATACTGATATCTTGGCAGCATTTCGAGTAACTCCTCAACCTGGAGTTCCGCCTGAAGAAGCAGGGGCCGCAGTAGCTGCCGAATCTTCTACTGGTACATGGACAACCGTGTGGACCGATGGACTTACGAGCCTTGATCGTTACAAAGGGAGATGCTATGGAATCGAGCCTGTTCCTGGAGAAGAAAATCAATTTATTGCTTATGTAGCTTACCCATTAGACCTTTTTGAAGAAGGTTCTGTTACTAACATGTTTACTTCCATTGTAGGTAATGTTTTTGGGTTCAAAGCCCTGCGTGCTCTACGTCTGGAAGATTTGCGAATCCCTACTGCGTATGTTAAAACTTTCCAAGGGCCGCCTCACGGCATCCAAGTTGAGAGAGATAAATTGAACAAGTATGGTCGTCCCCTGTTGGGATGTACTATTAAACCTAAATTGGGGTTATCCGCTAAAAACTACGGTAGAGCTGTTTATGAATGTCTCTCCGCTATTGGATAAAAGATGCTTCCTCTTTGCATTTATTAAGATACTTTTTCCATGAGTGTCATA------ATTGGGATAG---TCTTATTACTTCAA------------ATTCAAAGAAA------GTCT---ATTCTTCTTTTT---CAAAAAGAAATCACAGATTATTCTTCTTC------CTATATACTTTTCATGTATGTGAATATGAATACGGCTTCCTCTTTCTCCGTAACCAA---TCTTCTCACTTACGATCAACATCTTCTGGAGCCCTTATTGAACGAATATATTTCTATGGAAAAATAG---AGCATCTT---------------------GC------AGAAGTCTTTA------------CC---AAGGCTTTTCAA---GTGAATTTATGGTTGTTCAA------AGATCCTTTCATGCATTATGTTAGGTATCAAGGAAAAGCAATTCTTGCTTCAAAAGGAACGTTTCTTTTGATGAATAAATGGAAATATTACTTTATCAATTTCTGGAAATCTTATTTTTACCTGTGGTCTCAACCAGGAAGGATTT------ATATAAACCAATTATC------CAAGCATTCCCTTGAC------TTTCTGGGTTATCATTCAAGTGTGCGGCTAAACCCTTCAATGGTACGCAGTCAAATGCTAGAAAATTCATTTATAAT------GGATAATCCTATTAAGAAGTTTGATACTCTTGTTCCAATTATCCCAATGATTGAATCATTGGCTAAATCAAAATTTTGTAACGCATTGGGACATCCTATTGGTAAGGCGGTTTGGGCCGATTTATCAGATTCTGATATTATTGAGCGCTTTGGGCGTATATACAGA------------------------------------------------------------
>Caryota_mitis
AGTGTTGGATTTAAAGCTGGTGTTAAAGATTACAAATTGACTTATTATACTCCTGACTACGAAACCAAAGATACTGATATCTTGGCAGCATTCCGAGTAACTCCTCAACCCGGAGTTCCGCCTGAGGAAGCAGGGGCAGCGGTAGCTGCCGAATCTTCTACTGGTACATGGACAACTGTGTGGACTGATGGACTTACCAGTCTTGATCGTTACAAAGGACGATGCTACCACATCGAAACCGTTGTCGGAGAGGAAAATCAATATATTGCTTATGTAGCTTATCCTTTAGACCTTTTTGAAGAAGGTTCTGTTACTAACATGTTTACTTCCATTGTGGGTAATGTATTTGGTTTCAAAGCCCTACGAGCTCTACGTCTGGAGGATCTGCGAATTCCCACTTCTTATTCCAAAACTTTCCAAGGCCCGCCTCATGGTATCCAAGTTGAAAGAGATAAGTTGAACAAGTATGGTCGTCCTCTATTGGGATGTACTATTAAACCAAAATTGGGATTATCCGCAAAGAACTACGGTAGAGCGGTTTATGAATGTCTCTTCAATGCTGGATCCAAGATGTTCCTTCTTTACATTTATTGCGATTCTTTCTTCACGAATATCATA------ATTGGAATAG---TCTTAT------TA------------CTCCGAATAAT------TCTA---TTTTTTTTTTTT---CAAAAAAAAATAAAAAACTATTTCGGTTC------CCATATAATTCTTATGTATCTGAATGCGAATTTGTATTAGTTTTTCTTCGTAAACAA---TCTTCTTATTTACNATTAACATCTTCTGGAGCTTTTCTTGAGCGAACACATTTCTATGGAAAAATAN---AACATCTT---------------------AT------AGTAGTGCGTC------------GT---AATTATTTTCAA---AAAACCCTATGGTTCTTCAA------GGATCCCTTCATGCATTATGTTCGATATCAAGGAAAAGCAATTCTGGTTTCAAAGGGGACTCATCTTCTGATGAANAAATGGAAATGTCACCTTGTCAATTTCTGGCAATATTATTTTCATTTTTGGTCTCAACCGTACAGGATCC------ATATAAACCAATTATC------AAGCTGTTCTTTCTAT------TTTTTAGGTTATCTTTC----------------------------------------------------------------------------------------------------------------------------------------------------------------------------------------------------------------------------------------------------------------------------------------------------
>Cestrum_nocturnum
AGTGTTGGATTCAAAGCTGGTGTTAAAGAGTACAAATTGACTTATTATACTCCTGAGTACCAAACCAAGGATACTGATATATTGGCAGCATTCCGAGTAACTCCTCAACCTGGAGTTCCACCTGAAGAAGCAGGGGCCGCGGTAGCTGCCGAATCTTCTACTGGTACATGGACAACTGTATGGACCGATGGACTTACCAGCCTTGATCGTTACAAAGGGCGATGCTACCGCATCGAGCGTGTTGTTGGAGAAAAAGATCAATATATTGCTTATGTAGCTTACCCTTTAGACCTTTTTGAAGAAGGTTCTGTTACCAACATGTTGACTTCCATTGTAGGTAACGTATTTGGGTTCAAAGCCCTGCGCGCTCTACGTCTGGAAGACCTGCGAATCCCTACTGCTTATATTAAAACTTTCCAAGGTCCGCCTCATGGGATCCAAGTTGAAAGAGATAAATTGAACAAGTATGGTCGTCCTCTGCTAGGATGTACTATTAAACCTAAATTGGGGTTATCCGCTAAAAACTACGGTAGAGCTGTTTATGAATGTCTCTTCGCTATTGGGTAAAAGATGCCTCTTCTTTACATTTATTACGATTCTTTCTCCACGAATATTGGA------ATTTGAATAG---TCTTAT------TA------------CTCCAAAGAAG------CCCG---GTTACTCCTTTT---CAAAAAAAAATAAAAGATTCTTCTTCTTCTTATATTTATATAATTCTTATGTATATGAATGCGAATCCACTTTCGTCTTTCTACGGAACCAA---TCTTATCATTTACGATCAACATCTTTTGGAGCCCTTCTTGAACGAATATATTTCTATGGAAAAATAG---AATGTCTT---------------------GT------AGAAGTCTTTG------------CT---AAGGATTTTCAG---GCTACTCTATGGTTATTCAA------GGATCCTTTGATGCATTATGTTAGGTATCAAGGAAAATCAATTCTGGCTTCAAAAGGGACGTTTCTTTTGATGAATAAATGGAAATTTTACCTTGTCAATTTTTGGCAATGTCATTTTTCTCTGTGCTTTGAGACAGGAAGGATCC------ATATAAACCAATTATC------CAACCATTCCCGTGAC------TTTCTGGGCTATCTTTCAAGTGTGCGACTAAATCCTTCAATGGTACGTAGTCAAATCTTAGAAAATTCATTTCTAAT------TAATAATGCAATTAAGAAGTTCGATACCCTTGTTCCAATTATTCCTTTGATCGGATCATTAGCTAAAGCAAACTTTTGTACCGTATTAGGGCATCCCATTAGTAAACCGGTTTGGTCAGATTTATCAGATTCTGATATTATTGACCGATTTGGGCGAATATGCAGA------------------------------------------------------------
>Chasmanthe_aethiopica
AGTGCTGGATTTAAAGCTGGTGTTAAAGATTACAGATTGACTTATTATACTCCGGAGTACGAAACCAAAGATACTGATATCTTGGCAGCATTCCGAGTAACTCCTCAACCCGGAGTTCCTGCTGAAGAAGCGGGGGCAGCGGTAGCTGCGGAATCTTCTACTGGTACATGGACAACAGTCTGGACTGATGGACTTACCAGTCTTGATCGTTACAAAGGACGATGCTACCATATCGAGGCCGTTGTTGGGGAGGAAAATCAATATATTGCTTATGTAGCTTATCCTTTAGACCTTTTTGAAGAAGGTTCTGTTACTAATATGTTTACTTCCATTGTGGGTAATGTATTTGGTTTCAAAGCCCTACGAGCTCTACGTCTGGAGGATTTGCGAATTCCCCCTGCTTATTCCAAAACTTTCCAAGGCCCGCCCCATGGCATCCAGGTTGAAAGAGATAAATTGAACAAGTATGGTCGTCCCCTATTGGGATGTACTATTAAACCAAAATTGGGATTATCTGCAAAAAACTATGGTAGAGCGGTTTATGAATGTCTCTTCAATGCTGGATTCAAGATGTTCCCCTTTTGCATTTCTTGCGATTCTTTCTTCACGAATATCACA------ATTGGAATAGTTTTTTCAT------TA------------CTCAGAATAAA------TCTA---TTTATATTTTTT---CAAAAGAAACTAAAAGACTATTTCGGTTC------CTATACAATTCTTATGTATATGAATGTGAATTTTTATTCGTTTTTCTTCGTAAGCAC---TCTTCTTATTTACGATTCACATCCTTTCGAACTTTTCTTGAGCGAAGATATTTCTATGGAAAAATGG---AACATCTTCAAACGGAACATCTT------AT------AATAGTATGTT------------GT---GATTATTTTAAG---GGAACCCTATGGTCCTTCAA------AGATCCTTTCATGCATTATGCTCGATGTCAAGGAAAAGCAATTCTGGCTTCAAAAGGAACTCATCTTCTGATGAAGAAATGGAAATATAATTTTGTCAATTTATGGCAATATTATTTTCACTTTTGGTATCAATCATACAGGATCC------ATATAAACCAACTATC------AAACCATTCTTTCCAT------TTTCTGGGTTATCTTTCAAGTTTACTAAAAAATTCTTCGACGGTAAGGAATCAAATGTTAGATAATTCATTTCTAAT------AGATACTCTTACTACGAAATTTGATACCGCAGTACCAGTTATTTTTCTTATTGGATCTTTATCTAAAGCTCAATTTTGTACCGTATTGGGACATCCTATTAGTAAGCCCATCTGGACCGATTTATCAGATTCTGGTATTATTGAGCGATTTGGTCGGATATGTAGA------------------------------------------------------------
>Chlorophytum_comosum_418
AGTGTTGGATTTAAAGCTGGTGTTAAAGATTACAGATTGACTTATTATACTCCTGAATACCAAACCAAAGATACTGATATCTTGGCAGCATTCCGAGTAACTCCTCAACCTGGGGTTCCCCCTGAAGAGGCAGGGGCTGCGGTAGCTGCGGAATCTTCTACTGGTACATGGACAACTGTGTGGACTGATGGGCTTACCAGTCTTGATCGTTACAAAGGACGATGCTACCACATTGATCCCGTTCTTGGGGAAGACAACCAATACATTGCTTATGTAGCTTATCCTTTAGACCTTTTTGAAGAAGGTTCTGTTACTAACATGTTTACTTCCATTGTGGGTAATGTATTTGGTTTCAAAGCCCTACGAGCTCTACGTCTGGAGGATCTGCGAATTCCCCCTGCTTATTCCAAAACTTTCCAAGGTCCGCCTCACGGCATCCAAGTTGAAAGAGATAAATTGAACAAATATGGTCGTCCCCTATTGGGATGTACTATTAAACCAAAATTGGGATTATCGGCAAAAAACTACGGTAGAGCGGTTTATGAATGTCTCTTCGATGCTGGATTCAAGATGTTCCTTTTTTGCATTCATTGCGATTCTTTCTTCACGAATATCATA------ATTGGAATAGTCTTCTCAT------TA------------CGCATAAGAAA------TCTA---TTTGTCTTTTTT---CAAAAGAAAATAAAAGACTATTTCGGTTC------CTATACAATTCTTATGTATCTGAATTTGAATTTTTATTAGTTTTTTTTCGTAAACAA---TCTTCTTATTTACGATTAAGATCTTCTGGAACTTTTCTTGAGCGAACACATTTTTATGGAAAAATAG---AACATTTTCAAATAAAACATTTGCATTTTAT------AGTAGTATGTC------------CT---AACTATTT------------CCTGTGGGCCTTTAA------AGAACCTTTCATGCATTATGTTCGATATCAAGGAAAAGCCCTTCTTGCTTCAAAGGGGACTCATCTTGTACTGAAGAAATGGAAATATCATTTTGTCAATCTTTGGCAATATTATTTTCACTTTTGGTCTCAACTGCACAGGATCC------ATATAAATCAATTATC------AAACTATTCCTTCTAT------TTTCTGGGTTATCTTTCAAGTGTACTAATAAATTTTTCGACAGTAAGGAATCAAATGTTAGAGAATTCATTTCTAAT------AGATATCATTACTAAGAAATTTGATAGCATAATCCCTGTTATTGTTCTTGTTGAATCCTTGTCTAAAGCTCAATTTTGTACCGTATCGGGCCATCCTATTAGTAAGCCGATCTGGGCCGATTTATCAGATTCTGATATTCTTGATCGATTCGGTTGGATATGTAGAA-----------------------------------------------------------
>Chlorophytum_comosum_407
AGTGTTGGATTTAAAGCTGGTGTTAAAGATTACAGATTGACTTATTATACTCCTGAATACCAAACCAAAGATACTGATATCTTGGCAGCATTCCGAGTAACTCCTCAACCTGGGGTTCCCCCTGAAGAGGCAGGGGCTGCGGTAGCTGCGGAATCTTCTACTGGTACATGGACAACTGTGTGGACTGATGGGCTTACCAGTCTTGATCGTTACAAAGGACGATGCTACCACATTGATCCCGTTCTTGGGGAAGACAACCAATACATTGCTTATGTAGCTTATCCTTTAGACCTTTTTGAAGAAGGTTCTGTTACTAACATGTTTACTTCCATTGTGGGTAATGTATTTGGTTTCAAAGCCCTACGAGCTCTACGTCTGGAGGATCTGCGAATTCCCCCTGCTTATTCCAAAACTTTCCAAGGTCCGCCTCACGGCATCCAAGTTGAAAGAGATAAATTGAACAAATATGGTCGTCCCCTATTGGGATGTACTATTAAACCAAAATTGGGATTATCGGCAAAAAACTACGGTAGAGCGGTTTATGAATGTCTCTTCGATGCTGGATTCAAGATGTTCCTTTTTTGCATTCATTGCGATTCTTTCTTCACGAATATCATA------ATTGGAATAGTCTTCTCAT------TA------------CGCATAAGAAA------TCTA---TTTGTCTTTTTT---CAAAAGAAAATAAAAGACTATTTCGGTTC------CTATACAATTCTTATGTATCTGAATTTGAATTTTTATTAGTTTTTTTTCGTAAACAA---TCTTCTTATTTACGATTAAGATCTTCTGGAACTTTTCTTGAGCGAACACATTTTTATGGAAAAATAG---AACATTTTCAAATAAAACATTTGCATTTTAT------AGTAGTATGTC------------CT---AACTATTT------------CCTGTGGGCCTTTAA------AGAACCTTTCATGCATTATGTTCGATATCAAGGAAAAGCCCTTCTTGCTTCAAAGGGGACTCATCTTGTACTGAAGAAATGGAAATATCATTTTGTCAATCTTTGGCAATATTATTTTCACTTTTGGTCTCAACTGCACAGGATCC------ATATAAATCAATTATC------AAACTATTCCTTCTAT------TTTCTGGGTTATCTTTCAAGTGTACTAATAAATTTTTCGACAGTAAGGAATCAAATGTTAGAGAATTCATTTCTAAT------AGATATCATTACTAAGAAATTTGATAGCATAATCCCTGTTATTGTTCTTGTTGAATCCTTGTCTAAAGCTCAATTTTGTACCGTATCGGGCCATCCTATTAGTAAGCCGATCTGGGCCGATTTATCAGATTCTGATATTCTTGATCGATTCGGTTGGATATGTAGAA-----------------------------------------------------------
>Chrysanthemum_carinatum
AGTGTTGGATTCAAAGCTGGGGTTAAAGATTATAAATTGACTTATTATACTCCTGACTATGAAACCAAGGATACTGATATCTTAGCAGCATTTCGAGTAACTCCTCAACCTGGAGTTCCGCCTGAAGAAGCAGGGGCCGCAGTAGCTGCCGAATCTTCTACTGGTACCTGGACAACTGTATGGACCGATGGACTTACGAGCCTTGATCGTTACAAAGGGCGATGCTATGGAATTGAGCCTGTTCCTGGAGAAGAGAATCAATATATTGCTTATGTAGCTTACCCATTAGACCTTTTTGAAGAAGGTTCTGTTACTAACATGTTTACTTCCATTGTAGGTAACGTATTTGGTTTCAAAGCCCTGCGTGCTCTACGTCTGGAAGATTTGCGAATTCCTACTGCGTATGTTAAAACTTTCCAAGGTCCGCCTCACGGTATCCAAGTTGAAAGAGATAAATTGAACAAGTATGGTCGTCCTCTGTTGGGATGTACTATTAAACCTAAATTGGGGTTATCCGCTAAAAACTACGGTAGAGCTGTTTATGAATGTCTCTTCGCTATTGGATAAAAGATGCTTCCTCTTTGCATTTATTAAGATTCTTTCTCCATGAGTGTCATA------ATTGGGATAG---TCTTATTACTTCAA------------ATTCAAAGAAA------GTTC---GTTCTTCTTTTT---CAAAAAGAAAAAACAGATTATTCTTCTTC------CTATATACTTTTCATGTAGGTGAATATGAATCTGGCTTCCTCTTTCTCCGTAACCAG---TCTTCTCACTTACGATCAACATCTTCTGGAGCTCTTATTGAACGAATCCATTTCTACGGAAAAATAG---AACATCTT---------------------GC------AGAAGTCTTTG------------TC---AGGTCTTTTCAA---GCAAATTTATGGTTGTTCAA------AGATCCTTTCATGCATTATGTTAGGTATCAAGGAAAATCAATTCTTGCTTCAAAAGGGACGTTTCTTTTGATGAATAAATGGAAATATTACTTTATCAATTTCTGGAAATATTATTTTGACCTGTGGCCTCAACCAGGAAGTATTT------ATATAAACCAATTATC------CAATCATTCCCTTGAC------TTTCTGGGTTATCGTTCAAGTGTGCGGCTAAATCCTTCAATGGTACGCAGTCAAATGCTGGAAAATGCATTTCTAAT------CGATAATGCTATTAAGAAGTTTGATACTCTTGTTCAAATTATGCCTCTGATTGGATCACTGGCTAAATCTAAATTTTGTAACGCATTGGGGCATCCTATTGGCAAGGCGATTTGGACCGATTTATCAGATTCTGATATTATTGAGCGCTTTGGGCGTATATA----------------------------------------------------------------
>Chrysanthemum_morifolium
AGTGTTGGATTCAAAGCTGGGGTTAAAGATTATAAATTGACTTATTATACTCCTGAGTATGAAACCAAGGATACTGATATCTTGGCAGCATTTCGAGTAACTCCTCAACCTGGAGTTCCGCCTGAAGAAGCAGGGGCCGCAGTAGCTGCCGAATCTTCTACTGGTACATGGACAACTGTGTGGACCGATGGACTTACGAGCCTTGATCGTTACAAAGGGCGATGCTATGGAATTGAGCCTGTTCTTGGAGAAGAGAATCAATATATTTGCTATGTAGCTTACCCATTAGACCTTTTTGAAGAAGGTTCTGTTACTAACATGTTTACTTCCATTGTAGGTAACGTATTTGGTTTCAAAGCCCTGCGTGCTCTACGTCTGGAAGATTTGCGAATTCCTACTGCGTATGTTAAAACTTTCCAAGGTCCGCCTCACGGTATCCAAGTTGAAAGAGATAAATTGAACAAGTATGGTCGTCCTCTGTTGGGATGTACTATTAAACCTAAATTGGGGTTATCCGCTAAAAACTACGGTAGAGCTGTTTATGAATGTCTCTTCGCTATTGGATAAAAGATGCTTCCTCTTTGCATTTATTAAGATTCTTTCTCCATGAGTGTCATA------ATTGGGATAG---TCTTATTACTTCAA------------ATTCAAAGAAA------GTTA---GTTCTTCTTTTT---CAAAAAGAAAAAACAGATTATTCTTCTTC------CTATATACTTTTCATGTATGTGAATATGAATCTGGCTTCCTCTTTCTCCGTAACCAG---TCTTCTCACTTACGATCAACATCTTCTGGAGCCCTTATTGAACGAATAAATTTCTATGGAAAAATAG---AGCATCTT---------------------GC------AGAAGTCTTTG------------TC---AGGTCTTTTCAA---GCAAATTTATGGTTGTTCAA------AGATCCTTTCATGCATTATGTTAGGTATCAAGGAAAATCCATTCTTGCTTCAAAAGGGACGTTTCTTTTGATGAATAAATGGAAATATTACTTTGTCAATTTCTGGAAATATTATTTTTACCTGTGGCCTCAACCAGGAAGGATTT------ATATAAACCAATTATC------CAATCATTCCCTTGAC------TTTCTGGGTTATCGTTCAAGTGTGCGGCTAAATCCTTCAACGGTACGCAGTCAAATGCTAGAAAATGCATTTCTAAT------CGATAATGCTATTAAGAAGTTTGATACTCTTGTTCCAATTATGCCTCTGATTGGATCACTGGCTAAATCCAAATTTTGTAACGCATTGGGGCATCCTATTGGCAAGGCGATTTGGACCGATTTATCAGATTCTGATATTATTGAGCGCTTTGGGCGTATATACAGA------------------------------------------------------------
>Clerodendron_splendens
AGTGTTGGATTCAAAGCGGGTGTTAAAGAGTACAAATTGACTTATTATACTCCTGAATACGAAACCAAAGATACTGATATCTTGGCAGCATTCCGAGTAACTCCTCAACCTGGAGTTCCGCCTGAAGAAGCAGGGGCCGCGGTAGCTGCCGAATCTTCTACTGGTACATGGACAACTGTGTGGACCGATGGCCTTACTAGCCTTGATCGTTACAAAGGTCGATGCTACCACATCGAGCCCGTTCTTGGAGAAAAAGATCAATATATTTGTTATGTAGCTTATCCTTTAGATCTTTTTGAAGAAGGTTCTGTTACTAACATGTTTACTTCCATTGTAGGAAATGTATTTGGATTCAAAGCCCTACGTGCTCTACGTCTGGAAGATCTGCGAATCCCCACTGCTTATATTAAAACTTTCCAAGGCCCGCCTCATGGGATCCAAGTTGAAAGAGATAAATTGAACAAGTACGGTCGTCCTCTGTTGGGATGTACTATTAAACCGAAATTGGGGTTATCCGCTAAAAACTATGGTAGAGCGGTTTATGAATGTCTCTTCGCGGTTGGGTAAAAGATGCTTCTTCTTTACATTTATTACGAGTCTTTCTCGATGAATATTGTA------ATTGGAATAG---TCTTAT------TA------------TTCCAACAAAA------GCCG---GCTCCTCTTTTT---CAAAACGAAATCAAAGACTATTCTTATTC------TTATATAATTCTCATGTATGTGAATATGAATCTGTTTTCGTCTTTCTACGTAACCAA---TCTTTTCATTTACGATCAACATCTTTTGGAGTTCTTCTTGAACGAATCTATTTCTATGTAAAAGTAG---AACGTCTT---------------------GT------GAACGTCTTTG------TTAAGATT---AACAATTTTCGG---GCGAACTCGTGGTTGGTCAA------GGAACCTTTCATGCATTATATTAGGTATCAAAGAAGATCCATTCTGGCTTCAAAGGGAACATCTTTTTTCATGAAAAAATGGCAATTTTATCTTGTCACTTTTTGGCAATGGCATTTTTCGCTGTGGTTTCATCCAAGAAGGATTT------ATATAAACCAATTATC------CAATTATTCCCTTGAA------TTTTTGGACTATCTTTCAAGCGTGCGAATGAACCCCTCCGTGGTACGGAGTCAAATTCTAGAAAATGCATTTCTAAT------CAATAATGCTATTAAGAAGTTTGATACCCTTATTCCAATTATTCCAATGATTGCGTCATTGGCTAAAGCGAAATTTTGTAACGTATTTGGGCATCCTGTTAGTAAGCCGATTTGGGCTGATTTATCAGATTCTAATATTATTGACCGATTTGGTCGTATATGCAGA------------------------------------------------------------
>Cocos_nucifera
AGTGTTGGATTTAAAGCTGGTGTTAAAGATTACAAATTGACTTATTATACTCCTGACTACGAAACCAAAGATACTGATATCTTGGCAGCATTCCGAGTAACTCCTCAACCCGGAGTTCCGCCTGAGGAAGCAGGGGCAGCGGTAGCTGCCGAATCTTCTACTGGTACATGGACAACTGTGTGGACTGATGGACTTACCAGTCTTGATCGTTACAAAGGACGATGCTACCACATCGAAACCGTTGTCGGGGAGGAAAATCAATATATTGCTTATGTAGCCTATCCTTTAGACCTTTTTGAAGAAGGTTCTGTTACTAACATGTTTACTTCCATTGTGGGTAATGTATTTGGTTTCAAAGCCCTACGAGCTCTACGTCTGGAGGATCTGCGAATTCCCACTTCTTATTCCAAAACTTTCCAAGGCCCGCCTCATGGTATCCAAGTTGAAAGAGATAAGTTGAACAAGTATGGTCGTCCTCTATTGGGATGTACTATTAAACCAAAATTGGGATTATCCGCAAAGAACTACGGTAGAGCGGTTTATGAATGTCTCTTCAATGCTGGATCCAAGATGTTCCTTCTTTACATTTATTGCGATTCTTTCTTCACGAATATCATA------ATTGGAATAG---TCTTAT------TA------------CTCCGAATAAT------TCTA------TTTTTTTTT---CAAAAGAAAATAAAAGACTATTTCGGTTC------CCATATAATTCTTATGTATCTGAATGCGAATTTGTATTAGTTTTTCTTCGTAAACAA---TCTTCTTATTTACGATTAACATCTTCTGGAGCTTTTCTTGAGCGAACACATTTCTATGGAAAAATAG---AACATCTT---------------------AT------AGTAGTGCGCC------------GT---AATTATTTTCAG---AAGACCCTATGGTTCTTCAA------GGATCCCTTCATGCATTATGTTCGATATCAAGGAAAAGCAATTCTGGTTTCAAAGGGGACTCATCTTCTGATGAAGAAATGGAAATGTCATCTTGTCAATTTCTGGCAATATTATTTTCACTTTTGGTCTCAACCGTACAGGATCC------ATATAAACCAATTATC------AAGCTGTTCTTTCTAT------TTTCTAGGTTATCTTTCAAGTGTACTAATAAATCCTTCGGCGGTAAGGAATCAAATGCTAGAGAATTCATTTCTAAT------AGATACTGTTATTAAAAAATTCGATACCAGAGTCCCAGTTATTCCTCTTATTGGATCATTGTCTAAAGCTAAATTTTGTACCGTATCGGGGCATCCTATTAGTAAGCCGATCTGGACCAATTTATCAGATTGCGATATTATTGATCGATTTGGTCGTATATGTAGAA-----------------------------------------------------------
>Codiaeum_variegatum_286
AGTGTTGGATTCAAGGCTGGTGTTAAAGATTATAAATTGACTTATTATACTCCTGACTATCAAACCAAAGATACTGATATCTTGGCAGCATTCCGAGTAACTCCTCAACCCGGAGTTCCGCCTGAGGAAGCAGGAGCTGCGGTAGCTGCTGAATCTTCTACTGGTACATGGACAACTGTGTGGACCGACGGGCTTACCAGTCTTGATCGTTATAAAGGACGCTGCTACGGCATCGAGCCCGTTGCTGGAGAAGAAAATCAATATATTGCTTATGTAGCTTACCCCTTAGACCTTTTTGAAGAAGGTTCTGTTACTAACATGTTTACTTCCATTGTGGGTAATGTATTTGGGTTCAAAGCCCTACGCGCCCTACGTCTGGAGGATTTGCGAATCCCTACTGCTTATATTAAAACTTTCCAAGGGCCGCCTCATGGAATCCAAGTTGAGAGAGATAAATTGAACAAGTATGGTCGCCCCCTATTGGGTTGTACTATTAAACCTAAATTGGGGCTATCCGCTAAGAATTACGGTAGGGCGGTTTATGAATGTCTCTTCGCTATTGGATGAAAGATCCCTCTTCTTTGCATTTATTACGACTCTTTCTTCATGAATATTGGA------ATTGGAACAG---TCTTAT------TA------------TTCCAAAGAAA------TCTA---TTTCTATTTTTA---CAAAAAGTAATCCAAGATTTTTCTTGTTC------CTATATAATTCTCATGTATCTGAATACGAATCAATCTTCGTTTTTCTTCGTAATCAA---TCTTTTCATTTACGATCAACATTTTCTAGAATCCTTCTTGAACGAGTTTATTTCTATGGAAAAATAG---AACATTTT---------------------TC------AGAAGTCTTTG------------AT---AATGATTTTCAG---GCCATCCTAGGGTTATTCAA------GGATCCGTTTATGCATTATGTTAGGTATAAAGGAAAATCCATTCTGGCTTCAAAAGATAGACCTCTTCTGATGAAAAAATGGAAATATTACCTTGTCAATTTATGTCAATGTCATTTTTATGTGTGGTTTCAACCAGAAAAGATCT------ATATAAATTTATTATC------TAAGGATCCTCTCCAC------TTTTTGGGCTATCTTTTAAATGTAAAATTAAATCCTTCGGTGGTGCGGAGTCAAATGCTAGAAAATTCATTTATAATAAATAAAGATAATACTATGAAGAAACTCGATACAATAGTTCCAATTATTCCTTTGATTGGATCATTGGCAAAAACTAAATTTTGTAACGCAGTAGGGCATCCCATTAGTAAACCGGTCTGGGCTGATTCATCGGATTCTTATATTATCGACCGATTTGTGCGTATATGCAGA------------------------------------------------------------
>Codiaeum_variegatum_281
AGTGTTGGATTCAAGGCTGGTGTTAAAGATTATAAATTGACTTATTATACTCCTGACTATCAAACCAAAGATACTGATATCTTGGCAGCATTCCGAGTAACTCCTCAACCCGGAGTTCCGCCTGAGGAAGCAGGAGCTGCGGTAGCTGCTGAATCTTCTACTGGTACATGGACAACTGTGTGGACCGACGGGCTTACCAGTCTTGATCGTTATAAAGGACGCTGCTACGGCATCGAGCCCGTTGCTGGAGAAGAAAATCAATATATTGCTTATGTAGCTTACCCCTTAGACCTTTTTGAAGAAGGTTCTGTTACTAACATGTTTACTTCCATTGTGGGTAATGTATTTGGGTTCAAAGCCCTACGCGCCCTACGTCTGGAGGATTTGCGAATCCCTACTGCTTATATTAAAACTTTCCAAGGGCCGCCTCATGGAATCCAAGTTGAGAGAGATAAATTGAACAAGTATGGTCGCCCCCTATTGGGTTGTACTATTAAACCTAAATTGGGGCTATCCGCTAAGAATTACGGTAGGGCGGTTTATGAATGTCTCTTCGCTATTGGATGAAAGATCCCTCTTCTTTGCATTTATTACGACTCTTTCTTCATGAATATTGGA------ATTGGAACAG---TCTTAT------TA------------TTCCAAAGAAA------TCTA---TTTCTATTTTTA---CAAAAAGTAATCCAAGATTTTTCTTGTTC------CTATATAATTCTCATGTATCTGAATACGAATCAATCTTCGTTTTTCTTCGTAATCAA---TCTTTTCATTTACGATCAACATTTTCTAGAATCCTTCTTGAACGAGTTTATTTCTATGGAAAAATAG---AACATTTT---------------------TC------AGAAGTCTTTG------------AT---AATGATTTTCAG---GCCATCCTAGGGTTATTCAA------GGATCCGTTTATGCATTATGTTAGGTATAAAGGAAAATCCATTCTGGCTTCAAAAGATAGACCTCTTCTGATGAAAAAATGGAAATATTACCTTGTCAATTTATGTCAATGTCATTTTTATGTGTGGTTTCAACCAGAAAAGATCT------ATATAAATTTATTATC------TAAGGATCCTCTCCAC------TTTTTGGGCTATCTTTTAAATGTAAAATTAAATCCTTCGGTGGTGCGGAGTCAAATGCTAGAAAATTCATTTATAATAAATAAAGATAATACTATGAAGAAACTCGATACAATAGTTCCAATTATTCCTTTGATTGGATCATTGGCAAAAACTAAATTTTGTAACGCAGTAGGGCATCCCATTAGTAAACCGGTCTGGGCTGATTCATCGGATTCTTATATTATCGACCGATTTGTGCGTATATGCAGA------------------------------------------------------------
>Codiaeum_variegatum_285
AGTGTTGGATTCAAGGCTGGTGTTAAAGATTATAAATTGACTTATTATACTCCTGACTATCAAACCAAAGATACTGATATCTTGGCAGCATTCCGAGTAACTCCTCAACCCGGAGTTCCGCCTGAGGAAGCAGGAGCTGCGGTAGCTGCTGAATCTTCTACTGGTACATGGACAACTGTGTGGACCGACGGGCTTACCAGTCTTGATCGTTATAAAGGACGCTGCTACGGCATCGAGCCCGTTGCTGGAGAAGAAAATCAATATATTGCTTATGTAGCTTACCCCTTAGACCTTTTTGAAGAAGGTTCTGTTACTAACATGTTTACTTCCATTGTGGGTAATGTATTTGGGTTCAAAGCCCTACGCGCCCTACGTCTGGAGGATTTGCGAATCCCTACTGCTTATATTAAAACTTTCCAAGGGCCGCCTCATGGAATCCAAGTTGAGAGAGATAAATTGAACAAGTATGGTCGCCCCCTATTGGGTTGTACTATTAAACCTAAATTGGGGCTATCCGCTAAGAATTACGGTAGGGCGGTTTATGAATGTCTCTTCGCTATTGGATGAAAGATCCCTCTTCTTTGCATTTATTACGACTCTTTCTTCATGAATATTGGA------ATTGGAACAG---TCTTAT------TA------------TTCCAAAGAAA------TCTA---TTTCTATTTTTA---CAAAAAGTAATCCAAGATTTTTCTTGTTC------CTATATAATTCTCATGTATCTGAATACGAATCAATCTTCGTTTTTCTTCGTAATCAA---TCTTTTCATTTACGATCAACATTTTCTAGAATCCTTCTTGAACGAGTTTATTTCTATGGAAAAATAG---AACATTTT---------------------TC------AGAAGTCTTTG------------AT---AATGATTTTCAG---GCCATCCTAGGGTTATTCAA------GGATCCGTTTATGCATTATGTTAGGTATAAAGGAAAATCCATTCTGGCTTCAAAAGATAGACCTCTTCTGATGAAAAAATGGAAATATTACCTTGTCAATTTATGTCAATGTCATTTTTATGTGTGGTTTCAACCAGAAAAGATCT------ATATAAATTTATTATC------TAAGGATCCTCTCCAC------TTTTTGGGCTATCTTTTAAATGTAAAATTAAATCCTTCGGTGGTGCGGAGTCAAATGCTAGAAAATTCATTTATAATAAATAAAGATAATACTATGAAGAAACTCGATACAATAGTTCCAATTATTCCTTTGATTGGATCATTGGCAAAAACTAAATTTTGTAACGCAGTAGGGCATCCCATTAGTAAACCGGTCTGGGCTGATTCATCGGATTCTTATATTATCGACCGATTTGTGCGTATATGCAGA------------------------------------------------------------
>Codiaeum_variegatum_282
AGTGTTGGATTCAAGGCTGGTGTTAAAGATTATAAATTGACTTATTATACTCCTGACTATCAAACCAAAGATACTGATATCTTGGCAGCATTCCGAGTAACTCCTCAACCCGGAGTTCCGCCTGAGGAAGCAGGAGCTGCGGTAGCTGCTGAATCTTCTACTGGTACATGGACAACTGTGTGGACCGACGGGCTTACCAGTCTTGATCGTTATAAAGGACGCTGCTACGGCATCGAGCCCGTTGCTGGAGAAGAAAATCAATATATTGCTTATGTAGCTTACCCCTTAGACCTTTTTGAAGAAGGTTCTGTTACTAACATGTTTACTTCCATTGTGGGTAATGTATTTGGGTTCAAAGCCCTACGCGCCCTACGTCTGGAGGATTTGCGAATCCCTACTGCTTATATTAAAACTTTCCAAGGGCCGCCTCATGGAATCCAAGTTGAGAGAGATAAATTGAACAAGTATGGTCGCCCCCTATTGGGTTGTACTATTAAACCTAAATTGGGGCTATCCGCTAAGAATTACGGTAGGGCGGTTTATGAATGTCTCTTCGCTATTGGATGAAAGATCCCTCTTCTTTGCATTTATTACGACTCTTTCTTCATGAATATTGGA------ATTGGAACAG---TCTTAT------TA------------TTCCAAAGAAA------TCTA---TTTCTATTTTTA---CAAAAAGTAATCCAAGATTTTTCTTGTTC------CTATATAATTCTCATGTATCTGAATACGAATCAATCTTCGTTTTTCTTCGTAATCAA---TCTTTTCATTTACGATCAACATTTTCTAGAATCCTTCTTGAACGAGTTTATTTCTATGGAAAAATAG---AACATTTT---------------------TC------AGAAGTCTTTG------------AT---AATGATTTTCAG---GCCATCCTAGGGTTATTCAA------GGATCCGTTTATGCATTATGTTAGGTATAAAGGAAAATCCATTCTGGCTTCAAAAGATAGACCTCTTCTGATGAAAAAATGGAAATATTACCTTGTCAATTTATGTCAATGTCATTTTTATGTGTGGTTTCAACCAGAAAAGATCT------ATATAAATTTATTATC------TAAGGATCCTCTCCAC------TTTTTGGGCTATCTTTTAAATGTAAAATTAAATCCTTCGGTGGTGCGGAGTCAAATGCTAGAAAATTCATTTATAATAAATAAAGATAATACTATGAAGAAACTCGATACAATAGTTCCAATTATTCCTTTGATTGGATCATTGGCAAAAACTAAATTTTGTAACGCAGTAGGGCATCCCATTAGTAAACCGGTCTGGGCTGATTCATCGGATTCTTATATTATCGACCGATTTGTGCGTATATGCAGA------------------------------------------------------------
>Codiaeum_variegatum_363
AGTGTTGGATTCAAGGCTGGTGTTAAAGATTATAAATTGACTTATTATACTCCTGACTATCAAACCAAAGATACTGATATCTTGGCAGCATTCCGAGTAACTCCTCAACCCGGAGTTCCGCCTGAGGAAGCAGGAGCTGCGGTAGCTGCTGAATCTTCTACTGGTACATGGACAACTGTGTGGACCGACGGGCTTACCAGTCTTGATCGTTATAAAGGACGCTGCTACGGCATCGAGCCCGTTGCTGGAGAAGAAAATCAATATATTGCTTATGTAGCTTACCCCTTAGACCTTTTTGAAGAAGGTTCTGTTACTAACATGTTTACTTCCATTGTGGGTAATGTATTTGGGTTCAAAGCCCTACGCGCCCTACGTCTGGAGGATTTGCGAATCCCTACTGCTTATATTAAAACTTTCCAAGGGCCGCCTCATGGAATCCAAGTTGAGAGAGATAAATTGAACAAGTATGGTCGCCCCCTATTGGGTTGTACTATTAAACCTAAATTGGGGCTATCCGCTAAGAATTACGGTAGGGCGGTTTATGAATGTCTCTTCGCTATTGGATGAAAGATCCCTCTTCTTTGCATTTATTACGACTCTTTCTTCATGAATATTGGA------ATTGGAACAG---TCTTAT------TA------------TTCCAAAGAAA------TCTA---TTTCTATTTTTA---CAAAAAGTAATCCAAGATTTTTCTTGTTC------CTATATAATTCTCATGTATCTGAATACGAATCAATCTTCGTTTTTCTTCGTAATCAA---TCTTTTCATTTACGATCAACATTTTCTAGAATCCTTCTTGAACGAGTTTATTTCTATGGAAAAATAG---AACATTTT---------------------TC------AGAAGTCTTTG------------AT---AATGATTTTCAG---GCCATCCTAGGGTTATTCAA------GGATCCGTTTATGCATTATGTTAGGTATAAAGGAAAATCCATTCTGGCTTCAAAAGATAGACCTCTTCTGATGAAAAAATGGAAATATTACCTTGTCAATTTATGTCAATGTCATTTTTATGTGTGGTTTCAACCAGAAAAGATCT------ATATAAATTTATTATC------TAAGGATCCTCTCCAC------TTTTTGGGCTATCTTTTAAATGTAAAATTAAATCCTTCGGTGGTGCGGAGTCAAATGCTAGAAAATTCATTTATAATAAATAAAGATAATACTATGAAGAAACTCGATACAATAGTTCCAATTATTCCTTTGATTGGATCATTGGCAAAAACTAAATTTTGTAACGCAGTAGGGCATCCCATTAGTAAACCGGTCTGGGCTGATTCATCGGATTCTTATATTATCGACCGATTTGTGCGTATATGCAGA------------------------------------------------------------
>Codiaeum_variegatum_283
AGTGTTGGATTCAAGGCTGGTGTTAAAGATTATAAATTGACTTATTATACTCCTGACTATCAAACCAAAGATACTGATATCTTGGCAGCATTCCGAGTAACTCCTCAACCCGGAGTTCCGCCTGAGGAAGCAGGAGCTGCGGTAGCTGCTGAATCTTCTACTGGTACATGGACAACTGTGTGGACCGACGGGCTTACCAGTCTTGATCGTTATAAAGGACGCTGCTACGGCATCGAGCCCGTTGCTGGAGAAGAAAATCAATATATTGCTTATGTAGCTTACCCCTTAGACCTTTTTGAAGAAGGTTCTGTTACTAACATGTTTACTTCCATTGTGGGTAATGTATTTGGGTTCAAAGCCCTACGCGCCCTACGTCTGGAGGATTTGCGAATCCCTACTGCTTATATTAAAACTTTCCAAGGGCCGCCTCATGGAATCCAAGTTGAGAGAGATAAATTGAACAAGTATGGTCGCCCCCTATTGGGTTGTACTATTAAACCTAAATTGGGGCTATCCGCTAAGAATTACGGTAGGGCGGTTTATGAATGTCTCTTCGCTATTGGATGAAAGATCCCTCTTCTTTGCATTTATTACGACTCTTTCTTCATGAATATTGGA------ATTGGAACAG---TCTTAT------TA------------TTCCAAAGAAA------TCTA---TTTCTATTTTTA---CAAAAAGTAATCCAAGATTTTTCTTGTTC------CTATATAATTCTCATGTATCTGAATACGAATCAATCTTCGTTTTTCTTCGTAATCAA---TCTTTTCATTTACGATCAACATTTTCTAGAATCCTTCTTGAACGAGTTTATTTCTATGGAAAAATAG---AACATTTT---------------------TC------AGAAGTCTTTG------------AT---AATGATTTTCAG---GCCATCCTAGGGTTATTCAA------GGATCCGTTTATGCATTATGTTAGGTATAAAGGAAAATCCATTCTGGCTTCAAAAGATAGACCTCTTCTGATGAAAAAATGGAAATATTACCTTGTCAATTTATGTCAATGTCATTTTTATGTGTGGTTTCAACCAGAAAAGATCT------ATATAAATTTATTATC------TAAGGATCCTCTCCAC------TTTTTGGGCTATCTTTTAAATGTAAAATTAAATCCTTCGGTGGTGCGGAGTCAAATGCTAGAAAATTCATTTATAATAAATAAAGATAATACTATGAAGAAACTCGATACAATAGTTCCAATTATTCCTTTGATTGGATCATTGGCAAAAACTAAATTTTGTAACGCAGTAGGGCATCCCATTAGTAAACCGGTCTGGGCTGATTCATCGGATTCTTATATTATCGACCGATTTGTGCGTATATGCAGA------------------------------------------------------------
>Codiaeum_variegatum_362
AGTGTTGGATTCAAGGCTGGTGTTAAAGATTATAAATTGACTTATTATACTCCTGACTATCAAACCAAAGATACTGATATCTTGGCAGCATTCCGAGTAACTCCTCAACCCGGAGTTCCGCCTGAGGAAGCAGGAGCTGCGGTAGCTGCTGAATCTTCTACTGGTACATGGACAACTGTGTGGACCGACGGGCTTACCAGTCTTGATCGTTATAAAGGACGCTGCTACGGCATCGAGCCCGTTGCTGGAGAAGAAAATCAATATATTGCTTATGTAGCTTACCCCTTAGACCTTTTTGAAGAAGGTTCTGTTACTAACATGTTTACTTCCATTGTGGGTAATGTATTTGGGTTCAAAGCCCTACGCGCCCTACGTCTGGAGGATTTGCGAATCCCTACTGCTTATATTAAAACTTTCCAAGGGCCGCCTCATGGAATCCAAGTTGAGAGAGATAAATTGAACAAGTATGGTCGCCCCCTATTGGGTTGTACTATTAAACCTAAATTGGGGCTATCCGCTAAGAATTACGGTAGGGCGGTTTATGAATGTCTCTTCGCTATTGGATGAAAGATCCCTCTTCTTTGCATTTATTACGACTCTTTCTTCATGAATATTGGA------ATTGGAACAG---TCTTAT------TA------------TTCCAAAGAAA------TCTA---TTTCTATTTTTA---CAAAAAGTAATCCAAGATTTTTCTTGTTC------CTATATAATTCTCATGTATCTGAATACGAATCAATCTTCGTTTTTCTTCGTAATCAA---TCTTTTCATTTACGATCAACATTTTCTAGAATCCTTCTTGAACGAGTTTATTTCTATGGAAAAATAG---AACATTTT---------------------TC------AGAAGTCTTTG------------AT---AATGATTTTCAG---GCCATCCTAGGGTTATTCAA------GGATCCGTTTATGCATTATGTTAGGTATAAAGGAAAATCCATTCTGGCTTCAAAAGATAGACCTCTTCTGATGAAAAAATGGAAATATTACCTTGTCAATTTATGTCAATGTCATTTTTATGTGTGGTTTCAACCAGAAAAGATCT------ATATAAATTTATTATC------TAAGGATCCTCTCCAC------TTTTTGGGCTATCTTTTAAATGTAAAATTAAATCCTTCGGTGGTGCGGAGTCAAATGCTAGAAAATTCATTTATAATAAATAAAGATAATACTATGAAGAAACTCGATACAATAGTTCCAATTATTCCTTTGATTGGATCATTGGCAAAAACTAAATTTTGTAACGCAGTAGGGCATCCCATTAGTAAACCGGTCTGGGCTGATTCATCGGATTCTTATATTATCGACCGATTTGTGCGTATATGCAGA------------------------------------------------------------
>Cordyline_australis
AGTGTTGGATTTAAAGCTGGTGTTAAAGATTACAGATTGACTTATTATACTCCTGATTACGAAACCAAAGATACTGATATCTTGGCAGCATTCCGAGTAACTCCTCAACCTGGAGTTCCCGCTGAAGAAGCAGGGGCTGCAGTAGCTGCCGAATCCTCTACTGGTACATGGACAACTGTGTGGACTGATGGACTTACCAGTCTTGATCGTTACAAAGGACGATGCTACCACATTGAGGCCGTTGTTGGGGAAGAAAATCAATATATTGCTTATGTAGCTTATCCTTTAGATCTTTTTGAAGAAGGTTCTGTTACTAACATGTTTACTTCCATTGTGGGTAATGTATTTGGTTTCAAAGCCCTACGAGCTCTACGTCTGGAGGATCTGCGAATTCCCCCTGCTTATTCCAAAACTTTCCAAGGCCCGCCCCATGGCATCCAAGTTGAAAGAGATAAATTGAACAAGTATGGTCGTCCTTTATTGGGATGTACTATTAAACCAAAATTGGGATTATCTGCAAAAAACTACGGTAGAGCGGTTTATGAATGTCTCTTCAATGCTGGATTCAAGATGTTCCTTTTTTGCATTTATTGCGATTCTTTCTTCACGAATATCATA------ATTGGAATAGTCTTCTCAT------TG------------CTCAGAAGAAA------TCTA---TTTACGTTTTTT---CAAAAGAAAATAAAAGATTATTTCGGTTC------CTATACAATTCTTATGTATTTGAATGTGAATTTTTATTAGTTTTTATTCGTAAACAA---TCTTCTTATTTACGATTAACATCTTCTGGAACTTTTCTTGAGCGAACACATTTCTATGGAAAAATAG---AACATCTTCAAATAGAACATTTT------AT------AGTAGTATGTC------------GT---AACTATTTTCAT---AGAACCCTATGGATCTTCAA------AGATCCTTTCATGCATTATGTTCAATATCAAAGAAAAGCAATTCTTGCTTCAAAGGGGACTTATCTTCTGATGAAGAAATGGAAATATCATTTTGTCAATTTCTGGCAATATTATTTTCACTTTTGGTCTCAACCGTATAGGATCC------ATATAAACCAATTATC------AAACTATTCTTTCTAT------TTTCTGGGTTATCTTTCAAGTCTACTAATAAATTTTTCGGCGGTAAGGAATCAAATGTTAGAGAATTCTTTTCTAAC------AGATACCGTTACTAAGAAATTTGATACCATAGTTCCGGTTATTCTTCTTATTGGATCCTTGGCTAAAGCTAAATTTTGTACCGTATCGGGCCATCCTATTAGTAAGCCGATCTGGGCCGATTTATCGGATTCTGATATTCTTGATCGATTCGGTCGGATATGTAGAA-----------------------------------------------------------
>Crinum_longifolium
AGTGTTGGATTTAAAGCTGGTGTTAAAGATTACAGATTGACTTATTATACTCCTGATTACGAAACCAAAGATACTGATATCTTGGCAGCATTCCGAGTAACTCCTCAACCCGGAGTTCCCGCTGAAGAGGCAGGGGCTGCGGTAGCTGCCGAATCTTCTACCGGTACATGGACAACTGTGTGGACTGATGGACTTACCAGCCTTGATCGTTACAAAGGACGATGCTACCACATTGAGGCCGTTGTTGGGGAAGAAAATCAATATATTGCTTATGTAGCTTATCCTTTAGACCTTTTTGAAGAAGGTTCTGTTACTAACATGTTTACTTCCATTGTGGGTAATGTATTTGGTTTCAAAGCCCTACGAGCTCTACGTCTGGAGGATCTGCGAATTCCCCCTGCTTATTCCAAAACTTTCCAAGGCCCGCCCCATGGCATCCAAGTTGAAAGAGATAAATTGAATAAGTACGGTCGTCCCCTATTGGGATGTACTATTAAACCAAAATTGGGATTATCCGCAAAAAACTACGGTAGAGCGGTTTATGAATGTCTCTTCAATGTTGGATTCAAGATGTTCCCTTTTTGCATTTATTGCGATTCTTTCTTCACGAATATCATA------ATTGGAATAGTCTTCTCAT------TA------------CTCAGAAGAAA------TCCA---TTTACGTTTTTT---CAAAAGAAAATAAAAGACTATTTCGGTTC------CTATACAATTTTTATGTATTTGAATGTGAATTTTTATTTGTTTTTATTCGTAAACAA---TCTTCTTATTTACGATTAACATCTTTTGGAACTTTTCTTGAGCGAACACATTTCTATGGAAAAATAG---AACATCTTCAAATAGAAAATTTT------AT------AGTAATATGTC------------GT---AACGATTTTCAT---AGAACCTTATGGTTCTTCAA------AGATCCTTTCATGCATTATGTTCGATATCGGGGAAAAGCAATTCTTGTTTCAAAGGGGACTCATCTTCTGATGAAGAAATGGAAATATCATTTTGTCAATTTCTGGCAATATTATTTTCACTTTTGGTCTCAACCGTACAGGATCC------ATATAAATCAACTATC------AAACTATTCTTTCTAT------TTTCTGGGTTATCTTTCAAGTCTACTAATAATTTCTTCGGCAGTAAGGAATCAAATGTTAGAGAATTCATTTCTAAT------AGATACCGTTACTAAGAAATTTGATACCATAGTCCCGGTTATTCTTCTTATTGGATCCCTGTCTAAAGCTAAATTTTGTACCGTATCGGGCCATCCTATTAGTAAGCCGATCTGGGCCGATTTATCAGATTCTGATATTCTTGATCGATTCGGTCGGATATGTAGA------------------------------------------------------------
>Cyperus_papyrus
TATGTTGGGTTTAAAGCAGGGGTTAAAGATTACAAACTTACTTATTATACTCCTGAGTACGAAACCAAAGATACTGATATCTTGGCAGCGTTCCGAGTAACTCCTCAACCCGGAGTCCCTCCTGAAGAAGCAGGAGCTGCAGTAGCGGCGGAATCTTCTACTGGTACATGGACAACTGTTTGGACTGATGGACTTACCAGTCTTGATCGTTACAAAGGGCGATGCTATCATATCGAACCTGTTGCTGGAGAAGAAAATCAATATATTGCCTATGTAGCTTATCCTTTAGACCTTTTCGAAGAAGGTTCTGTTACTAACATGTTTACCTCTATTGTAGGTAATGTATTTGGTTTCAAAGCCTTACGAGCTCTACGCTTGGAAGACTTACGAATTCCTCCTGCTTATTCAAAAACTTTCCAAGGTCCACCTCACGGTATCCAATCTGAAAGAGATAAGTTGAACAAGTATGGTCGTCCTCTATTGGGATGTACTATTAAACCAAAATTGGGATTATCCGCAAAGAACTACGGTAGAGCATGTTATGAATGTCTATTCAATGCTGGATCCAAGATATTCCTTCTTTGCATTTATTGAGATTCTTTCTCTTCGATTATTCTA------ATTGCAATAG---TCTGAT------TA------------TTTCAAAGAAATTAGCTTCTA---TTTCTATATTCT---CAAAAGAAAATATAAGACTCTCTCGTTTC------TTATATAATTATTATGTATCTGAATATGAGTTTTTATTCTTGTTTATTCGTAAAAAA---TCTTCTTGTTTACGATTAACATCTTTTGGAACCTTTCTTGAGCGAATCTACTTCTATGGAAAAATAG---AACATTTT---------------------AG------AATAGTGCATC------------AT---ATTTTTTTGAAG---AAAACTTTATGGTTCTTCAC------AGATCCTCTCATGCACTATGTTCGATATCAAGGCAAAGCAATTCTAGCATCAAAAGGGACCGATCAATTTATGAAGAAATTGAAATATTGCTTTGTCTGTTTTTGGCAATATTATTTTCATTTTTGGTCTGAGTCTAATAGATTTC------ATAGAAACCAATTCTC------TTATTATTCATTCTAC------TTTCTCGGTTATTTTTCAAGTGTAAAAAGAAATCCTTTGATGGTAAGGAGTCAAATATTGGAGGATTTTGTATTAAT------AGATACTCTTTTTAAGAGATTTGATACTCTAGTTCCAGTCGTTCCTCTCATTAGATCATTGTCTAAAGCTTCACTTTGTACTGTATTAGGACATCCTACTAGTAAACCAATTTGGACAGATTTATCAGATTGTGATATTATTAGTCGATTTGGTCAAATATATAAA------------------------------------------------------------
>Datura_stramonium
AGTGTTGGATTCAAAGCTGGTGTTAAAGAGTACAAATTGACTTATTATACTCCTCAGTACCAAACCAAGGATACTGATATATTGGCAGCATTCCGAGTAACTCCTCAACCTGGAGTTCCACCTGAAGAAGCAGGGGCCGCGGTAGCTGCCGAATCTTCTACTGGTACATGGACAACTGTATGGACCGATGGACTTACCAGTCTTGATCGTTACAAAGGGCGATGCTACCGCATCGAGCGTGTTGTTGGAGAAAAAGATCAATATATTGCTTATGTAGCTTACCCTTTAGACCTTTTTGAAGAAGGTTCCGTTACCAACATGTTTACTTCCATTGTAGGTAATGTATTTGGGTTCAAAGCCCTGCGCGCTCTACGTCTGGAAGATCTGCGAATCCCTCCTGCTTATATTAAAACTTTCCAGGGTCCGCCTCATGGGATCCAAGTTGAAAGAGATAAATTGAACAAGTATGGTCGTCCCCTGTTGGGATGTACTATTAAACCTAAATTGGGGTTATCTGCTAAAAACTACGGTAGAGCTGTTTATGAATGTCTCTTCGCTATTGGGTAAAAGATGCCTCTTCTTTACATTTATTACGATTCTTTCTCCACGAATATTGGA------ATTTGAATAG---TCTTAT------TA------------CTTCAAAGAAG------CCCG---GTTACTCCTTTT---CCAAAAAAAATAAAAGATTCTTCTTCTTC------TTATATAATTCTTATGTATATGAATGCGAATACACTTTCGTCTTTCTACGGAACCAA---TCTTCTCATTTAGGATCAACATCTTTTAGAGCCCTTCTTGAACGAATATATTTCTATGGAAAAATAG---AACGTCTT---------------------GT------AGAAGTCTTTG------------CT---AAGGATTTTCAG---GTTACCCTATGGTTATTCAA------GGATCCTTTCATGCATTATGTTAGGTATCAAGGAAAATCAATTCTGGCTTCAAAAGGGACGTTTCTTTTTATGAATAAATGGAAATTTTACCTTGTCAATTTTTGGCAATGTCATTTTTCTCTGTGCTTTCACACAGGAAGGATCC------ATATAAACCAATTATC------CAACCATTCCCGTGAC------TTTATGGGCTATCTTTCAAGTGTGCGACTAAATCATTCAATGGTACGTAGTCAAATGTTCGAAAATTCATTTATAAT------CAATAATGCAATTAAGAAGTTCGATACCCTTGTTCCAATTATTCCTTTGATTGGATCATTAGCTAAAGCAAACTTTTGTACCGTATTAGGGCATCCCATTAGTAAACCGGTGTGGTCCGATTTATCAAATTCTGATATTATTGACCGATTTGGGCGTATATGCAGA------------------------------------------------------------
>Dodonaea_viscosa
AGTGTTGGATTCAAAGCCGGTGTTAAAGATTATAAATTGACTTATTATACTCCTGACTATGTAACCAAAGATACTGATATCTTGGCAGCATTCCGAGTAACTCCTCAACCCGGGGTTCCGCCTGAGGAAGCAGGGGCCGCGGTAGCTGCGGAATCTTCTACTGGTACATGGACAACTGTGTGGACCGATGGGCTTACCAGCCTTGATCGTTATAAAGGACGATGCTACAACATTGAGCCTGTTGCTGGAGAAGAAAATCAATATATATGTTATGTAGCTTATCCTTTAGACCTTTTTGAAGAAGGTTCTGTTACTAACATGTTTACTTCCATTGTGGGTAATGTATTTGGGTTTAAAGCCCTGCGCGCTCTACGTCTAGAGGATCTACGAATCCCTCCCGCGTATTCGAAAACTTTCCAAGGCCCCCCTCACGGCATCCAAGTTGAGAGAGATAAATTGAACAAGTATGGACGTCCCCTATTGGGATGTACTATTAAACCTAAATTGGGATTATCCGCTAAGAACTACGGTAGAGCAGTTTATGAATGTCT-------------------------------------------AATTCTTTCTTTACGAATATTTTA------ATTGGAATAG---TCTTAT------TA------------CTCCAAAGAAA------TCCA---TTTCTATTTTTT---TAACAAGTAATCCAAGATTTTTCTTTTTC------CTATATAATTCTCATGTATATGAATATGAATCCATCTTCTTTTTTCTCCGTAACCAA---TCTTCTCATTTACGATCAACATCTTCTGGAGTCCTTCTTGAGCGAATCCATTTTTATGGAAAAGTAG---AACATCTT---------------------GT------CGGAGTCTTTG------------CT---AATGATTTTCAG---GACATCTTATGCTTGTTCAA------GGATCCTTTCATGCATTATCTTAGATATCAAGGAAAATCCATTCTGGCTTCAAAAAAAACACCCCTTCTGATGAATAAATGGAAATATTACCTTGTCAATTTATGGCAATGGAATTTTCACGTGTGGTCTCAACTCGGAAGGATTC------ATATAAACTACTTATA------CAAAGATTCTATCAAC------TTTCTGGGCTATTTTTCCAGTGGGCAACTAAAAACTTTGGTGGTACGGAGTCAAATGCTAGAAAATTCATTTCTAAT------AGATAATGCTATGAAGAAGTTCGAGACAACCATTCCTATTATTCCTCTGATTGGATCATTGACTAAGGCGCGTTTTTGTAACCCATTAGGGCATCCCATTAGTAAGCCGACTTGGGCCGATTCCTCAGATTCTCATATTATCGACCGGTTTGCG------------------------------------------------------------------------
>Dracaena_deremensis
AGTGTTGGATTTAAAGCTGGTGTTAAAGATTACAGATTGACTTATTATACTCCTGATTACGAAACCAAAGATACTGATATCTTGGCAGCATTCCGAGTAACTCCTCAACCCGGAGTTCCCGCTGAAGAAGCAGGGGCTGCGGTAGCTGCCGAATCCTCTACTGGTACATGGACAACTGTGTGGACTGATGGACTTACCAGTCTTGATCGTTACAAAGGACGATGCTACCACATTGAGGCCGTTGTTGGGGAAGAAAATCAATATATTTGTTATGTAGCTTATCCTTTAGACCTTTTTGAAGAAGGTTCTGTTACTAACATGTTTACTTCCATTGTGGGTAATGTATTTGGTTTCAAAGCCCTACGAGCTCTACGTCTGGAAGATCTGCGAATTCCCCCTGCTTATACCAAAACTTTCCTAGGCCCGCCTCATGGCATCCAATCTGAAAGAGATAAATTGAACAAGTATGGTCGTCCCCTATTGGGATGTACTATTAAACCAAAATTGGGATTATCCGCAAAAAACTACGGTAGAGCGGTTTATGAATGTCTCTTCAATGCTGGGTTCAAGATGTTCCCTTTTTACATTTATTGCAGTTCTTTCTTCGCGAATATCATA------ATTTGAATAGTTTTCTCAT------TA------------CTCAGAAGAAA------TCCA---TTTGCCTTTTTT---CAAAAGAAAATAAAAGATTTTTTCGGTTC------CTATACAATTCTTATGTATTTGAATGGGAATTTTTATTCGTTTTTATTCGTAAACAA---TCTTCTTATTTACGATTAACATCTTCTGGAACCTTTCTTGAGCGAACACATTTGTATGAAAAAATGG---AACATCTTCAAATAGAACATTTT------GT------AGTAGTATGTC------------GT---AACTATTTTCAT---AGAACCCTATGGTTCTGTAA------AGATCCTTTCATGCATTATGTTCGATATCAAGGAAAAGCAATTCTTGCTTCAAAGGGGACTCATCTTCTGATGAAGAAATGGAAATATCATTTTTTCAATTTCTGGCAATATTATTTTCATATTTGGTCGCAACCGTACAGGATCC------ATATAAACCAATTATC------AAACTATTCTTTTTAT------TTTCTGGGTTATCTTTCAAGTTTACTACTCTATTTTTCGGCGGTAAGGAATCAAATGTTAGAGAATTCATTTCTAAT------AGATACCATTACTAAGAAATTTGATACCATAGTCCCAGTTATTTTTCTTATTGGATCTTTGGCTAAAGCTAAATTTTGTACTGTATCGGGCCATCCTATTAGTAAACCGATCTGGACCGATTTATCGGATTC----------------------------------------------------------------------------------------------
>Dracaena_fragrans
AGTGTTGGATTTAAAGCTGGTGTTAAAGATTACAGATTGACTTATTATACTCCTGATTACGAAACCAAAGATACTGATATCTTGGCAGCATTCCGAGTAACTCCTCAACCCGGAGTTCCCGCTGAAGAAGCAGGGGCTGCGGTAGCTGCCGAATCCTCTACTGGTACATGGACAACTGTGTGGACTGATGGACTTACCAGTCTTGATCGTTACAAAGGACGATGCTACCACATTGAGGCCGTTGTTGGGGAAGAAAATCAATATATTTGTTATGTAGCTTATCCTTTAGACCTTTTTGAAGAAGGTTCTGTTACTAACATGTTTACTTCCATTGTGGGTAATGTATTTGGTTTCAAAGCCCTACGAGCTCTACGTCTGGAGGATCTGCGAATTCCCCCTGCTTATACCAAAACTTTCCTAGGCCCGCCTCATGGCATCCAATCTGAAAGAGATAAATTGAACAAGTATGGTCGTCCCTTTTTGGGATGTACTATTAAACCAAAATTGGGATTATCCGCAAAAAACTACGGTAGAGCGGTTTATGAATGTCTCTTCAATGCTGGGTTCAAGATGTTCCCTTTTTACATTTATTGCAGTTCTTTCTTCGCGAATATCATA------ATTTGAATAGTTTTCTCAT------TA------------CTCAGAAGAAA------TCCA---TTTGCCTTTTTT---CAAAAGAAAATAAAAGATTATTTCGGTTC------CTATACAATTCTTATGTATTTGAATGGGAATTTTTATTCGTTTTTATTCGTAAACAA---TCTTCTTATTTACGATTAACATCTTCTGGAACCTTTCTTGAGCGAACACATTTGTATGAAAAAATGG---AACATGTTCAAATAGAACATTTT------GT------AGTAGTATGTC------------GT---AACTATTTTCAT---AGAACCCTATGGTTCTGTAA------AGATCCTTTCATGCATTATGTTCGATATCAAGGAAAAGCAATTCTTGCTTCAAAGGGGACTCATCTTCTGATGAAGAAATGGAAATATCATTTTTTCAATTTCTGGCAATATTATTTTCATATTTGGTCGCAACCGTACAGGATCC------ATATAAACCAATTATC------AAACTATTCTTTTTAT------TTTCTGGGGTATCTTTCAAGTTTACTACTCTATTTTTCGGCGGTAAGGAATCAAATGTTAGAGAATTCATTTCTAAT------AGATACCATTACTAAGAAATTTGATACCATAGTCCCAGTTATTTTTCTTATTGGATCTTTGGCTAAAGCTAAATTTTGTACTGTATCGGGCCATCCTATTAGTAAACCGATCTGGACCGATTTATCGGATTCTGATATTCTTGATCGATTCGGTCGGGTATGTAGA------------------------------------------------------------
>Dracaena_marginata
AGTGTTGGATTTAAAGCTGGTGTTAAAGATTACAGATTGACTTATTATACTCCTGATTACGAAACCAAAGATACTGATATCTTGGCAGCATTCCGAGTAACTCCTCAACCCGGAGTTCCCGCTGAAGAAGCAGGGGCTGCGGTAGCTGCCGAATCCTCTACTGGTACATGGACAACTGTGTGGACTGATGGACTTACCAGTCTTGATCGTTACAAAGGACGATGCTACCACATTGAAGCCGTTGTTGGGGAAGAAAATCAATATATTTGTTATGTAGCTTATCCTTTAGACCTTTTTGAAGAAGGTTCTGTTACTAACATGTTTACTTCCATTGTGGGTAATGTATTTGGTTTCAAAGCCCTACGAGCTCTACGTCTGGAGGATCTGCGAATTCCCCCTGCTTATACCAAAACTTTCCTAGGCCCGCCTCATGGCATCCAATCTGAAAGAGATAAATTGAACAAGTATGGTCGTCCCCTATTGGGATGTACTATTAAACCAAAATTGGGATTATCCGCAAAAAACTACGGTAGAGCGGTTTATGAATGTCTCTTCAATGCTGGGTTCAAGATGTTCCCTTTTTACATTTATTGCAGTTCTTTCTTCGCGAATATCATA------ATTTGAATAGTTTTCTCAT------TA------------CTCAGAAGAAA------TCCA---TTTGCCTTTTTT---CAAAAGAAAATAAAAGATTATTTCGGTTC------CTATACAATTCTTATGTATTTGAATGGGAATTTTTATTCGTTTTTATTCGTAAACAA---TCTTCTTATTTACGATTAACATCTTCTGGAACCTTTCTTGAGCGAACACATTTGTATGAAAAAATGG---AACATCTTCAAATAGAACATTTT------GT------AGTAGTATGTC------------GT---AACTATTTTCAT---AGAACCCTATGGTTCTGTAA------AGATCCTTTCATGCATTATGTTCGATATCAAGGAAAAGCAATTCTTGCTTCAAAGGGGACTCATCTTCTGATGAAGAAATGGAAATATCATTTTTTCAATTTCTGGCAATATTATTTTCATATTTGGTCGCAACCGTACAGGATCC------ATATAAACCAATTATC------AAACTATTCTTTTTAT------TTTCTGGGTTATCTTTCAAGTTTACTACTCTATTTTTCGGCGGTAAGGAATCAAATGTTAGAGAATTCATTTCTAAT------AGATACCATTACTAAGAAATTTGATACCATAGTCCCAGTTATTTTTCTTATTGGATCTTTGGCTAAAGCTAAATTTTGTACTGTATCGGGCCATCCTATTAGTAAACCGATCTGGACCGATTTATCGGATTCTGATATTCTTGATCGATTCGGTCGGGTATGTAGA------------------------------------------------------------
>Dracaena_reflexa
AGTGTTGGATTTAAAGCTGGTGTTAAAGATTACAGATTGACTTATTATACTCCTGATTACGAAACCAAAGATACTGATATCTTGGCAGCATTCCGAGTAACTCCTCAACCCGGAGTTCCCGCTGAAGAAGCAGGGGCTGCGGTAGCTGCCGAATCCTCTACTGGTACATGGACAACTGTGTGGACTGATGGACTTACCAGTCTTGATCGTTACAAAGGACGATGCTACCACATTGAGGCCGTTGTTGGGGAAGAAAATCAATATATTTGTTATGTAGCTTATCCTTTAGACCTTTTTGAAGAAGGTTCTGTTACTAACATGTTTACTTCCATTGTGGGTAATGTATTTGGTTTCAAAGCCCTACGAGCTCTACGTCTGGAGGATCTGCGAATTCCCCCTGCTTATACCAAAACTTTCCTAGGCCCGCCTCATGGCATCCAATCTGAAAGAGATAAATTGAACAAGTATGGTCGTCCCCTATTGGGATGTACTATTAAACCAAAATTGGGATTATCCGCAAAAAACTACGGTAGAGCGGTTTATGAATGTCTCTTCAATGCTGGGTTCAAGATGTTCCCTTTTTACATTTATTGCAGTTCTTTCTTCGCGAATATCATA------ATTTGAATAGTTTTCTCAT------TA------------CTCAGAAGAAA------TCCA---TTTGCCTTTTTT---CAAAAGAAAATAAAAGATTATTTCGGTTC------CTATACAATTCTTATGTATTTGAATGGGAATTTTTATTCGTTTTTATTCGTAAACAA---TCTTCTTATTTACGATTAACATCTTCTGGAACCTTTCTTGAGCGAACACATTTGTATGAAAAAATGG---AACATCTTCAAATAGAACATTTT------GT------AGTAGTATATC------------GT---AACTATTTTCAT---AGAACCCTATGGTTCTGTAA------AGATCCTTTCATGCATTATGTTCGATATCAAGGAAAAGCAATTCTTGCTTCAAAGGGGACTCATCTTCTGATGAAGAAATGGAAATATCATTTTTTCAATTTCTGGCAATATTATTTTCATATTTGGTCGCAACCGTACAGGATCC------ATATAAACCAATTATC------AAACTATTCTTTTTAT------TTTCTGGGTTATCTTTCAAGTTTACTACTCTATTTTTCGGCGGTAAGGAATCAAATGTTAGAGAATTCATTTCTAAT------AGATACCATTACTAAGAAATTTGATACCATAGTCCCAGTTATTTTTCTTATTGGATCTTTGGCTAAAGCTAAATTTTGTACTGTATCGGGCCATCCTATTAGTAAACCGATCTGGACCGATTTATCGGATTCTGATATTCTTGATCGATTCGGTCGGGTATGTAGA------------------------------------------------------------
>Duranta_erecta__434
GGTGTTGGATTCAAAGCGGGTGTTAAAGAGTACAAATTGACTTATTATACTCCTGAATACGAAACCAAAGATACTGATATCTTGGCAGCATTCCGAGTAACTCCTCAACCTGGAGTTCCGCCTGAAGAAGCAGGGGCCGCGGTAGCTGCCGAATCTTCTACTGGTACATGGACAACTGTGTGGACCGATGGACTTACCAGCCTTGATCGTTACAAAGGGCGATGCTACCACATCGAGCCCGTTCCTGGAGAAAGAGATCAATATATCTGTTATGTAGCTTACCCTTTAGACCTTTTTGAAGAAGGTTCTGTTACTAACATGTTTACTTCCATTGTAGGAAATGTATTTGGATTCAAAGCCCTGCGTGCTCTACGCCTGGAAGATCTGCGAGTCCCTCCTGCTTATGTTAAAACTTTCCAAGGCCCCCCTCATGGGATCCAAGTTGAGAGAGATAAATTGAACAAGTATGGTCGTCCCCTGTTGGGATGTACTATTAAACCTAAATTGGGGTTATCTGCTAAAAACTACGGTAGAGCCGTTTATGAATGTCTCTTCGCTATTGGGTAAAAGATGCCTCTTCTTTGCATTTATTACGATTCTTTCTCAACGAGTATTGTA------ATTGGAATAG---TCTTAT------TA------------CTCCAACGAAA------GCCA---GCTCCTCTTTTT---CAAAAAGAAATCAAAGATTATTCTTATTC------TTATATAATTCTCATGTATGTGAATATGAATCCATTTTCATCTTTCTACGTAACCAA---TCTTCTCATTTACGATCAACATCTTCTGGAGTTCTTCTTGAACGAATCTATTTCTATGGAAAAAAAG---AACGTCTT---------------------GT------GAACATCTTTG------TTAAGGTT---AAGGATTTTCAG---GCAAACCTATGGTTGGTCAA------GGAACCTTGCATGGATTATATTAGGTATCAAAGAAAATCCATTCTGGCTTCAAAAGGGACGTCTCTTTTCATAAATAAATGGAAATGCTATCTTGTCACTTTTTGGCAATGGCATTTTTCGCTGTGGTTTCATCCAAGCAGGATTT------ATATAAACCAATTATC------CAATCATTCCCTTGAT------TTTTTGGGCTATCTTTCAAGTGTTCGAATCAACCCTTCGGTGGTACGGAGTCAAATTCTAGAAAATTCATTTCTAAT------CAATAATGCTATTAAGAAGTTCGATATCCTTGTTCCAATTATTCCTCTGATTGCGTCATTGGCTAAAGCGAAATTTTGTAACGTATTAGGGCATCCCATTAGTAAGCCGGTTCGGGCTGATTTATCAGATTCTAATATTATTGACCGATTTGGGCGTATATGCAGAA-----------------------------------------------------------
>Dypsis_lutescens_482
AGTGTTGGATTTAAAGCTGGTGTTAAAGATTACAAATTGACTTATTATACTCCTGACTACGAAACCAAAGATACTGATATCTTGGCAGCATTCCGAGTAACTCCTCAACCCGGAGTTCCGCCTGAGGAAGCAGGGGCAGCGGTAGCTGCCGAATCTTCTACTGGTACATGGACAACTGTGTGGACTGATGGACTTACCAGTCTTGATCGTTACAAAGGACGATGCTACCACATCGAAACCGTTGTCGGAGAGGAAAATCAATATATTGCTTATGTAGCTTATCCTTTAGACCTTTTTGAAGAAGGTTCTGTTACTAACATGTTTACTTCCATTGTGGGTAATGTATTTGGTTTCAAAGCCCTACGAGCTCTACGTCTGGAGGATCTGCGAATTCCCACTTCTTATTCCAAAACTTTCCAAGGCCCGCCTCATGGTATCCAAGTTGAAAGAGATAAGTTGAACAAGTATGGTCGTCCTCTATTGGGATGTACTATTAAACCAAAATTGGGATTATCCGCAAAGAACTACGGTAGAGCGGTTTATGAATGTCTCTTCAATGCTGGATCCAAGATGTTCCTTCTTTACATTTATTGCGATTCTTTCTTCACGAATATCATA------ATTGGAATAG---TCTTAT------TA------------CTCCGAATAAT------TCTA---TTTTTTTTTTTT---CAAAAGAAAATAAAAGACTATTTCGGTTC------CCATATAATTCTTATGTATCTGAATGCGAATTTGTATTAGTTTTTCTTCGTAAACAA---TCTTCTTATTTACGATTAACATCTTCTGGAGCTTTTCTTGAGCGAACACATTTCTATGGAAAAATAG---AACATCTT---------------------AT------AGTAGTGCGCC------------GT---AATTATTTTCAG---AAGACCCTATGGTTCTTCAA------GGATCCCTTCATGCATTATGTTCGATATCAAGGAAAAGCAATTCTGGTTTCAAAGGGGACTCATCTTCTGATGAAGAAATGGAAATGTCACCTTGTCAATTTCTGGCAATATTATTTTCATTTTTGGTCTCAACCGTACAGGATCC------ATATAAACCAATTATC------GAGCTGTTCTTTCTAT------TTTTTAGGTTATCTTTCAAGTGTACTAATAAATCCTTCGGCGGTAAGGAATCAAATGCTAGAGAATTCATTTCTAAT------AGATACTGTTATTAAAAAATTCGATACCAGAGTCCCAGTTATTCCTCTTATTGGATCATTGTCTAAAGCTAAATTTTGTACCGTATCGGGGCATCCCATTAGTAAGCCGATCTGGACCAATTTATCAGATTGCGATATTATTGATCGATTTGGTCGGATATGTAGAA-----------------------------------------------------------
>Dypsis_lutescens_461
AGTGTTGGATTTAAAGCTGGTGTTAAAGATTACAAATTGACTTATTATACTCCTGACTACGAAACCAAAGATACTGATATCTTGGCAGCATTCCGAGTAACTCCTCAACCCGGAGTTCCGCCTGAGGAAGCAGGGGCAGCGGTAGCTGCCGAATCTTCTACTGGTACATGGACAACTGTGTGGACTGATGGACTTACCAGTCTTGATCGTTACAAAGGACGATGCTACCACATCGAAACCGTTGTCGGAGAGGAAAATCAATATATTGCTTATGTAGCTTATCCTTTAGACCTTTTTGAAGAAGGTTCTGTTACTAACATGTTTACTTCCATTGTGGGTAATGTATTTGGTTTCAAAGCCCTACGAGCTCTACGTCTGGAGGATCTGCGAATTCCCACTTCTTATTCCAAAACTTTCCAAGGCCCGCCTCATGGTATCCAAGTTGAAAGAGATAAGTTGAACAAGTATGGTCGTCCTCTATTGGGATGTACTATTAAACCAAAATTGGGATTATCCGCAAAGAACTACGGTAGAGCGGTTTATGAATGTCTCTTCAATGCTGGATCCAAGATGTTCCTTCTTTACATTTATTGCGATTCTTTCTTCACGAATATCATA------ATTGGAATAG---TCTTAT------TA------------CTCCGAATAAT------TCTA---TTTTTTTTTTTT---CAAAAGAAAATAAAAGACTATTTCGGTTC------CCATATAATTCTTATGTATCTGAATGCGAATTTGTATTAGTTTTTCTTCGTAAACAA---TCTTCTTATTTACGATTAACATCTTCTGGAGCTTTTCTTGAGCGAACACATTTCTATGGAAAAATAG---AACATCTT---------------------AT------AGTAGTGCGCC------------GT---AATTATTTTCAG---AAGACCCTATGGTTCTTCAA------GGATCCCTTCATGCATTATGTTCGATATCAAGGAAAAGCAATTCTGGTTTCAAAGGGGACTCATCTTCTGATGAAGAAATGGAAATGTCACCTTGTCAATTTCTGGCAATATTATTTTCATTTTTGGTCTCAACCGTACAGGATCC------ATATAAACCAATTATC------GAGCTGTTCTTTCTAT------TTTTTAGGTTATCTTTCAAGTGTACTAATAAATCCTTCGGCGGTAAGGAATCAAATGCTAGAGAATTCATTTCTAAT------AGATACTGTTATTAAAAAATTCGATACCAGAGTCCCAGTTATTCCTCTTATTGGATCATTGTCTAAAGCTAAATTTTGTACCGTATCGGGGCATCCCATTAGTAAGCCGATCTGGACCAATTTATCAGATTGCGATATTATTGATCGATTTGGTCGGATATGTAGAA-----------------------------------------------------------
>Dypsis_lutescens_490
AGTGTTGGATTTAAAGCTGGTGTTAAAGATTACAAATTGACTTATTATACTCCTGACTACGAAACCAAAGATACTGATATCTTGGCAGCATTCCGAGTAACTCCTCAACCCGGAGTTCCGCCTGAGGAAGCAGGGGCAGCGGTAGCTGCCGAATCTTCTACTGGTACATGGACAACTGTGTGGACTGATGGACTTACCAGTCTTGATCGTTACAAAGGACGATGCTACCACATCGAAACCGTTGTCGGAGAGGAAAATCAATATATTGCTTATGTAGCTTATCCTTTAGACCTTTTTGAAGAAGGTTCTGTTACTAACATGTTTACTTCCATTGTGGGTAATGTATTTGGTTTCAAAGCCCTACGAGCTCTACGTCTGGAGGATCTGCGAATTCCCACTTCTTATTCCAAAACTTTCCAAGGCCCGCCTCATGGTATCCAAGTTGAAAGAGATAAGTTGAACAAGTATGGTCGTCCTCTATTGGGATGTACTATTAAACCAAAATTGGGATTATCCGCAAAGAACTACGGTAGAGCGGTTTATGAATGTCTCTTCAATGCTGGATCCAAGATGTTCCTTCTTTACATTTATTGCGATTCTTTCTTCACGAATATCATA------ATTGGAATAG---TCTTAT------TA------------CTCCGAATAAT------TCTA---TTTTTTTTTTTT---CAAAAGAAAATAAAAGACTATTTCGGTTC------CCATATAATTCTTATGTATCTGAATGCGAATTTGTATTAGTTTTTCTTCGTAAACAA---TCTTCTTATTTACGATTAACATCTTCTGGAGCTTTTCTTGAGCGAACACATTTCTATGGAAAAATAG---AACATCTT---------------------AT------AGTAGTGCGCC------------GT---AATTATTTTCAG---AAGACCCTATGGTTCTTCAA------GGATCCCTTCATGCATTATGTTCGATATCAAGGAAAAGCAATTCTGGTTTCAAAGGGGACTCATCTTCTGATGAAGAAATGGAAATGTCACCTTGTCAATTTCTGGCAATATTATTTTCATTTTTGGTCTCAACCGTACAGGATCC------ATATAAACCAATTATC------GAGCTGTTCTTTCTAT------TTTTTAGGTTATCTTTCAAGTGTACTAATAAATCCTTCGGCGGTAAGGAATCAAATGCTAGAGAATTCATTTCTAAT------AGATACTGTTATTAAAAAATTCGATACCAGAGTCCCAGTTATTCCTCTTATTGGATCATTGTCTAAAGCTAAATTTTGTACCGTATCGGGGCATCCCATTAGTAAGCCGATCTGGACCAATTTATCAGATTGCGATATTATTGATCGATTTGGTCGGATATGTAGAA-----------------------------------------------------------
>Erysimum_cheiri
AGTGTTGGATTCAAAGCTGGTGTTAAAGAGTATAAATTGACTTATTATACTCCTGAATATGAAACCAAGGATACTGATATCTTGGCAGCATTCCGAGTAACTCCTCAACCCGGAGTTCCACCTGAAGAAGCAGGGGCTGCGGTAGCTGCTGAATCTTCTACTGGTACATGGACAACTGTGTGGACCGATGGGCTTACCAGCCTTGATCGTTACAAAGGACGATGCTACCACATCGAGCCCGTTCCAGGAGAAGAAACTCAATTTATTGCGTATGTAGCTTACCCCTTAGACCTTTTTGAAGAAGGTTCGGTTACTAACATGTTTACCTCGATTGTGGGTAATGTATTTGGGTTCAAAGCCCTGGCTGCTCTACGTCTAGAGGATCTGCGAATCCCTCCTGCTTATACTAAAACTTTCCAAGGACCACCTCATGGTATCCAAGTTGAAAGAGATAAATTGAACAAGTATGGACGTCCCCTATTAGGATGTACTATTAAACCAAAATTGGGGTTATCTGCGAAGAACTATGGTAGAGCAGTTTATGAATGTCT--------------------------------------------------------------------------------------------------AA----------------AAAAAAA------TCAA-----------TTTT----------GAATCCAAGATTTTTCTTGTTC------TTATATAATTCTCATGTATGTGAATACGAATCCATCTTTTTTTTTCTACGCAAGCGG---TCTTCGCATTTACGATCGACATCTTATGAAGTCCTTTTTGAGCGAATTTTATTCTATGGAAAAATAC---AACATTTT---------------------TT------AAAAGTTTTTG------------TT---AATAATTTTCCG---GCGATCCTAGGGTTGCTCAA------GGATCCTTTCATACATTATGTTAGATATCACGGAAGATGCATTCTGGCAACAAAGGATACACCGCTTCTGATGAATAAATGGAAATATTATTTTGTTAATTTATGGCAATGTTATTTTTCCGTATGGTTTCAATCGCAAAAGGTCA------ATATAAATCAATTATC------TAAAGATAATTTAGAG------TTTCTGGGTTATCTGTCACGTTTGCGATTAAACCCTTTAGTGGTACGTAGTCAAATGCTAGAAAACTCATTTCTAAT------TGATAATGTTAGAATCAAATTGGATAGCAAAATTCCAATTTCTTCTATTATTGGATCATTGGCTAAAGATAAATTTTGTAATGTATTAGGGCATCCCATTAGTAAAGCGACCT-----------------------------------------------------------------------------------------------------------------
>Euonymus_480
AGTGTTGGATTCAAGGCTGGCGTTAAAGATTATAAATTGACTTATTATACTCCTGACTATGAAACCAAAGATACTGATATCTTGGCAGCATTCCGAGTAACTCCTCAACCCGGAGTTCCGCCTGAAGAAGCGGGGGCGGCGGTAGCTGCTGAATCTTCTACTGGTACATGGACAACTGTGTGGACCGATGGGCTTACCAGTCTTGATCGTTACAAAGGACGATGCTACCACATCGAGCCCGTTGCTGGAGAAGAAAGTCAATTTATTGCTTATGTAGCTTATCCTTTAGACCTTTTCGAAGAAGGTTCTGTTACTAACATGTTTACTTCCATTGTGGGTAATGTCTTTGGTTTCAAAGCCCTGCGCGCTCTACGTCTGGAGGATTTGCGAATCCCCCCTGCTTATTCTAAAACTTTCCAAGGCCCGCCGCATGGTATCCAAGTTGAGAGAGATAAATTGAACAAGTATGGACGCCCTCTATTGGGATGTACTATTAAACCTAAATTGGGATTATCCGCTAAGAATTATGGTAGAGCAGTTTATGAATGTCTCTTCGATGCTGGGTGAAAGATGTTTCTTCTTTGCATTTATTACGATTTGTTCTCCATGAGTATTGGA------ATTGGAATAG---TCTTCT------TA------------CTCCAAAGAAA------TCCA---TTTACATTTTTT---CACAAAGTAATCCAAGATTTTTCTTGTTC------CTATATAATTCTTATGTGTCGGAATACGAATCTATCTTTCTTTTTCTACGTAAACAA---GATTCTCATTTACGGTCAACATCCTCTCGGGTCCTTCTTGAGCGAATCCATTTCTATCGAAAAATAG---AACATCTT---------------------GC------AGAAGTCTTTC------------CT---AATTATTTTCAG---GTTATCCTTTGGTTGTTGAA------GGATCCTTGCACACATTATGTTAGATATCAAGGAAAATTCATTCTGGCTTCAAAAGATATGCCATTTCTGATGAATAAATGGAAATTTTACCTTGTTAATTTATGTCAATGTCATTTTTTTGCGGGGTCTCAACCGGAAAGGATCT------ATATAAACCAATTATC------CAAGCATTCTATCGAC------TTTTTAGGCTATCTTTCAAGTGTGCGACTAAATTCTTCAGTAGTACGGAGTCAAATGGTGGACAATGCGTTTCTAAT------AGATAACGCTATGAAGAAACTCGATACAAGAGTTCCACTTATTTCTTTGATTCGATTATTGGCAAAAGCGAGATTTTGTAACGTA---------------------------------------------------------------------------------------------------------------------------------------------
>Euonymus_japonicus_479
AGTGTTGGATTCAAGGCTGGCGTTAAAGATTATAAATTGACTTATTATACTCCTGACTATGAAACCAAAGATACTGATATCTTGGCAGCATTCCGAGTAACTCCTCAACCCGGAGTTCCGCCTGAAGAAGCGGGGGCGGCGGTAGCTGCTGAATCTTCTACTGGTACATGGACAACTGTGTGGACCGATGGGCTTACCAGTCTTGATCGTTACAAAGGACGATGCTACCACATCGAGCCCGTTGCTGGAGAAGAAAGTCAATTTATTGCTTATGTAGCTTATCCTTTAGACCTTTTCGAAGAAGGTTCTGTTACTAACATGTTTACTTCCATTGTGGGTAATGTCTTTGGTTTCAAAGCCCTGCGCGCTCTACGTCTGGAGGATTTGCGAATCCCCCCTGCTTATTCTAAAACTTTCCAAGGCCCGCCGCATGGTATCCAAGTTGAGAGAGATAAATTGAACAAGTATGGACGCCCTCTATTGGGATGTACTATTAAACCTAAATTGGGATTATCCGCTAAGAATTATGGTAGAGCAGTTTATGAATGTCTCTTCGATGCTGGGTGAAAGATGTTTCTTCTTTGCATTTATTACGATTTGTTCTCCATGAGTATTGGA------ATTGGAATAG---TCTTCT------TA------------CTCCAAAGAAA------TCCA---TTTACATTTTTT---CACAAAGTAATCCAAGATTTTTCTTGTTC------CTATATAATTCTTATGTGTCGGAATACGAATCTATCTTTCTTTTTCTACGTAAACAA---GATTCTCATTTACGGTCAACATCCTCTCGGGTCCTTCTTGAGCGAATCCATTTCTATCGAAAAATAG---AACATCTT---------------------GC------AGAAGTCTTTC------------CT---AATTATTTTCAG---GTTATCCTTTGGTTGTTGAA------GGATCCTTGCACACATTATGTTAGATATCAAGGAAAATTCATTCTGGCTTCAAAAGATATGCCATTTCTGATGAATAAATGGAAATTTTACCTTGTTAATTTATGTCAATGTCATTTTTTTGCGGGGTCTCAACCGGAAAGGATCT------ATATAAACCAATTATC------CAAGCATTCTATCGAC------TTTTTAGGCTATCTTTCAAGTGTGCGACTAAATTCTTCAGTAGTACGGAGTCAAATGGTGGACAATGCGTTTCTAAT------AGATAACGCTATGAAGAAACTCGATACAAGAGTTCCACTTATTTCTTTGATTCGATTATTGGCAAAAGCGAGATTTTGTAA-------------------------------------------------------------------------------------------------------------------------------------------------
>Euphorbia_lophogona
AGTGTTGGATTCAAGGCTGGTGTTAAAGATTATAAATTGACTTATTATACTCCTGAATATGAAACCAAAGATACTGATATCTTGGCAGCATTCCGAGTAACTCCTCAACCTGGAGTTCCGCCTGAGGAAGCAGGAGCTGCGGTAGCTGCTGAATCTTCTACTGGTACATGGACAACTGTGTGGACCGATGGGCTTACCAGTCTTGATCGTTATAAAGGACGATGCTACCACATCGAGCCCGTTGCTGGAGAAGAAAATCAATATATTGCTTATGTAGCTTACCCCTTAGACCTTTTTGAAGAAGGTTCTGTTACTAACATGTTTACCTCCATTGTGGGTAATGTATTTGGGTTCAAAGCCCTGCGCGCGCTACGTCTGGAGGATTTGCGAATCCCTACTTCTTATACTAAAACTTTCCAAGGGCCACCTCATGGAATCCAAGTTGAGAGAGATAAATTGAACAAATATGGTCGCCCTCTATTGGGTTGTACTATTAAACCAAAATTGGGGCTATCCGCTAAGAATTACGGTAGAGCGGTTTATGAATGTCTCTTCATTATTGGGTGAAAGACCCTTCTTCTTTTCATTTTTTACGCCTCTTTCTTCATCAGTATTGGA------ATTGGAACAG---TCTTAT------TA------------TTCCAAAGAAA------TCCA---TTTTGATTTTTC---GAAAAAATAATCCAAGATTTTTCTTGTTC------CTATATAATTTTCATATATATGAATATGAATCCATCTTCCTTTTTCTCCGCAATCAG---TCCTTTCATTTACGATCAACATTTTTTCGAGTCTTTCTTGAACGAATTTTTTTCTATGGAAAAATAG---AACATTTT---------------------GC------AGAAGTTTTTA------------CT---AATGATTTTCAG---ACTATCCTATGGATGTTCAA------GGAGCCTTTCATGCATTATGTTAGATATCAAGGAAAATCACTTCTGGCTTTAAAAGATAAGCCCTTTCTGATCAAAAAATGGAAATATTACCTTGTCAATTTATGTCAATGTCATTTTTATGTGTGGTTTCAACCAGAAAAGATCT------ATATTAATTCATTATC------CAAAAATTCTGTTAAT------TTTTTGGGCTATCTTTCAAGTGTACAAATCAATCCTTTGGTAGTACGGAGTCAAATGCTAGAAAATTCATATCTAATAGATAAAGATAATACTATGAAGAAACTCGATACAATAGTTCCAACTATTCCTTTAATTAAATTATTGGCAAAAACGAAATTTTGTAACGCAGTAGGACATCCTATTAGTAAACCGATCCGGGCTCATTCATCCGATTCTGATTT----------------------------------------------------------------------------------------
>Euphorbia_rossii
AGTGTTGGATTCAAGGCTGGTGTTAAAGATTATAAATTGACTTATTATACTCCTGAATATGAAACCAAAGATACTGATATCTTGGCAGCATTCCGAGTAACTCCTCAACCTGGAGTTCCGCCTGAGGAAGCAGGAGCTGCGGTAGCTGCTGAATCTTCTACTGGTACATGGACAACTGTGTGGACCGATGGGCTTACCAGTCTTGATCGTTATAAAGGACGATGCTACCACATCGAGCCCGTTGCTGGAGAAGAAAATCAATATATTGCTTATGTAGCTTACCCCTTAGACCTTTTTGAAGAAGGTTCTGTTACTAACATGTTTACCTCCATTGTGGGTAATGTATTTGGGTTCAAAGCCCTGCGCGCGCTACGTCTGGAGGATTTGCGAATCCCTACTTCTTATACTAAAACTTTCCAAGGGCCACCTCATGGAATCCAAGTTGAGAGAGATAAATTGAACAAATATGGTCGCCCTCTATTGGGTTGTACTATTAAACCAAAATTGGGGCTATCCGCTAAGAATTACGGTAGAGCGGTTTATGAATGTCTCTTCGTTATTGGGTGAAAGACCCTTCTTCTTTGCATTTTTTACGCCTCTTTCTTCATCAGTATTGGA------ATTGGAACAG---TCTTAT------TA------------TTCCAAAGAAA------TCCA---TTTTGATTTTTC---GAAAAAATAATCCAAGATTTTTCTTGTTC------CTATATAATTTTCATATATATGAATATGAATCCATCTTCCTTTTTCTCCGCAATCAG---TCCTTTCATTTACGATCAACATTTTTTCGAGTCTTTCTTGAACGAATTTTTTTCTATGGAAAAATAG---AACATTTT---------------------GC------AGAAGTTTTTA------------CT---AATGATTTTCAG---ACCATCCTATGGATGTTCAA------GGAGCCTTTCATGCATTATGTTAGATATCAAGGAAAATCACTTCTGGCTTTAAAAGATAAGCCCTTTCTGATCAAAAAATGGAAATATTACCTTGTCAATTTATGTCAATGTCATTTTTATGTGTGGTTTCAACCAGAAAAGATCT------ATATCAATTCATTATC------CAAAAATTCTGTTAAT------TTTTTGGGCTATCTTTCAAGTGTACAAATCAATCCTTTGGTAGTACGGAGTCAAATGCTAGAAAATTCATATCTAATAGATAAAGATAATACTATGAAGAAACTCGATACAATAGTTCCAACTATTCCTTTAATTAAATTATTGGCAAAAACGAAATTTTGTAACGCAGTAGGACATCCTATTAGTAAACCGATCCGGGCTCATTCATCCGATTCTGATATTCTTGACCAATTTGTGCGTATATGCAGAAAT---------------------------------------------------------
>Fatsia_japonica
AGTGTTGGATTCAAAGCTGGTGTTAAAGATTACAGATTGACTTATTATACTCCTGACTATGAAACCAAAGATACTGACATCTTGGCAGCATTCCGAGTAACTCCTCAACCTGGAGTTCCACCTGAAGAAGCAGGGGCCGCGGTAGCTGCCGAATCTTCTACTGGTACATGGACAACTGTGTGGACCGATGGACTTACCAGCCTTGATCGTTACAAAGGGCGATGCTACGGAATCGAGCCCGTTGCTGGAGACGAAAATCAATTTATTGCTTATGTAGCTTACCCATTAGACCTTTTTGAAGAAGGTTCTGTTACTAACATGTTTACTTCCATTGTAGGTAATGTATTTGGGTTCAAAGCCCTGCGTGCTCTACGTCTGGAAGATCTGCGAATCCCTGTTGCTTATGTTAAAACTTTCCAAGGCCCGCCTCATGGCATCCAAGTTGAGAGAGATAAATTGAACAAGTATGGTCGTCCCCTGTTGGGATGTACTATTAAACCTAAATTGGGGTTATCTGCTAAAAACTACGGTAGAGCGGTTTATGAATGTCTCTTCGCTACTGGGTAAAAGATGCTTCTTCTTTGCATTTATTACGATTCTTTCTCCACGAGTATTGTA------ATTGGAA------------------TA------------CTCCAAATAAA------GCCG---GTTCTTCTTTTT---CAAAAAGAAATCAAAGACTATTCTTCTTC------CTATATAATTCTCATCTATGTGAATACGAATCCATCTTCATCTTTCTCCGTAACCAA---TCTTCTCATTTACGCTCAACATCTTCTGGAACCCTTCTTGAACGAATATATTTCTATGGAAAAATAA---AATATCTT---------------------GT------AAAAGTCTTTG------------TT---AAGGCTTTTCAA---GTCAATCTATTGTTGTTGAA------GGATCCTTTCATGCATTATGTTAGGTATCAAGGAAAATCAATTCTCGCTTCAAAAGGGACGCCCTTTTTGATGAAAAAATGGACATATTACTTTGTTAATTTATGGCAATGTCATTTTTACCTGTGGTCTCAACCGGGAAGGATCT------GTATAAACCAATTATA------CAATCATTCCCTCGAC------CTTCTGGGCTATCTATCAAGTGCGCGGCTAAACCCTTCAATGGTACGCGGTCAAATGCTAGAAAATTCATTTCTAAT------TGATAATGCTATTAATAAGTTCGATACTATTGTTCCAATTATTCCTCTGATTGGATCATTGGCTAAAGCGAAATTTTGTAACGTATTGGGGCATCCTATTAGTAAGGCGGTTTGGACCGATTTATCAGATTCTGATATTATTGACCGATTTGGGCGTATATGCAGAA-----------------------------------------------------------
>Ficus_longifolia
AGTGTTGGATTCAAAGCTGGTGTTAAAGATTATAAATTGACTTATTACACTCCTGAATATGAAGTCAAAGATAGTGATATCTTGGCAGCATTTCGAGTAACTCCTCAACCTGGAGTTCCTCCTGAAGAAGCAGGGGCAGCGGTAGCTGCTGAATCTTCTACTGGTACATGGACAACTGTATGGACTGACGGACTTACCAGTCTTGATCGCTACAAAGGTCGATGCTACAACATCGAGCCCGTTGCTGGAGAAGAAAATCAATATATTGCTTATGTAGCTTACCCTTTAGACCTTTTTGAAGAGGGTTCTGTTACTAATCTGTTTACTTCCATTGTGGGTAATGTATTTGGGTTCAAGGCCCTGCGTGCGCTACGTCTGGAAGATTTGCGAATCCCTCCTTCTTATTCTAAAACTTTCCAAGGACCACCTCATGGTATCCAAGTTGAGAGAGATAAATTGAACAAGTATGGCCGCCCCCTATTGGGATGTACTATTAAACCTAAATTGGGGTTATCCGCTAAGAATTACGGTAGAGCAGTTTATGAATGTCTCTTCGCTACTGGGTAAAAGATGCCTCTTCTTTGCATTTATTACGGTTTTTTCTTCACGACTATTATA------ATTGGAATAG---TTTTAT------TA------------TTCCAAATAAA------TATA---TTTCTATTTTTT---CAAAAAGTAATCCAAGATTATTCTTGTTC------TTATATAATTCTCATGTTTTTGAATACGAATCCATCTTACTTTTTCTACGTAACCAA---TCTTCTCATTTACGATTAACATCTTCTGGGGGCTTTTTTGAGCGAATATATTTCTATGGAAAAATAA---AACATCCC---------------------GT---AGAAGAAGTCTTTG------------CT---AATGATTTTCCG---ACTAGCTTATGGTTCTTCGA------GGATTTCTTCATGCATTATGTTAGATATCAAGGAAAATCAATTCTGACTTCAAAAGATACGCCTCTTTTCATGAATAAATGGAGATATTACCTTGTCCTTTTATGGCAATGTCATTTTTCTGTGTGGTCTCAACCAGGAAGGATGT------ATATAAACCAATTATG------CAAACATTCCCTCAGC------TTTTTGGGCTATCTTTCAAATATGCAAATAAATCTTTCAGTAGTACGGAGTCAAATGCTAGAAAATTCATTTCTAAT------GGATAATGCTATGAAGAAGATTGATACATTAGTTCCAATTAGTCCTTTGATTGTATCGTTGGCTAAAATGCGATTTTGTAACGTATTAGGACATCCCGTTAGTAAGTCGACCTGGGCTGATTCATCGGATTTTGATATTATCGACCGATTTGCGTATATAT-----------------------------------------------------------------
>Ficus_platyphylla
AGTGTTGGATTCAAAGCTGGTGTTAAAGATTATAAATTGACTTATTACACTCCTCAATATGAAGTCAAAGATAGTGATATCTTGGCAGCATTTCGAGTAACTCCTCAACCTGGAGTTCCTCCTGAAGAAGCAGGGGCAGCGGTAGCTGCTGAATCTTCTACTGGTACATGGACAACTGTATGGACTGACGGACTTACCAGTCTTGATCGCTACAAAGGTCGATGCTACAACATCGAGCCCGTTGCTGGAGAAGAAAATCAATATATTGCTTATGTAGCTTACCCTTTAGACCTTTTTGAAGAGGGTTCTGTTACTAATCTGTTTACTTCCATTGTGGGTAATGTATTTGGGTTCAAGGCCCTGCGTGCGCTACGTCTGGAAGATTTGCGAATCCCTCCTTCTTATTCTAAAACTTTCCAAGGACCACCTCATGGTATCCAAGTTGAGAGAGATAAATTGAACAAGTATGGCCGCCCCCTATTGGGATGTACTATTAAACCTAAATTGGGGTTATCCGCTAAGAATTACGGTAGAGCAGTTTATGAATGTCTCTTCGCTGCTGGGTAAAAGATGCCTCTTCTTTGCATTTATTACGGTTTTTTCTTCACGACTATTATA------ATTGGAATAG---TTTTAT------TA------------TTCCAAATAAA------TATA---TTTCTATTTTTT---CAAAAAGTAATCCAAGATTATTCTTGTTC------TTATATAATTCTCATGTTTTTGAATACGAATCCATCTTACTTTTTCTACGTAACCAA---TCTTCTCATTTACGATTAACATCTTCTGGGGGCTTTTTTGAGCGAATATATTTCTATGGAAAAATAA---AACATCCC---------------------GT---AGAAGAAGTCTTTG------------CT---AATGATTTCCCG---ACTAACTTATGGTTCTTCGA------GGATTTCTTCATGCATTATGTTAGATATCAAGGAAAATCAATTCTGACTTCAAAAGATACGCCTCTTTTCATGAATAAATGGAGATATTACCTTGTCCTTTTATGGCAATGTCATTTTTCTGTGTGGTCTCAACCAGGAAGGATGT------ATATAAACCAATTATG------CAAACATTCCCTCAGC------TTTTTGGGCTATCTTTCAAATATGCAAATAAATCTTTCAGTAGTACGGAGTCAAATGCTAGAAAATTCATTTCTAAT------GGATAATGCTATGAAGAAGATTGATACATTAGTTCCAATTAGTCCTCTGATTGGATCGTTGGCTAAAATGAGATTTTGTAACGTATTAGGACATCCCGTTAGTAAGTCGACCTGGGCTGATTCATCGGATTTTGATATTATCGACCGATTTGCGTATATATGCAGA------------------------------------------------------------
>Freesia_alba
AGTGCTGGATTTAAAGCTGGTGTTAAAGATTACAGATTGACTTATTATACTCCGGAGTACGAAACCAAAGATACTGATATCTTGGCAGCATTCCGAGTAACTCCTCAACCCGGGGTTCCTGCTGAAGAAGCGGGGGCAGCGGTAGCTGCGGAATCTTCTACTGGTACATGGACAACAGTGTGGACTGATGGACTTACCAGTCTTGATCGTTACAAAGGACGATGCTACCATATCGAGGCTGTTGTTGGGGAGGAAAATCAATATATTGCTTATGTAGCTTATCCTTTAGACCTTTTTGAAGAAGGTTCTGTTACTAATATGTTTACTTCCATTGTGGGCAATGTATTTGGTTTCAAAGCCCTACGAGCTCTACGTCTGGAGGATTTGCGAATTCCCCCTGCTTATTCCAAAACTTTCCAAGGCCCGCCCCATGGCATCCAGGTTGAAAGAGATAAATTGAACAAGTATGGTCGTCCCCTATTGGGATGTACTATTAAACCAAAATTGGGATTATCTGCAAAAAACTACGGTAGAGCGGTTTATGAATGTCTCTTCAATGCTGGATTCAAGATGTTCCCCTTTTGCATTTCTTGCAATTCTTTCTTCACGAATATCATA------ATTGGAATAGTTTTTTCAT------TA------------CTCAGAATAAA------TCTA---TTTCTCTTTTTT---CAAAAGAAACTAAAAGACTATTTCGGTTC------CTATATAATTCTTATGTATACGAATGTGAATTTGTATTCGTTTTTCTTCGTAAGCAC---TCTTCTTATTTACGATTCACATCCTTTCGAACTTTTCTTGAGCGAAGATATTTCTATGGAAAAATGG---AACATCTTCAAACGGAACATCTT------AT------AATAGTATGTT------------GT---GATTATTTTAAT---GGAACCCTATGGTCCTTCAA------AGATCCTTTCATGCATTATGCTCGATGTCAAGGAAAAGCAATTCTGACTTCAAAAGGGACTCATCTTCTGATGAAGAAATGGAAATATAATTTTGTCAATTTATGGCAATATTATTTTCACTTTTGGTATCAATCATACAGGATTC------ATATAAACCAACTATC------AAACCATTCTTTCCAT------TTTCTGGGTTATCTTTCAAGTTTACTAAAAAATTCTTCGACGGTAAGGAATAAAATGTTAGATAATTCATTTCTAAT------AGATACCCTTACTACGAAATTTGATACCGCAGTCCCAGTTATTTTTCTTATTGGAGCTTTATCTAAAGCTCAATTTTGTACCGTATCGGGACATCCTATTAGTAAGCCCATCTGGACCGATTTATCAGATTCTGGTATTATTGAGCGGTTTGGTCGGATATGTA--------------------------------------------------------------
>Freesia_refracta
AGTGCTGGATTTAAAGCTGGTGTTAAAGATTACAGATTGACTTATTATACTCCGGAGTACGAAACCAAAGATACTGATATCTTGGCAGCATTCCGAGTAACTCCTCAACCCGGGGTTCCTGCTGAAGAAGCGGGGGCAGCGGTAGCTGCGGAATCTTCTACTGGTACATGGACAACAGTGTGGACTGATGGACTTACCAGTCTTGATCGTTACAAAGGACGATGCTACCATATCGAGGCTGTTGTTGGGGAGGAAAATCAATATATTGCTTATGTAGCTTATCCTTTAGACCTTTTTGAAGAAGGTTCTGTTACTAATATGTTTACTTCCATTGTGGGCAATGTATTTGGTTTCAAAGCCCTACGAGCTCTACGTCTGGAGGATTTGCGAATTCCCCCTGCTTATTCCAAAACTTTCCAAGGCCCGCCCCATGGCATCCAGGTTGAAAGAGATAAATTGAACAAGTATGGTCGTCCCCTATTGGGATGTACTATTAAACCAAAATTGGGATTATCTGCAAAAAACTACGGTAGAGCGGTTTATGAATGTCTCTTCAATGCTGGATTCAAGATGTTCCCCTTTTGCATTTCTTGCAATTCTTTCTTCACGAATATCATA------ATTGGAATAGTTTTTTCAT------TA------------CTCAGAATAAA------TCTA---TTTCTCTTTTTT---CAAAAGAAACTAAAAGACTATTTCGGTTC------CTATATAATTCTTATGTATACGAATGTGAATTTGTATTCGTTTTTCTTCGTAAGCAC---TCTTCTTATTTACGATTCACATCCTTTCGAACTTTTCTTGAGCGAAGATATTTCTATGGAAAAATGG---AACATCTTCAAACGGAACATCTT------AT------AATAGTATGTT------------GT---GATTATTTTAAT---GGAACCCTATGGTCCTTCAA------AGATCCTTTCATGCATTATGCTCGATGTCAAGGAAAAGCAATTCTGACTTCAAAAGGGACTCATCTTCTGATGAAGAAATGGAAATATAATTTTGTCAATTTATGGCAATATTATTTTCACTTTTGGTATCAATCATACAGGATTC------ATATAAACCAACTATC------AAACCATTCTTTCCAT------TTTCTGGGTTATCTTTCAAGTTTACTAAAAAATTCTTCGACGGTAAGGAATAAAATGTTAGATAATTCATTTCTAAT------AGATACCCTTACTACGAAATTTGATACCGCAGTCCCAGTTATTTTTCTTATTGGAGCTTTATCTAAAGCTCAATTTTGTACCGTATCGGGACATCCTATTAGTAAGCCCATCTGGACCGATTTATCAGATTCTGGTATTATTGAGCGGTTTGGTCGGATATGTAGAAATCTTTCTC--------------------------------------------------
>Gardenia_411
AGTGTTGGATTCAAAGCTGGTGTTAAAGAGTACAAATTGACTTATTATACTCCTGAATACGAAACCAAAGATACTGATATCTTGGCAGCATTCCGAGTAACTCCTCAACCGGGAGTTCCACCTGAAGAAGCGGGGGCCGCGGTAGCTGCCGAATCTTCTACTGGTACATGGACAACTGTGTGGACCGATGGGCTTACCAGCCTTGATCGTTACAAGGGTCGATGCTATCACATCGAGCCAGTTCCTGGAGAAGAAGATCAATTTATTGCTTATGTAGCTTACCCCTTAGACCTTTTTGAAGAAGGTTCTGTTACTAACATGTTTACTTCCATTGTAGGTAATGTATTTGGGTTCAAAGCCCTGCGCGCTCTACGTCTGGAAGATTTGCGAATCCCTACTTCTTATGTTAAAACCTTCCAAGGGCCGCCTCATGGCATCCAAGTTGAGAGAGATAAATTGAACAAGTATGGTCGTCCCCTGTTGGGATGTACTATTAAACCTAAATTAGGTTTATCTGCTAAAAACTACGGTAGAGCTGTTTATGAATGTCTCTTCGCTATTGGGTAAAAGACGCCTCTTCCTTGCATTTATTACGATTCTTTTTCCACGAATATTGGA------ATTGGAATAC---TCTTAT------TG------------ATAGAAAGAAA------CCCA---GTTTTTATTTTTCACCAAAAAGAAATCAAAAATTATTCTTCTTG------TTATATAATTCTCATGTATGTGAATACGAATCCATTTTCTTCTTTCTCCGTAAGGAA---TCTTCTCATTTGCGATCAACATCTTTTGGAGTCTTTCTTGAACGGATATATTTCTATGAAAAAAAAG---AACGTCTT---------------------GT------AGAAGTCTTTG------------CT---AAGGATTTTCAA---GCCAGTATATGGTTGTTCAA------AGATCCTTTCATACATTATGTTAGGTATCAAGGAAAATCCATTCTGGTTTCAAATGGGACGCCTCTTTTGATGAATAAATGGAAATCTTACCTTGTCAATTTTTGGCAATGTCATTTTGGTATTTGGTTTCACCCGGGAAGGGTCT------ATATAAACCAATTACC------CAACTATTCCCTTAAC------TTTATGGGCTATCTGTCAAGTGTGCGACTAAACCATTCAATGGTACGGAGTCAAATGCTAGAAAATTCATTTCTAAT------CAATAATGCTATTAAGAAATTTGATACCCTTGTTCCACTTATTCCCCTCATTGGATCATTGGCTAAAGCGAAATTTTGTAACTTATTAGGACATCCCATTAGTAAGCCGATT------------------------------------------------------------------------------------------------------------------
>Godetia_whitneyi
AGTGTTGGATTCAAGGCCGGCGTTAAAGATTATAAACTGACTTATTATACTCCTGAATATGAAACCAAAGATACTGATATCTTGGCAGCATTCAGAGTAAGTCCTCAACCTGGAGTTCCGCCTGAGGAAGCAGGGGCTGCAGTAGCTGCCGAATCTTCTACTGGTACCTGGACAACTGTGTGGACCGATGGGCTTACCAGCCTTGATCGTTATAAAGGAAGATGCTACCACATCGAGCCTGTTGCGGGAGAAGATAATCAATATATATGTTATGTAGCTTACCCCTTAGACCTTTTTGAAGAGGGTTCTGTTACTAATATGTTTACTTCGATTGTGGGTAATGTATTTGGGTTCAAAGCCCTGCGTGCTCTACGTCTGGAGGATCTGAGAATCCCTCCTGCATATGTTAAAACTTTCCAAGGCCCACCTCATGGCATCCAAGTTGAGAGAGATAAGTTGAACAAGTATGGCCGTCCCCTATTGGGATGTACCATTAAACCGAAATTAGGGTTATCCGCTAAGAACTACGGTAGAGCTGTTTATGAATGTCT-----------------------------------------TCGTATCTTTCTACACGAGT------------ATTGGAAGAGTTTTTTTAT------TA------------CTCCAAAAAAG------CGTA---TTACCCTTTTTT---TAAAAGGTAATTCAAGGTTCTTCTTGTTC------CTCTATAATTCTTATGTATGTGAATACGAATCTATCTTCCTTTTTCTCCGCAATCAA---TCTTCACATTTCCAGTCAACATCTTCTGGAGTCTTTTTTGAGCGAATCTTTTTCTATGTAAAAATAG---AACATCTT---------------------GT------TGAAGTTTTTG------------TTGAGAATCATTTTCTG---GACATCCGATCCTTCTTCAA------GGATCCGAATATGCATTATGTTAGATATCAAGGAAAATCTATTCTAGCTTCAAAGGATACGCCCCTTTTGATGAAAAAATGGAAATATTACCTTGTCAATTTATGGCAATATCATTTTGCGGTCTGGTCTCAACCCGGAAGGATCG------ACATAAACCCATTTTG------CAAGTATTCTCTTGAC------TTTTTGGGGTATTTTTCAAACGTGCAACTAAAGTCTTCAGTGGTCCGAAATCAAACGATAGAGAATTCATTTCTAAT------AAATAATGCTATGAAGAAGCTCGAAACAACAGTTCCAATTTTGCCTCTGATTGCGTCGTTGTCTCAAGCTAAATTTTGTAATGCATTAGGGCATCCCATTAGTAAACCGAACCGGACTGATTCATCCGATTCTGATATTATCGGCCGATT----------------------------------------------------------------------------
>Hibiscus_rosa-sinensis_487
GGTGTTGGATTCCAAGCCGGTGTTAAAGAGTATAAATTGACTTATTATACTCCTCAATATGAAGTCAAAGATACTGATATCTTGGCAGCCTTCCGAGTAACTCCTCAACCCGGAGTTCCCCCTGAGGAAGCAGGGGCCGCGGTAGCTGCTGAATCTTCTACTGGTACATGGACAACCGTGTGGACCGATGGGCTTACCAGCCTTGATCGTTACAAAGGGCGATGCTACCACATTGATCCCGTTCCTGGAGAAGACGATCAATATATATGTTATGTAGCTTACCCCTTAGACCTTTTTGAAGAAGGTTCTGTTACTAACATGTTTACTTCCATTGTGGGTAATGTATTTGGGTTCAAAGCCCTGCGCGCTCTACGTCTAGAGGATCTGCGAATCCCTACTGCTTATATTAAAACTTTCCAAGGCCCGCCTCATGGCATCCAGGTTGAAAGAGATAAATTGAACAAGTACGGTCGCCCCCTATTAGGATGTACTATTAAACCTAAATTGGGGTTATCCGCTAAGAACTACGGTAGAGCAGTTTATGAATGTCTCTTCGCTACTGGGTAAAAGATGCTTCTTCTTTGCATTTATTACGGTTCTCTCTCTACCAGTATTGTA------ATTTGAAGAG---GTTTAT------TA------------CTCCAAAGAAA------TCTA----TTTCGATTTTT-----------ACTCCAAGATTATTCTTCTTC------CTATATAATTCTCATGCATATGAATACGAATCCATTTTCCTTTTTCTCCGTAATCAA---TCTTCTCATTTACGATCAACATCTTCTGGAGTCTTTCTTGAACGAATTTTTTTCTATGGAAAAATAG---AGTATCTT---------------------GT------AGAAGTTTTTT------------AT---AATCATTTTCAG---AACAACCTGTGGTTGTTCAA------AGACCCTTTCATACATTTTATTAGGTATCAAGGAAAGTCAATGCTGTCCTCAAAGCATACGTCTCTTCTGATGAATAAGTGGAAATATTACTTTGTCGATTTATGGCAATATTCTTTTTACATGTGGTCTCAATCAGGAAGAGCCC------GTATAAATCAATTATC------TAAATATTCTCTCGAC------TTTCTGGGCTATCTTTCAAGTGTGCGATTAAATCCTTCAGTCGTACGGAGTCAAATGCTAGAAAATTCATTTATAAT------AGATAATGCTATGAAGACGTTGGATACAAGAATTCCAATTATTTCTCTCATCGGATCATTGTCTAAGGCGAAATTTTGTAACACATTAGGGCATCCCATCAGTAAGCCGACGTGGGCCGATTCCTCCGATTCTGATATCATTGACCGATTTGTGCGTATATGCAGAA-----------------------------------------------------------
>Hibiscus_rosa-sinensis_483
GGTGTTGGATTCCAAGCCGGTGTTAAAGAGTATAAATTGACTTATTATACTCCTCAATATGAAGTCAAAGATACTGATATCTTGGCAGCCTTCCGAGTAACTCCTCAACCCGGAGTTCCCCCTGAGGAAGCAGGGGCCGCGGTAGCTGCTGAATCTTCTACTGGTACATGGACAACCGTGTGGACCGATGGGCTTACCAGCCTTGATCGTTACAAAGGGCGATGCTACCACATTGATCCCGTTCCTGGAGAAGACGATCAATATATATGTTATGTAGCTTACCCCTTAGACCTTTTTGAAGAAGGTTCTGTTACTAACATGTTTACTTCCATTGTGGGTAATGTATTTGGGTTCAAAGCCCTGCGCGCTCTACGTCTAGAGGATCTGCGAATCCCTACTGCTTATATTAAAACTTTCCAAGGCCCGCCTCATGGCATCCAGGTTGAAAGAGATAAATTGAACAAGTACGGTCGCCCCCTATTAGGATGTACTATTAAACCTAAATTGGGGTTATCCGCTAAGAACTACGGTAGAGCAGTTTATGAATGTCTCTTCGCTACTGGGTAAAAGATGCTTCTTCTTTGCATTTATTACGGTTCTCTCTCTACCAGTATTGTA------ATTTGAAGAG---GTTTAT------TA------------CTCCAAAGAAA------TCTA----TTTCGATTTTT-----------ACTCCAAGATTATTCTTCTTC------CTATATAATTCTCATGCATATGAATACGAATCCATTTTCCTTTTTCTCCGTAATCAA---TCTTCTCATTTACGATCAACATCTTCTGGAGTCTTTCTTGAACGAATTTTTTTCTATGGAAAAATAG---AGTATCTT---------------------GT------AGAAGTTTTTT------------AT---AATCATTTTCAG---AACAACCTGTGGTTGTTCAA------AGACCCTTTCATACATTTTATTAGGTATCAAGGAAAGTCAATGCTGTCCTCAAAGCATACGTCTCTTCTGATGAATAAGTGGAAATATTACTTTGTCGATTTATGGCAATATTCTTTTTACATGTGGTCTCAATCAGGAAGAGCCC------GTATAAATCAATTATC------TAAATATTCTCTCGAC------TTTCTGGGCTATCTTTCAAGTGTGCGATTAAATCCTTCAGTCGTACGGAGTCAAATGCTAGAAAATTCATTTATAAT------AGATAATGCTATGAAGACGTTGGATACAAGAATTCCAATTATTTCTCTCATCGGATCATTGTCTAAGGCGAAATTTTGTAACACATTAGGGCATCCCATCAGTAAGCCGACGTGGGCCGATTCCTCCGATTCTGATATCATTGACCGATTTGTGCGTATATGCAGAA-----------------------------------------------------------
>Hoffmannia_discolor
AGTGTTGGATTCAAAGCTGGTGTTAAAGAGTACAAATTGACTTATTATACTCCTGAATACGAAACCAAAGATACCGATATCTTGGCAGCATTCCGAGTAACTCCTCAACCTGGAGTTCCACCCGAAGAAGCAGGGGCCGCAGTAGCTGCCGAATCTTCTACTGGTACATGGACAACTGTGTGGACCGATGGACTTACCAGCCTTGATCGTTACAAAGGGCGATGCTACCACATCGAGCCAGTTGTTGGAGAAGAAGATCAATATATTGCTTATGTAGCTTACCCCTTAGACCTTTTTGAAGAAGGTTCTGTTACTAACATGTTTACTTCCATTGTAGGTAATGTATTTGGGTTCAAAGCCCTGCGTGCTCTACGTCTGGAAGATTTGCGAATCCCCACTGCTTATATTAAAACCTTCCAAGGCCCGCCTCATGGCATCCAAGTTGAGAGAGATAAATTGAACAAGTATGGTCGTCCCTTCTTGGGATGTACTATTAAACCTAAATTAGGTTTATCTGCTAAAAACTACGGTAGAGCAGTTTATGAATGTCTCTTCGTTATTGGGTAAAAGACGCCTCTTCCTTGCATTTATTACGATTCTTTTTCCACGAGTATCGGA------ATTGGAATCC---TCTTAT------TG------------CTACAAAGAAA------CCCA---GTTTTGATTTTTCACCAAAAAGAAGTCAAAGATTATTATTCTTC------TTATATAATTCTCATGTATGTGAATACGAATCCATTTTCGTCTTTCTCCGTAACCAA---TCTTCTCATTTGCGATCAACATCTTTTGGAGTCTTTCTTGAACGAATATATTTCTATGGAAAAATAG---AACGTCTT---------------------GT------AGAAGTTTTTG------------CT---AAGGATTTTCAG---GCTAGTCTATGGTTGTTCAA------AGATCCTTTCATGCATTATGTTAGGTATCAAGGAAAATCCATTTTGGTTTCAAAAGGGACGCCCCTTTTGATGAATAAATGGAAATATTACCTTGTCAATTTTTGGCAATCTTATTTTGATCTGTGGTTTCACTCCGGAAGGGTCT------ATATAAACCAATTACC------CAATCATTCCCTTAAC------CTTATAGGTTATCTTTCAAGTGTGCGACTAAACCCTTCAATGGTACGTAGTCAAATGCTAGAAAATGCATTTCTAAT------CAATAATGCTATTAAGAAATTTGATACCCTTGTTCCAATTATTTCTCTTATTGGATCATTGGCTAAAGCCAAATTTTGTAACCCATTAGGACATCCCGTTAGTAAACCGGTTTGGGCTGATTTATCAGATTCTTATATTATTGACCGATTTGGGCATATATGCAGA------------------------------------------------------------
>Hydrangea_442
AGTGTTGGATTCAAAGCTGGTGTTAAAGATTACAAATTGACTTATTATACTCCTGACTATGAAACCAAAGATACTGATATCTTGGCAGCATTCCGAGTAACTCCTCAACCTGGAGTTCCAGCTGAAGAAGCAGGGGCCGCGGTAGCTGCCGAATCTTCTACTGGTACATGGACAACTGTGTGGACCGATGGACTTACCAGCCTTGATCGTTACAAGGGGCGATGCTACCACATCGAGCCTGTTGCTGGAGAAGAAAGTCAATTTATTGCTTATGTAGCTTACCCATTAGACCTTTTTGAAGAAGGTTCTGTTACTAACATGTTTACTTCCATTGTGGGTAATGTATTTGGGTTCAAAGCCCTGCGTGCTCTACGTCTGGAAGATCTGCGAATCCCTACTGCTTATGTTAAAACTTTCCAAGGCCCACCTCATGGCATCCAAGTTGAGAGAGATAAATTGAACAAGTATGGTCGTCCCCTGTTGGGATGTACTATTAAACCTAAATTAGGGTTATCTGCTAAAAACTACGGTAGAGCGGTTTATGAATGTCTCTTCGTCACTGGGTAAAAGATGCCTCTTCTTTGCATTTATTACGGTTCTTTCTACACGAGTATCGTA------ATTGGAATAG---TCTTAT------TA------------CTCCAAAAAAA------ACCA---GTTTCTTTTTTT---CAAAAAGAAATGAAAGATTATTCTTGTTC------CTATATAATTCTCATGTATGTGAATACGAATCCATCTTCGTCTTTCTCCGTAACCAA---TCTTCTCATTTACGATCAACATCTTCTGGAGCCCTTCTTGAACGAATCTATTTCTATGGAAAAATAG---AACATCAT---------------------GT------AGAAGTTTTTG------------CT---AAAGATTTTCAG---GCTATGCTATGGTTGTTCAA------GGATCCTTTCATACATTATGTTAGGTATCAAGGAAAATCAATTCTAGCTTCAAAAGGGACGTCTCTTTTGATGAATAAATGGAAATATTACCTTGTAAATTGCTGGCAATGTCATTTTTACGTGTGGTCTCAACCAAGAAGTATCT------ATATAAACCAATTATC------CAATCATTCCCTCCAC------TTTCTGGGCTATCTTTCAAGTGTGCGACTAAACCCCTCAATGGTTCGGAGTCAGATGCTAGAAAATTCATATCTAAT------AGATAATGCTATTAAGAAGTTCGATACCATAGTTCCAATTATTCCTCTGATTGGATCATTGGCTAAAGCGAAATTTTGTAACGTATTAGGGCATCCCATTAGTAAGCCGGTCTGGGCTGATTTATCCGACTCTGATATTATTGACCGATT----------------------------------------------------------------------------
>Hydrangea_macrophylla_435
AGTGTTGGATTCAAAGCTGGTGTTAAAGATTACAAATTGACTTATTATACTCCTGACTATGAAACCAAAGATACTGATATCTTGGCAGCATTCCGAGTAACTCCTCAACCTGGAGTTCCAGCTGAAGAAGCAGGGGCCGCGGTAGCTGCCGAATCTTCTACTGGTACATGGACAACTGTGTGGACCGATGGACTTACCAGCCTTGATCGTTACAAGGGGCGATGCTACCACATCGAGCCTGTTGCTGGAGAAGAAAGTCAATTTATTGCTTATGTAGCTTACCCATTAGACCTTTTTGAAGAAGGTTCTGTTACTAACATGTTTACTTCCATTGTGGGTAATGTATTTGGGTTCAAAGCCCTGCGTGCTCTACGTCTGGAAGATCTGCGAATCCCTACTGCTTATGTTAAAACTTTCCAAGGCCCACCTCATGGCATCCAAGTTGAGAGAGATAAATTGAACAAGTATGGTCGTCCCCTGTTGGGATGTACTATTAAACCTAAATTAGGGTTATCTGCTAAAAACTACGGTAGAGCGGTTTATGAATGTCTCTTCGTCACTGGGTAAAAGATGCCTCTTCTTTGCATTTATTACGGTTCTTTCTACACGAGTATCGTA------ATTGGAATAG---TCTTAT------TA------------CTCCAAAAAAA------ACCA---GTTTCTTTTTTT---CAAAAAGAAATGAAAGATTATTCTTGTTC------CTATATAATTCTCATGTATGTGAATACGAATCCATCTTCGTCTTTCTCCGTAACCAA---TCTTCTCATTTACGATCAACATCTTCTGGAGCCCTTCTTGAACGAATCTATTTCTATGGAAAAATAG---AACATCAT---------------------GT------AGAAGTTTTTG------------CT---AAAGATTTTCAG---GCTATGCTATGGTTGTTCAA------GGATCCTTTCATACATTATGTTAGGTATCAAGGAAAATCAATTCTAGCTTCAAAAGGGACGTCTCTTTTGATGAATAAATGGAAATATTACCTTGTAAATTGCTGGCAATGTCATTTTTACGTGTGGTCTCAACCAAGAAGTATCT------ATATAAACCAATTATC------CAATCATTCCCTCCAC------TTTCTGGGCTATCTTTCAAGTGTGCGACTAAACCCCTCAATGGTTCGGAGTCAGATGCTAGAAAATTCATATCTAAT------AGATAATGCTATTAAGAAGTTCGATACCATAGTTCCAATTATTCCTCTGATTGGATCATTGGCTAAAGCGAAATTTTGTAACGTATTAGGGCATCCCATTAGTAAGCCGGTCTGGGCTGATTTATCCGACTCTGATATTATTGACCGATTTGGGCGTATATGCAGAA-----------------------------------------------------------
>Hymenocallis_caribaea
AGTGTTGGATTTAAAGCTGGTGTTAAAGATTACAGATTGACTTATTATACTCCTGATTACGAAACCAAAGATACTGATATCTTGGCAGCATTCCGAGTAACTCCTCAACCCGGAGTTCCCGCTGAAGAAGCAGGGGCTGCGGTAGCTGCCGAATCTTCTACTGGTACATGGACAACTGTGTGGACTGATGGACTTACCAGCCTTGATCGTTACAAAGGACGATGCTACCACATTGAGGCCGTTGTTGGGGAAGAAAATCAATATATTGCTTATGTAGCTTATCCTTTAGACCTTTTTGAAGAAGGTTCTGTTACTAACATGTTTACTTCCATTGTGGGTAATGTATTTGGTTTCAAAGCCCTGCGAGCTCTACGTCTGGAGGATCTGCGAATTCCCCCTGCTTATTCCAAAACTTTCCAAGGCCCGCCCCATGGTATCCAATCTGAAAGAGATAAATTGAACAAGTATGGTCGTCCCCTATTGGGATGTACTATTAAACCAAAATTGGGATTATCCGCAAAAAACTACGGTAGAGCGGTTTATGAATGTCTCTTCAATGCTGGATTCAAGATGTTCCCTTTTTGCATTTATTGCGATTCTTTCTTCACGAATATCATA------ATTGGAATAGTCTTCTCAT------TA------------CTCAGAAGAAA------TCCA---TTTTCGTTTTTT---CAAAAGAAAATAAAAGACTATTTCGGTTC------CTATACAATTTTTATGTGTTTGAATGTGAATTTTTATTTGTTTTTATTCGTAAACAA---TCCTCTTATTTACGATTAAAATCTTTTGGAACTTTTCTTGAACGAACACATTTCTATGGAAAAATAG---AACATCTTCAAATAGAAAAATTT------AT------AGTAATATGTC------------GT---AACGATTTTCAT---AGGACCTTCTGGTTCTTCAA------AGATCCTTTCATGCATTATGTTCGATATCAAGGAAAAGCAATTCTTGCTTCAAAGGGGACTCATCTTTTGATGACGAAATGGAAATATCATTTTGTCAATTTCTGGCAATATTATTTTCACTTTTGGTCTCAACCGTACAGGATCC------ATATAAATCAATTATC------AAACTATTCTTTCTAT------TTTCTGGGCTATCTTTCAAGTCTACTAAGAAATTCTTCGGCAGTAAGGAATCAAATGTTAGAGAATTCATTTCTAAT------AGATACCGTTACTAAGAAATTTGATACCATAGTCCCAGTTATTCTTCTTATTGGATCCTTGTCTAAAGCGAAATTTTGTACTGTATCGGGCCATCCTATTAGTAAGCCGATCTGGGCCGATTTATCAGATTCTGATATTCTTGATCGATTCGGTCGGATATGTAGAA-----------------------------------------------------------
>Hypoestes_phyllostachya_428
AGTGTTGGATTCAAAGCGGGTGTTAAAGAGTACAAATTGACTTATTATACTCCTGAATACGAAACCAAAGATACTGATATCTTGGCAGCATTCCGAGTAACTCCTCAACCGGGAGTTCCACCTGAAGAAGCAGGAGCCGCGGTAGCTGCGGAATCTTCCACCGGTACATGGACAACCGTGTGGACCGATGGACTTACCAGTCTTGATCGTTACAAAGGGCGATGCTACGACATCGAGCCTGTTCTTGGGGAAACAGATCAATATATCTGTTATGTAGCTTACCCTTTAGACCTTTTTGAAGAAGGTTCTGTTACCAACATGTTTACTTCCATTGTGGGAAATGTGTTTGGATTCAAAGCCTTGCGTGCTCTACGTCTGGAAGATCTTCGAATCCCTATTGCTTATGTTAAAACTTTCCAAGGTCCGCCGCATGGGATCCAAAGTGAGAGAGATAAGTTGAACAAGTATGGTCGTCCCCTGCTGGGATGTACTATTAAACCGAAATTGGGGTTATCCGCTAAAAACTATGGTAGAGCGTGTTATGAATGTCTCTTCGCTATTGGTTAAAAGATGCTTCTTCTTTGCATTTATTACGATTTTTTCTCAACGAGTATTGTA------ATTGGAATAC---TCTTAT------TA------------GGCTAAATAAA------GTCA---GTTCCTCTTTTT---CAAAAAGAGATGAAAGGTTATTTTTATTC------TTATATAATTCTCATGTAGAGGAATATGAATCCGTTTTATTCTTTTTACGTAACCAA---TCTTCTCATTTACGATCAACATCTTTTGGAATTTTTCTTGAACGAATCCGTTTCTATGGAAAAATCG---AATATCTT---------------------GT------GAACGTCTTTG------TTAAAGTT---AAGGATTTTCAG---GGAAACCCGTGGTTGGTCAA------GGAACCTTGCATGCATTATATTAGGTATCAAAAAAGGTTCATCTTAGCTTCAAAAGGGACGTCACTTTTCATGAATAAATGGAAATGGTACCTTGTCACTTTTTGGCAAGGGCATTTTTCGTTATGGTTTCATCCAAGAAGGATTT------ATCGAAACGAATTATG------CAATCATTTCCTTGAA------TTTTTGGGCTATCTTTCAAGCGTGCGGATGAAACCTTCAGTAATACGGACAAAAATTTTGGAAAGTGCATTTCCGAT------CAATAATGTTATTAAGAAGTTCGATACCCTTATTCCAATTTTTCCAATGATTGCGTCATTGGCTAAAGCGAAATTTTGTAACGTATTAGGCCATCCTATTAGTAAGTCGGTTTGGGCTGATTTATCAGATTCTAATATTATTCACCGATTTGGGCGTATATGCAGAA-----------------------------------------------------------
>Hypoestes_phyllostachya_427
AGTGTTGGATTCAAAGCGGGTGTTAAAGAGTACAAATTGACTTATTATACTCCTGAATACGAAACCAAAGATACTGATATCTTGGCAGCATTCCGAGTAACTCCTCAACCGGGAGTTCCACCTGAAGAAGCAGGAGCCGCGGTAGCTGCGGAATCTTCCACCGGTACATGGACAACCGTGTGGACCGATGGACTTACCAGTCTTGATCGTTACAAAGGGCGATGCTACGACATCGAGCCTGTTCTTGGGGAAACAGATCAATATATCTGTTATGTAGCTTACCCTTTAGACCTTTTTGAAGAAGGTTCTGTTACCAACATGTTTACTTCCATTGTGGGAAATGTGTTTGGATTCAAAGCCTTGCGTGCTCTACGTCTGGAAGATCTTCGAATCCCTATTGCTTATGTTAAAACTTTCCAAGGTCCGCCGCATGGGATCCAAAGTGAGAGAGATAAGTTGAACAAGTATGGTCGTCCCCTGCTGGGATGTACTATTAAACCGAAATTGGGGTTATCCGCTAAAAACTATGGTAGAGCGTGTTATGAATGTCTCTTCGCTATTGGTTAAAAGATGCTTCTTCTTTGCATTTATTACGATTTTTTCTCAACGAGTATTGTA------ATTGGAATAC---TCTTAT------TA------------GGCTAAATAAA------GTCA---GTTCCTCTTTTT---CAAAAAGAGATGAAAGGTTATTTTTATTC------TTATATAATTCTCATGTAGAGGAATATGAATCCGTTTTATTCTTTTTACGTAACCAA---TCTTCTCATTTACGATCAACATCTTTTGGAATTTTTCTTGAACGAATCCGTTTCTATGGAAAAATCG---AATATCTT---------------------GT------GAACGTCTTTG------TTAAAGTT---AAGGATTTTCAG---GGAAACCCGTGGTTGGTCAA------GGAACCTTGCATGCATTATATTAGGTATCAAAAAAGGTTCATCTTAGCTTCAAAAGGGACGTCACTTTTCATGAATAAATGGAAATGGTACCTTGTCACTTTTTGGCAAGGGCATTTTTCGTTATGGTTTCATCCAAGAAGGATTT------ATCGAAACGAATTATG------CAATCATTTCCTTGAA------TTTTTGGGCTATCTTTCAAGCGTGCGGATGAAACCTTCAGTAATACGGACAAAAATTTTGGAAAGTGCATTTCCGAT------CAATAATGTTATTAAGAAGTTCGATACCCTTATTCCAATTTTTCCAATGATTGCGTCATTGGCTAAAGCGAAATTTTGTAACGTATTAGGCCATCCTATTAGTAAGTCGGTTTGGGCTGATTTATCAGATTCTAATATTATTCACCGATTTGGGCGTATATGCAGAA-----------------------------------------------------------
>Hypoestes_phyllostachya_429
AGTGTTGGATTCAAAGCGGGTGTTAAAGAGTACAAATTGACTTATTATACTCCTGAATACGAAACCAAAGATACTGATATCTTGGCAGCATTCCGAGTAACTCCTCAACCGGGAGTTCCACCTGAAGAAGCAGGAGCCGCGGTAGCTGCGGAATCTTCCACCGGTACATGGACAACCGTGTGGACCGATGGACTTACCAGTCTTGATCGTTACAAAGGGCGATGCTACGACATCGAGCCTGTTCTTGGGGAAACAGATCAATATATCTGTTATGTAGCTTACCCTTTAGACCTTTTTGAAGAAGGTTCTGTTACCAACATGTTTACTTCCATTGTGGGAAATGTGTTTGGATTCAAAGCCTTGCGTGCTCTACGTCTGGAAGATCTTCGAATCCCTATTGCTTATGTTAAAACTTTCCAAGGTCCGCCGCATGGGATCCAAAGTGAGAGAGATAAGTTGAACAAGTATGGTCGTCCCCTGCTGGGATGTACTATTAAACCGAAATTGGGGTTATCCGCTAAAAACTATGGTAGAGCGTGTTATGAATGTCTCTTCGCTATTGGTTAAAAGATGCTTCTTCTTTGCATTTATTACGATTTTTTCTCAACGAGTATTGTA------ATTGGAATAC---TCTTAT------TA------------GGCTAAATAAA------GTCA---GTTCCTCTTTTT---CAAAAAGAGATGAAAGGTTATTTTTATTC------TTATATAATTCTCATGTAGAGGAATATGAATCCGTTTTATTCTTTTTACGTAACCAA---TCTTCTCATTTACGATCAACATCTTTTGGAATTTTTCTTGAACGAATCCGTTTCTATGGAAAAATCG---AATATCTT---------------------GT------GAACGTCTTTG------TTAAAGTT---AAGGATTTTCAG---GGAAACCCGTGGTTGGTCAA------GGAACCTTGCATGCATTATATTAGGTATCAAAAAAGGTTCATCTTAGCTTCAAAAGGGACGTCACTTTTCATGAATAAATGGAAATGGTACCTTGTCACTTTTTGGCAAGGGCATTTTTCGTTATGGTTTCATCCAAGAAGGATTT------ATCGAAACGAATTATG------CAATCATTTCCTTGAA------TTTTTGGGCTATCTTTCAAGCGTGCGGATGAAACCTTCAGTAATACGGACAAAAATTTTGGAAAGTGCATTTCCGAT------CAATAATGTTATTAAGAAGTTCGATACCCTTATTCCAATTTTTCCAATGATTGCGTCATTGGCTAAAGCGAAATTTTGTAACGTATTAGGCCATCCTATTAGTAAGTCGGTTTGGGCTGATTTATCAGATTCTAATATTATTCACCGATTTGGGCGTATATGCAGAA-----------------------------------------------------------
>Ipomoea_128
AGTGTTGGATTCAAAGCTGGTGTAAAAGACTACAAATTGACTTATTATACTCCTGAGTACGAAACCAAAGATACTGATATCTTGGCAGCATTCCGAGTAACTCCTCAACCCGGAGTTCCGCCTGAAGAAGCAGGGGCCGCGGTAGCTGCGGAATCTTCTACTGGTACATGGACAACTGTGTGGACCGATGGACTTACCAGCCTTGATCGGTACAAGGGGCGATGCTACCGCATCGAGCGCGTTGTTGGAGAAAAAGATCAATATATTGCTTATGTAGCTTACCCTTTAGACCTTTTTGAAGAAGGTTCTGTTACCAACATGTTTACTTCCATTGTGGGTAATGTATTTGGGTTCAAAGCACTGCGCGCTCTACGTCTGGAAGATTTACGAATCCCTACGGCTTATATTAAAACTTTTCAAGGCCCGCCTCATGGCATCCAAGTTGAGAGAGATAAATTGAACAAGTATGGTCGTCCTCTGTTGGGATGTACTATTAAACCTAAATTGGGGTTATCTGCTAAAAACTACGGTAGAGCGGTTTATGAATGTCT-----------------------TTCTTCTTTGCATCTATTACGATTCTTTCTCCACGAGTATTGCA------ATTTTAATAT---TTTCAT------TA------------CTCCAAAGAGG------TCCC---GTTCCCCTTTTT---CAAAGATAAATCAAAGATTTTTCTTCTTC------TTATATAACTCTTATGTATGTGAATACGAATCCATTTTTTTATTTCTCCGTAACCAA---TCTCTTCATTTACGATCAACCAGTTTTGGAGCCCTTTTTGAACGAAACATTTTCTATGGAAAAATAG---AATGCTTT---------------------GT------AAAAGTCTTTG------------CT---AAGGATTTTAAG---GCAAACCTATGTTTGCTCAAGGATGCGGATCTTTCCATGCATTATTTTAGGTATCGGGGAAAATCAATTCTGGCTTCAAAAGGAACGCTTCTTTTGATGTCTAAATGGAACTATTATTTTATCAATTTTTGGCAATGTTCTTTTTGTTTGTGGTTCCATACTGAAAGAATCT------ATATAAGTCAACTATC------CAGCCATTCCCTTGAC------TTTATGGGCTATCTTTCAAGTATTCCACTAACCCCCTCAACGGTACGGAGTCAAATGCTAGAGAATTCTTTTTTAAT------AAATAATGCTATTAAGAAATTCGATACTATTGTTCCAATTATTCCTATCATTGGATCATTAGCTAAAGCTAAATTTTGTAATGTACTAGGGAATCCCATTAGTAAACCGGTTTGGGCCGATTTATCAGATTCTGATATTATTGAACGGTTTGGGCGTATATACAGAAATTTTTTTCATTATTATAGTGGATCTTCCAAAAAAAGGAGTTTGTATCGAATAAAGTAT
>Iris_HE.1_244
AGTGTTGGATTTAAAGCCGGTGTTAAAGATTACAGATTGACTTATTATACTCCTGATTACGAAACCAAAGATACTGATATCTTGGCAGCATTCCGAGTAACTCCTCAACCCGGAGTTCCTGCTGAAGAAGCGGGGGCTGCGGTAGCTGCCGAATCTTCTACTGGTACATGGACAACAGTGTGGACTGATGGACTTACCAGTCTTGATCGTTACAAAGGACGATGCTACCACATCGAGGCCGTTATTGGGGAGGAAAATCAATTTATTGCTTATGTAGCTTATCCCTTAGACCTTTTTGAAGAAGGTTCTGTTACTAACATGTTTACTTCCATTGTGGGTAACGTATTTGGTTTCAAAGCCCTACGAGCTCTACGTCTGGAAGATCTGCGAATTCCTCCTGCTTATTCCAAAACTTTCCAAGGCCCGCCTCATGGCATCCAGGTTGAAAGAGATAAATTGAACAAGTATGGTCGTCCCCTATTGGGATGTACTATTAAACCAAAATTGGGATTATCCGCAAAAAACTACGGTAGAGCGGTTTATGAATGTCTCTTCAATGCTGGATTCAAGATGTCCCCCTTTTGCATTTCTTGCTATTCTTTCTTCATAAATATCATA------ATTGGAATAGTTTTCTCAT------TA------------CTCCAAAGAAA------TCTA---TTTATGTTTTTT---CAAAAGAAAATAAAAGACTATTTAGGTTC------CTATACAATTCTTATGTATCTGAATGTGAATTTTTATTAGTTTTTCTTCGTAAACAA---TCTTCTTATTTACGATTAACATCTTTTGGACCTTTTCTTGAGCGAAGACATTTCTATGTAAAAATGG---AACATCTTCAAATGCAACATCTTATACTTAT------AGTAGTGTGTC------------GT---GATTATTTTCAA---GGAACTCTATGGTCCTTCAA------GGATCCTTTCATGCATTATGTTCGATGTCAAGGAAAGGTGGTTTTGGCTTCAAAAGGGACTCATCTTCTGATGAAGAAATGGAAATATAATTTTGTCAATTTATGGCAATATTATTTTCACTTTTGGTATCAATCGTACAGGATCC------ACATAAACCAATTATC------AAACCATTCTTTCTAT------TTTCTGGGTTATCTTTCAAGTTTACTAAGAAATTCTTCGGCGGTAAGGAATCAAATGTTAGAGAATTCATTTATAAT------AGATACTGTTACTAAGAAATTTGAAACCATAGTCCCAGTTATTTTTCTTATTGGATCCTTGTCTAAAGCTCAATTTTGTACCGTATCGGGACATCCCATTAGTAAGCCAATCTGGGCGGATTTATCAGATTCTGAGATTATTGAGCGATTTGGTCGGATGTGTAGA------------------------------------------------------------
>Jacobaea_maritima
AGTGTTGGATTCAAAGCTGGTGTTAAAGATTATAAATTGACTTATTATACTCCTGACTATAAAACCAAGGATACTGATATCTTGGCAGCATTTCGAGTAACTCCTCAACCTGGAGTTCCGCCTGAAGAAGCAGGGGCCGCAGTAGCTGCCGAATCTTCTACTGGTACATGGACAACTGTGTGGACCGATGGACTTACGAGCCTTGATCGTTACAAAGGGCGATGCTATGGAATCGAGCCTGTTCCTGGAGAAGAAAGTCAATTTATTGCTTATGTAGCTTACCCATTAGACCTTTTTGAAGAAGGTTCTGTTACTAACATGTTTACTTCCATTGTAGGTAATGTATTTGGGTTCAAAGCCCTGCGTGCTCTACGTCTGGAAGATTTGCGAATCCCTACTGCGTATGTTAAAACTTTCCAAGGTCCGCCTCACGGCATCCAAGTTGAGAGAGATAAATTGAACAAGTATGGTCGTCCCCTGTTGGGATGTACTATTAAACCTAAATTGGGGTTATCCGCTAAAAACTACGGTAGAGCTGTTTATGAGTGTCTCTTCGCTATTGGATAAAAGATGCTTCTTCTTTGCATTTATTAAGATTCTTTCTCTATGAGTGTCATA------ATTGGGATAG---TCTTATTACTTCAA------------ATTCAAAGAAA------GCCA---GTTCTTCTTTTT---CAAAAAGAAATCACAGACTATTCTTTTTC------CTATATACTTCTCATGTATGTGAATATGAATCTGGCTTCATCTTTCTCCGTAACCAA---TCTTCTCACTTACGATCAACATCTTCTGGAGCCCTTCTTGAACGAATATATTTCTATGGAAAAATGG---AGCATCTT---------------------GC------AGAAGTCTTTG------------CC---AGGGCTTTTCAA---GCTAATTTATGGTTGTTCAA------AGATCCTTTCATGCATTATGTTAGGTATCAAGGAAAATCAATTCTTGCTTCAAAAGGGACGTTTCTTTTGATGAATAAATGGAAATATTACTTTGTCAATTTCTGGAAATCTTATTTTTACCTGTGGTCTGAACCAGGAAGGATTT------ATGTAAACCAATTATC------CAACCATTCCCTTGAC------TTTCTGGGTTATTGTTCAAGTGCGCGGCTAAAGCGTTCAATGGTCCGCAGTCAAATGCTAGAAAATGCATTTCTAAT------CGATAATGCTATTAATAAATTTGATACTATTGTTCCAATTATGCCTCTGATTGGATCCTTGGCTAAATCTAAATTTTGTAACGCATTGGGGCATCCTATCGGTAAGGTGATTTGGGCCAATTTATCAGATTCTGATATTATTGATCGCTTTGGGCGTATATACAGA------------------------------------------------------------
>Jacobinia_383
AGTGTTGGATTCAAAGCGGGTGTTAAAGAGTACAAATTGACTTATTATACTCCTGAATACGAAACCAAAGATACTGATATCTTGGCAGCATTCCGAGTAACTCCTCAACCGGGAGTTCCACCTGAAGAAGCAGGAGCCGCGGTAGCTGCGGAATCTTCCACCGGTACATGGACAACCGTGTGGACCGATGGACTTACCAGTCTTGATCGTTACAAAGGGCGATGCTACAACATCGAGCCCGTTCTTGGGGAAACAGATCAATATATCTGTTATGTAGCTTACCCTTTAGACCTTTTTGAAGAAGGTTCTGTTACCAACATGTTTACTTCCATTGTGGGAAATGTGTTTGGATTCAAAGCCTTGCGTGCTCTACGTCTGGAAGATCTTCGAATCCCTACTGCTTATACTAAAACTTTCCAAGGTCCGCCTCATGGGATCCAAGTTGAGAGAGATAAGTTGAACAAGTATGGTCGTCCCCTGCTGGGATGTACTATTAAACCGAAATTGGGGTTATCCGCTAAAAACTATGGTAGAGCGTGTTATGAATGTCTCTTCGCTATTGGTTAAAAGATGCTTCTTCTTTGCATTTATTACGATTTTTTCTCAACGAGTATTGTA------ATTGGAATAC---TCTTAT------TA------------GGCTAAATAAA------GTCA---GTTCCTCTTTTT---CAAAAAGGGATGAAAGGTTATTTTTATTC------TTATATAATTCTCATGTAGGGGAATATGAATCCGTTTTATTCTTTTTACGTAACCAA---TCTTCTCATTTACGATCAACATCTTTTGGAATTTTTCTTGAACGAATCTGTTTCTATGGAAAAATCG---AATATCTT---------------------GT------GAACGTCTTTG------TTAAAGTT---AAGGATTTTCAG---GGAAACCTGTGGTTGGTCAA------GGAACCTTGCATGCATTATATTAGGTATCAAAGAAGGTTCATCTTAGCTTCAAAAGGGACGTCACTTTTCATGAATAAATGGAAATGGTACTTTTTCACTTTTTGGCAAGGGCATTTTTCGTTATGGTTTCATCCAAGAAGGATTT------ATCGAAACGAATTATG------CAATCATTTCCTTGAA------TTTTTGGGCTATCTTTCAATCGTGCGGATGAAACCTTCAGTAATACGGACAAAAATTTTGGAAAGTGCATTTCCGAT------CAATAATGTTATTAAGAAGTTCGATACCCTTATTCCAATTTTTCCAATGATTGCGTCATTGGCTAAAGCGAAATTTTGTAACGTATTAGGCCATCCTATTAGTAAGTCGGTTTGGGCCGATTTATCAGATTCTAATATTATTCACCGATTTGGGTGTATATGCAGAAACCTTTCTC--------------------------------------------------
>Justicia_adhatoda
AGTGTTGGATTCAAAGCGGGTGTTAAAGAGTACAAATTGACTTATTATACTCCTGAATACGAAACCAAAGATACTGATATCTTGGCAGCATTCCGAGTAACTCCTCAACCCGGAGTTCCGCCTGAAGAAGCAGGAGCCGCGGTAGCTGCGGAATCTTCCACCGGTACATGGACAACCGTGTGGACCGATGGACTTACCAGTCTTGATCGTTACAAAGGGCGATGCTACAACATCGAGCCCGTTCTTGGCGAAACAGATCAATATATCTGTTATGTAGCTTACCCTTTAGACCTTTTTGAAGAAGGTTCTGTTACCAACATGTTTACTTCCATTGTGGGAAATGTGTTTGGATTCAAAGCCCTGCGTGCTCTACGTCTGGAAGATCTTCGAATCCCTCCTGCTTATATTAAAACTTTCCAAGGTCCGCCTCACGGGATCCAAGTTGAGAGAGATAAGTTGAACAAGTATGGTCGTCCCCTGCTGGGATGTACTATTAAACCGAAATTGGGGTTATCCGCTAAAAACTATGGTAGAGCGTGTTATGAATGTCTCTTCGCTATTGGTTAAAAGATGCTTCTTCTTTGCATTTATTACGGTTTTTTCTCAACGAGTATTGGA------ATTGGAATAC---TCTTTT------TA------------GACTAAATAAA------GCCA---GTTCCTCTTTTT---CAAAAAGAGATGAAAGGTTATTCTTATTC------TTATATAATTCTCATATAGGAGAATATGAATCTGTTTTATTCTTTTTACGTAACCAA---TCTTCTCATTTACGATCAATCTCTTTTGGAGTTTTTATTGAACTAATCTATTTCTATGGAAAAATAG---ACTATCTT---------------------GT------GAACGTCTTTG------TTAAAGTT---AAGGATTTTCAG---GGGAACCTGTGGTTGGTCAA------GGAACCTTGCATGCATTATATTAGGTATCAAAGAAGGTTCATCTTGGCTTCAAAAGGGACGTCACTTTTCATGAATAAATGGAAATGGTACCTTGTCACTTTTTGGCAAGGGCATTTTTCGTTATGGTTTCATCCAAGAAGGATTT------ATCGAAAGGAATTATG------CAATCATTTCCTTGAA------TTTTTGGGCTATCTTTCAAGCGTGCGGATGAAACCTTCAGTGATACGGAGCCAAACTTTCGAAAATGCATTTCCAAT------CAATAATGCTATTAAGAAGTTCGATACCCTTATTCCAATTTTTCCAATGATTGCGTCATTGGCTAAAGCGAAATTTTGTAACGTATTAGGCCATCCTATTAGTAAGTCGGTTTGGGCTGATTTATCAGATTCTAATATTATTCAACGATTTGGGCGTATATGCAGAAACCTTTCTC--------------------------------------------------
>Justicia_brandegeeana
AGTGTTGGATTCAAAGCGGGTGTTAAAGAGTACAAATTGACTTATTATACTCCTGAATACGAAACCAAAGATACTGATATCTTGGCAGCATTCCGAGTAACTCCTCAACCCGGAGTTCCGCCTGAAGAAGCAGGAGCCGCGGTAGCTGCGGAATCTTCCACCGGTACATGGACAACCGTGTGGACCGATGGACTTACCAGTCTTGATCGTTACAAAGGGCGATGCTACAACATCGAGCCCGTTCTTGGCGAAACAGATCAATATATCTGTTATGTAGCTTATCCTTTAGACCTTTTTGAAGAAGGTTCTGTTACCAACATGTTTACTTCCATTGTGGGAAATGTGTTTGGATTCAAAGCCTTGCGTGCTCTACGTCTGGAAGATCTTCGAATCCCTACTGCTTATATTAAAACTTTCCAAGGTCCGCCTCATGGGATCCAAGTTGAGAGAGATAAGTTGAACAAGTATGGTCGTCCCCTGCTGGGATGTACTATTAAACCGAAATTGGGGTTATCCGCTAAAAACTATGGTAGAGCGTGTTATGAATGTCTCTTTGCTATTGGTTAAAAGATGCTTCTTCTTTGCATTTATTACGATTTTTTCTCAATGAGTATTGTA------ATTGGAATAC---TCTTAT------TA------------GGCTAAATAAA------GCCA---GTTCCTCTTTTT---CAAAAAGAGATGAAAGGTTATTCTTATTC------TTATATAATTCTCATGTAGGGGAATATGAATCCGTTTTATTCTTTTTACGTAACCAA---TCTTCTCATTTACGATCAACATCTTTTGGAGTTTTTCTTGAACGAATCTGTTTCTATGGAAAAATAG---AATATCTT---------------------GT------GAACGTCTTTT------TTAAAATT---AAGGATTTTCAG---GGAAACCCCTGTTTGGTCAA------GGAACCTTGCATGCATTATATTAGGTATCAAAGAAGGTTCATCCTGGCTTCAAAAGGGACGTCACTTTTCATGAATAAATGGAAATGGTACCTTGTTACTTTTTGGAAAGGGCATTTTTCGCTATGGTTTCATCCAAGAAGGATTT------ATCGAAACGAATTATG------CAATCATTTCTTTGAA------TTTTTGGGCTATCTTTCAAGCGTGCGGATGAAACCTTCAGTGATACGGAGCAAAATTTGCGAAAGTGCATTTCCAAT------CAATAATGCTATTAAGAAGTTCGATACCCTTATTCCAATTTTTCTAATGATTGCGTCGTTGGCTAAAGCGAAATTTTGTAACGTATTCGGCCATCCTATTAGTAAGTCGGTTTGGGCTGATTTATCAGATTCTAATATTATTCAACGATTTGGGCGTATATGCAGA------------------------------------------------------------
>Laccospadix_australasica
AGTGTTGGATTTAAAGCTGGTGTTAAAGATTACAAATTGACTTATTATACTCCTGACTACGAAACCAAAGATACTGATATCTTGGCAGCATTCCGAGTAACTCCTCAACCCGGAGTTCCGCCTGAGGAAGCAGGGGCAGCGGTAGCTGCCGAATCTTCTACTGGTACATGGACAACTGTGTGGACTGATGGACTTACCAGTCTTGATCGTTACAAAGGACGATGCTACCACATCGAAACCGTTGTCGGAGAGGAAAATCAATATATTGCTTATGTAGCTTATCCTTTAGACCTTTTTGAAGAAGGTTCTGTTACTAACATGTTTACTTCCATTGTGGGTAATGTATTTGGTTTCAAAGCCCTACGAGCTCTACGTCTGGAGGATCTGCGAATTCCCACTTCTTATTCCAAAACTTTCCAAGGCCCGCCTCATGGTATCCAAGTTGAAAGAGATAAGTTGAACAAGTATGGTCGTCCTCTATTGGGATGTACTATTAAACCAAAATTGGGATTATCCGCAAAGAACTACGGTAGAGCGGTTTATGAATGTCTCTTCAATGCTGGATCCAAGATGTTCCTTCTTTACATTTATTGCGATTCTTTCTTCACGAATATCATA------ATTGGAATAG---TCTTAT------TA------------CTCCGAATAAT------TCTA---TTTTTTTTTTTT---CAAAAGAAAATAAAAGACTATTTCGGTTC------CCATATAATTCTTATGTATCTGAATGCGAATTTGTATTAGTTTTTCTTCGTAAACAA---TCTTCTTATTTACGATTAACATCTTCTGGAGCTTTTCTTGAGCGAACACATTTCTATGGAAAAATAG---AACATCTT---------------------AT------AGTAGTGCGCC------------GT---AATTATTTTCAG---AAGACCCTATGGTTCTTCAA------GGATCCCTTCATGCATTATGTTCGATATCAAGGAAAAGCAATTCTGGTTTCAAAGGGGACTCATCTTCTGATGAAGAAATGGAAATGTCACCTTGTCAATTTCTGGCAATATTATTTTCATTTTTGGTCTCAACCGTACAGGATCC------ATATAAACCAATTATC------AAGCTGTTCTTTCTAT------TTTTTAGGTTATGTTTCAAGTGTACTAATAAATCCTTCGGCGGTAAGGAATCAAATGCTAGAGAATTCATTTGTAAT------AGATACTGTTATTAAAAAATTCGATACCAGAGTCCCAGTTATTCCTCTTATTGGATCATTGTCTAAAGCTAAATTTTGTACCGTATCGGGGCATCCTATTAGTAAGCCAATCTGGACCAATTTATCAGATTGCGATATTATTGATCGATTTGGTCGGATATGTAGAAATCTTTCTC--------------------------------------------------
>Lantana_camara_377
GGTGTTGGATTCAAAGCGGGTGTAAAAGAGTACAAATTGACTTATTATACTCCTGAATACGAAACCAAAGATACTGATATCTTGGCAGCATTTCGAGTAACTCCTCAACCTGGAGTTCCACCTGAAGAAGCGGGGGCCGCGGTAGCTGCCGAATCTTCTACGGGTACATGGACAACTGTGTGGACCGATGGACTTACCAGCCTTGATCGTTACAAAGGGCGATGCTACAACATCGAGCCCGTTCCTGGAGAACCAGATCAATATATTTGTTATGTAGCTTACCCTTTAGACCTTTTTGAAGAAGGTTCGGTTACGAACATGTTTACTTCCATCGTAGGAAATGTATTTGGATTCAAAGCCCTACGTGCTCTACGTCTGGAAGATCTGCGAATCCCTGTTGCTTATGTTAAAACTTTCCAAGGCCCACCTCATGGGATCCAATCTGAGAGAGATAAATTGAACAAGTATGGTCGTCCCCTGTTGGGATGTACTATTAAACCTAAATTGGGGTTATCTGCTAAAAACTATGGTAGAGCATGTTATGAATGTCTCTTCGCTACTGGGTCAAAGATGCCTCTTCTTTGCATTTATTACGATTCTTTCTCAATGAGTATTGTA------ATTGCAATAG---TCTTAT------TA------------CTCCAACGAAA------GCGA---GTTCCTCTTTTT---TAAAAAGAAATCAAAGATTATTCTTATTC------TTATATAATTCTCATGTATCTGAATATGAATCCATTTTCGTCTTTCTACGGAACCAA---TCTTCTCATTTACGATCAACATCTTCTGGAGTTCTTCTTGAACGAATCTATTTCTATCGAAAAATAA---AACGTCTT---------------------GT------GAACGTCTTTC------TTAAGGTT---AAGGATTTTCAG---GCAAACCTGTGCTTGGGCAA------CGAACCTTGCATGCATTCTATTAGGTATCAAAGAAAATCCAGTCTGGCTTCAAAAGGGACGTCTCTTTTCATGAATAAATGGAAATGCTATCTTGTCACTTTTTGGCAATGGCATTTTTCGCTGTGGTTTCATCCAAGAAGGATTT------ATATAAATCAATTATC------CAATCATTCCCTTGAT------TTTTTGGGTTATCATTCAAGTGTGCGAATGAACTCTTCCATGGTACGGAGTCAAATTCTAGAAAATTCATTTCGAAT------CAATAATGCTATTAAAAAGTTCGATACCCTTCTTCCAATTATTCCAATGATTTCGTCATTGGCTAAAGCGAAATTTTGTAACGTATTAGGGCATCCCATTAGTAAGCCGGTTCGGGCTGATTTATCCGATTCGAATATTCTTGACCGATTTGGGCGTATATGCAGAAATCTTTCTC--------------------------------------------------
>Laurus_nobilis
AGTGTTGGATTCAAAGCTGGTGTTAAAGATTACAAATTGACTTATTATACTCCTGACTATGAAACCAAAAGTACTGATATTTTGGCAGCATTTCGAGTAACTCCTCAACCCGGAGTTCCACCTGAGGAAGCAGGGGCTGCGGTAGCTGCCGAATCTTCTACTGGTACATGGACAACTGTGTGGACCGATGGACTTACCAGCCTTGATCGTTACAAAGGACGATGCTACCACATCGAGCCCGTTGCTGGGGAGGAAAGTCAATTTATTGCCTATGTAGCTTACCCTTTAGACCTTTTTGAAGAAGGTTCTGTTACGAACATGTTTACTTCTATTGTGGGTAATGTATTTGGGTTCAAAGCTCTACGAGCTCTACGTCTGGAGGATCTGCGAATTCCTCCTGCTTATTCCAAAACTTTCCAAGGCCCGCCCCATGGCATCCAAGTTGAGAGAGATAAATTGAACAAGTATGGTCGTCCCCTATTGGGATGTACTATTAAACCAAAATTGGGGTTATCCGCCAAGAACTACGGTAGAGCGGTTTATGAATGTCTCTTCACTCTTGGATACAAGATACTCCTTCGTTGCATTTATTGCGATTCTCTCTCTACGAGTATTGGA------ATTCAAATAG---TCTCAT------TA------------CTCCAAAAAAT------TCCA---TTTCCCTTTTTT---CAAAAGAGAATCAAAGATTCTTCTTGTTC------CTCTCTAATTCTCATGTATATGAATGTGAATTCATATTCATTTTTCTCCGTAAACAA---CCCTTTCATTTACGATCAAAATCTTTTGGATCCTTTCTTGAACGAACACATTTCTATGCAAAAATAG---AATATCTT---------------------GT------AGTAGTGCTTT------------GT---AACGATTTTCAG---AAAACCCTATGGTTGTTCAA------AGACCCTTTTATGCATTATGTCAGATATCAAGGAAAATCGATTCTGGCTTCAAGGGGGGCTCGTCTTCTGATAAAGAAATGGAAATCTCACCTTGTCAACTTTTGGCAATGTCATTTTGACTTGTGGTCTCAACCGGCCAGGATCC------ATATAAAGCAATTATA------TAATCATCCCTTCTAT------TTTCTGGGCTATCTTTCAAGTGTACGACTAAACTCTTCGGTGATAAGGAGTCAAATGCTAGAGAATTCGTTTCGAAT------AGATACTGCTATTAAGAAATTCGAGACCGTAGTCCCAATTATTCCTCTGATTGGATCATTGGCTAAAGCAAAATTTTGTAATGTATCAGGGCATCCCATTAGTAAGCCGTTTCGGGCTGATTTGTCAGATTCTGAGATTCTCAATCGATTTGGGCGGATATGCAGAAAT---------------------------------------------------------
>Livistona_chinensis
AGTGTTGGATTTAAAGCTGGTGTTAAAGATTACAAATTGACTTATTATACTCCTGACTACGAAACCAAAGATACTGATATCTTGGCAGCATTCCGAGTAACTCCTCAACCCGGAGTTCCGCCTGAGGAAGCAGGGGCAGCGGTAGCTGCCGAATCTTCTACTGGTACATGGACAACTGTGTGGACTGATGGACTTACCAGTCTTGATCGTTACAAAGGACGATGCTATCACATCGAACCCGTTGTCGGGGAGGAAAATCAATATATTGCTTATGTAGCTTATCCTTTAGACCTTTTTGAAGAAGGTTCTGTTACTAACATGTTTACTTCCATTGTGGGTAATGTATTTGGTTTCAAAGCCCTACGAGCTCTACGTCTGGAGGATCTGCGAATTCCCACTTCTTATTCCAAAACTTTCCAAGGCCCGCCTCATGGCATCCAAGTTGAAAGAGATAAGTTGAACAAGTATGGTCGTCCTCTATTGGGATGTACTATTAAACCAAAATTGGGATTATCCGCAAAGAACTACGGTAGAGCGGTTTATGAATGTCTCTTCAATTCTGGATCCAAGATGTTCCTTCTTTACATTTATTGCGATTCTTTCTTCACGAATATCATA------ATTGGAATAG---TCTTAT------TA------------CTCCGAATAAT------TCTA---TTTTTCTTTTTT---CAAAAGAAAATAAAAGACTATTTCGGTTC------CCATATAATTCTTATGTATCTGAATGCGAATTTGTATTAGTTTTTCTTCGTAAACAA---TCTTCTTATTTACGATTAACATCTTCTGGAGCTTTTCTTGAGCGAACACATTTCTATGGAAAAATAG---AATATCGT---------------------AT------AGTAGTGCGCC------------GT---AATTATTTTCAG---AAGACCCTATGGTTTTTCAA------GGATCCCTTCATGCATTATGTTCGATATCAAGGAAAAGCAATTCTGGTTTCAAAGGGGACTCATCTTCTGATGAAGAAATGGAAATGTCACCTTGTCAATTTCTGGCAATATTATTTTCACTTTTGGTCTCAACCGTACAGGATTC------ATATAAACCAATTATC------AAACTGTTCTTTCTAT------TTTCTAGGTTATCTTTCAAGTGTACTAATAAATCCTTCGGCGGTAAGGAATCAAATGCTAGAGAATTCATTTCTAAT------AGATACTGTTATTAAAAAATTCGATACCAGAGTCCCAGTTATTCCTCTTATTAGATCATTGTCTAAAGCTAAATTTTGTACCGTATCGGGGCATCCTATTAGTAAGCCGATCTGGACCGATTTATCAGATTGCGATATTATTGATCGATTTGGTCGGATATGTAGAA-----------------------------------------------------------
>Lonicera_japonica
AGTGTTGGATTCAAAGCGGGTGTTAAAGATTACAAATTGACTTATTATACTCCTGACTATGAAACCAAAGATACTGATATCTTGGCAGCATTCCGAGTAACTCCTCAACCCGGAGTTCCGCCTGAAGAAGCGGGGGCCGCGGTAGCTGCTGAATCTTCAACCGGTACATGGACAACTGTGTGGACCGATGGACTTACCAGCCTTGATCGTTACAAAGGGCGATGCTACCACATCGAGCCCGTTGCTGGAGAAGAAAATCAATTTATTGCTTATGTAGCTTACCCATTAGACCTTTTTGAAGAAGGTTCTGTTACTAACATGTTTACTTCTATTGTGGGTAATGTATTTGGGTTCAAAGCCCTGCGCGCTCTACGTCTGGAAGATCTGCGAATCCCTGTCTCTTATGTTAAAACTTTCCAAGGCCCGCCTCATGGTATCCAAGTTGAGAGAGATAAATTGAACAAGTACGGCCGCCCCCTGTTGGGATGTACTATTAAACCTAAATTGGGGTTATCTGCTAAAAACTACGGTAGGGCGGTTTATGAATGTCTCTTCGCTACTGGGTAAAAGATGCCCCCTCTTTGCATTTATTACGATTCTTTCTCCACGAGTATCCTA------ATTTGACTAG---TCTTAT------TA------------TTCCAAAGAAA------ACCG---GTTCTTCTTTTT---CAAAACGAAATCAAAGATTATTTTTCTTC------CTATATAATTCTCATGTATGTGAATACGAATTCATCTTCGTCTTTCTCCGTAACCAA---TCTTCTCATTTACGATCAACATCTTCTGGAGCCCTTCTTGAACGAATATATTTTTATGAAAAAATAG---AACATCTT---------------------GT------AGAAGTCTTTG------------CT---AAGGATTTTCAA---GCCAATCTATGGTTGTTCAA------GGATCCTTTCATGCATTATGTTAGGTATCAAGGAAAGTCAATTTTCGCTTCAAAGGGGACCTTTCTTTTGATGAATAAATGGAAATATTACTTTGTACGTTTCTGGCAATGTCATTTTTACCAGTGGTTTCAACCAGAAAGGATTT------CTATAAACCAATTATC------CAAACATTCGCTCGAC------CTTCTAGGTTATCTTTCAAGTGTGCGGCTAAACCCCTTAATGGCGCGCAGTCAAATGCTGGAAAATGCATTTCTAAT------CGATAATGCTGGTAAGAAGTTCGATACCATTGTTCCAATTAGTCCTCTGATTGGATCATTGGCTAAAGCGAAATTTTGTAACGTATTAGGGCATCCTGTTAGTAAGGTGCTTTGGGCCGATTTATCAGATTCTGAGATTATTGACCGATTTGGGCGGATATGCAGA------------------------------------------------------------
>Maranta_437
AGTGTTGGATTTAAAGCTGGTGTTAAAGATTACAAATTGACTTATTATACTCCTGACTACGAAGTCAAAGATACTGATATCTTGGCAGCATTCCGAGTAACTCCTCAACCTGGAGTTCCGCCCGAAGAAGCAGGGGCTGCGGTAGCTGCCGAATCTTCTACTGGTACATGGACAACTGTGTGGACTGATGGACTTACCAGTCTTGATCGTTACAAAGGGCGATGCTACCACATCGAGGCCGTTGTTGGGGAGGATAATCAATATATTGCTTATGTAGCTTATCCTTTAGACCTTTTTGAAGAAGGTTCTGTTACTAACATGTTTACTTCCATTGTGGGTAATGTATTTGGTTTCAAAGCCTTACGAGCTCTACGTCTGGAGGATCTGCGAATTCCCACTTCTTATTCTAAAACTTTCCAAGGTCCGCCTCACGGCATTCAGGTTGAAAGAGATAAGTTGAACAAGTACGGTCGTCCTCTATTGGGATGTACTATTAAACCAAAATTAGGATTATCCGCAAAAAACTACGGTAGAGCGGTTTATGAATGTCTCTTCAACCCTGGATCCAGGATGTTCCCTCTCTGCATTTATTGCGGTTCTTTCTCCACGAATATTATA------ATTGGGATAG---TTTCAT------TA------------CTCCAAAGAAA------GCTA---TTTACGTATTTT---CAAAAGAAAGTAAAAGATTCTTTTGGGTC------TTATATAATTCTTATGTATGTGAATGCGAATTTATATTAATTTTTCTTCGTAAACAA---TCTTCTTATTTACGATTAACATCTTCTGGAATCTTTCTTGAGCGAACATATTTTTATGTAAAAATAG---AACATTTT---------------------CT---------AGTGTACC------------GA---AATTTTTTTCAG---AAGACTCTATGGGTCTTCAA------GGATCCTTTCATGCATTATGTTCGATATCAAGGAAAAGCGATTCTGGGTTCAAGGGGGACTCATTTTCTGATGAAGAAATGGAAATACTACCTTGTATATTTCTGGCAATATAATTTTTATTTTTGGCCTCAACCGTGCAGGATCC------ATATAAACCAATTATC------AAAGTATTCCTTTTAT------TTTCTTGGGTATCTTTCAAGTGTATTAATAAATTCTTTGGCCGTAAGGAATCAAATGCTAGAGAATTCATTTCTAAT------GGATACTCTTACTAGGAAATTCGATACCATAATCCCAATTATTCCTCTTATTCGATCATTGTTCAAAGCTAAATTTTGTACCGTATCCGGACATCCCATTAGTAAGCCGATTTGGACCGATTTATCAGATTGTGATATTATCAATCGATTTGGTCGGGTATGTAGAA-----------------------------------------------------------
>Matricaria_chamomilla
AGTGTTGGATTCAAAGCTGGGGTTAAAGATTATAAATTGACTTATTATACTCCTGAGTATGAAACCAAGGATACTGATATCTTGGCAGCATTTCGAGTAACTCCTCAACCTGGAGTTCCGCCTGAAGAAGCAGGGGCCGCAGTAGCTGCCGAATCTTCTACTGGTACATGGACAACTGTGTGGACCGATGGACTTACGAGCCTTGATCGTTACAAAGGGCGCTGCTATGGAATTGAGCCTGTTCCTGGAGAAGAGAATCAATATATTGCTTATGTAGCTTACCCATTAGACCTTTTTGAAGAAGGTTCTGTTACTAACATGTTTACTTCCATTGTAGGTAACGTATTTGGTTTCAAAGCCCTGCGTGCTCTACGTCTGGAAGATTTGCGAATTCCTACTGCGTATGTTAAAACTTTCCAAGGTCCGCCTCACGGTATCCAAGTTGAAAGAGATAAATTGAACAAGTATGGTCGTCCTTTGTTGGGATGTACTATTAAACCTAAATTGGGCTTATCCGCTAAAAACTACGGTAGAGCTGTTTATGAATGTCTCTTCGCTATTGGATAAAAGATGCTTCCTCTTTGCATTTATTAAGATTCTTTCTCCATGAGTGTCATA------ATTGGGATAG---TCTTATTACTTCAA------------ATTCAAAGAAA------GTTA---GTTCTTCTTTTT---CAAAAAGAAAAAACAGATTATTCTTCTTC------CTATATACTTTTCATGTAGGTGAATATGAATCTGGCTTCCTCTTTCTCCGTAACCAG---TCTTCTCACTTACGATCAACATCTTCTGGAGCCCTTATTGAACGAATCAATTTCTATGGAAAAATAG---AGCATCTT---------------------GC------GGAAGTCTTTG------------TC---AGGTCTTTTCAA---GCAAATTTATGGTTGTTCAA------AGATCCTTTCATGCATTATGTTAGATATCAAGGAAAATCCATTCTTGCTTCAAAAGGGACGTTTCTTTTGATGAATAAATGGAAATATTACTTTGTCAATTTCTGGAAATATTATTTTTATCTATGGCCTCAACCAGGAAGGATTT------ATATAAACAAATTATC------CAATCATTCCCTTGAC------TTTCTGGGTTATCGTTCAAGTGTGCGTCTAAATCCTTCAATGGTACGCAGTCAAATGCTAGAAAATGCATTTCTAAT------CGATAATGCTATTAAGAAGTTTGATACTCTTGTTCCAATTATGCCTCTGATTGGATCACTGGCTAAATCGAAATTTTGTAACGCATTGGGGCATCCTATTGGCAAGGCGATTTGGACCGATTTATCAGATTCTGATATTATTGAGCGCTTTGGGCGTATATACAGAAATCTTTCTC--------------------------------------------------
>Matthiola_incana_208
AGTGTTGGATTCAAAGCTGGTGTTAAAGAGTATAAATTGACTTATTATACTCCTGAATATGAAACCAAGGATACTGATATCTTGGCAGCATTCCGAGTAACTCCTCAACCTGGAGTTCCACCTGAAGAAGCAGGGGCTGCGGTAGCTGCTGAATCTTCTACTGGTACATGGACAACTGTGTGGACCGATGGGCTTACCAGCCTTGACCGTTACAAAGGACGATGCTACAAAATCGAGCCCGTTCCAGGAGAAGAAACTCAATTTATTGCGTATGTAGCTTACCCCTTAGACCTTTTTGAAGAAGGTTCGGTTACTAACATGTTTACCTCAATTGTGGGTAATGTATTTGGGTTCAAAGCCCTGGCTGCTCTACGTCTAGAGGATCTGCGAATCCCTCCTGCTTATACTAAAACTTTCCAGGGACCACCTCATGGTATCCAAGTTGAAAGAGATAAATTGAACAAGTATGGACGTCCCCTATTAGGATGTACTATTAAACCTAAATTGGGGTTATCCGCGAAGAACTATGGTAGAGCAGTTTATGAATGTCT------------------------------------------------------------------A---------GGAAGAA---TTTTGA------TA------------TTAAAAAAAAA------TCAA----------TTTTT-----------AATCCAAGATTTTTCTTGTTC------TTATATAATTCTCATGTATGTGAATACGAATCCATCTTTTTTTTTCTACGCAAGCGG---TCTTCTCATTTACGCTCGACATCTTATGAAGTCCTTTTTGAGCGAATTTTTTTCTATGGAAAAATAC---AACATTTT---------------------TT------TAAAGTCTTTG------------TT---AATAATTTTCCG---GCGATCCTAGGGTTGCTCAA------GGATCCGTTCATACATTATGTTAGATATCGCGGAAAATGCATTCTGGCAACAAAGGATACGCCGCTTCTGATGAATAAATGGAAATATTATTTTGTTAATTTATGGCAATGTTATTTTTCCATATGGTTTCAACCGCAAAAGGCCA------ATATAAATCAATTATA------TAAAGCTAATTTAGAG------TTTCTTGGTTATATGTCAAGTTTGCGATTAAATCCTTTAGTGGTACGTAGTCAAA--------------------------------------------------------------------------------------------------------------------------------------------------------------------------------------------------------------------------------------------------------------
>Mentha_longifolia_316
AGTGTTGGGTTCAAAGCGGGTGTTAAAGAGTACAAATTGACTTATTATACTCCTGAATACGAAACCAAAGATACTGATATCTTGGCAGCATTCCGAGTAACTCCTCAACCCGGAGTTCCGCCTGAAGAAGCAGGGGCCGCGGTAGCTGCCGAATCTTCTACTGGTACATGGACAACTGTGTGGACCGATGGACTTACCAGCCTTGATCGTTACAAAGGGCGATGCTACCACATTGAGCCCGTTCCTGGAGAAAAAGATCAATATATCTGTTATGTAGCTTACCCTTTAGACCTTTTTGAAGAAGGTTCTGTTACTAACATGTTTACTTCCATTGTAGGAAATGTATTTGGATTCAAAGCCCTACGTGCTCTACGTCTGGAAGATCTGCGAATTCCTGTTGCTTATGTTAAAACTTTCCAAGGCCCGCCTCATGGGATCCAAGTTGAGAGAGATAAATTGAACAAGTATGGTCGTCCTCTGCTGGGATGTACTATTAAACCTAAATTGGGGTTATCTGCTAAAAACTACGGTAGAGCGGTTTATGAATGTCTCTTCGCCATTGGGTAAAAGATGTTTCTTCTTTACATTTATTACGGGTCTTTCTCAACGAATATTGGA------ATTGGAATAG---TCTTCT------TA------------CTCCAAAGAAA------GTCA---GCTTCTCTTTGT---CAAAAAGAAATCAAAGGTTATTTTTTTTC------TTATATAATTCTCATGTATGTGAATACGAATCTATTTTCGTCTTTCTACGTAACCAA---TCTTTTCATTTACGATCAACATCTTCTGGAGTTCTTCTTGAACGAATCTATTTCTATATAAAAATAG---AACGTCTT---------------------AT------GAACGTCTTTG------------TT---AAGGATTTTCGG---GCGAACCTATGGTTGGTCGA------GGAACCCTGCATGCATTATATTAGGTATCAAAGAAAATCCATTCTGGCTTCCAAAGGGACATCCCTTTTCATGAATAAATGGAAATTAAACCTTGTTACTTTTTGGCAATGGCATTTTTCTGTGTGGTTTCATCCAAGAAGGATTT------GGATAAACCAATTTCC------CAAGCATTCCCTTGAA------ATTTTGGGTTATCTTTCAAACGTGCAAATGAACCCTTCCGTGGTACGGAGTCAAATTCTAGAAAATTCATTTCTAAT------CAATAATGCTATTAAGAAGCTCGATACTCTTGTTCCAATTATTCCTCTGATTGCGGAATTGGCTAAAGCTAAATTTTGTAATGTATTGGGGCATCCCATTAGTAAGCCGATTCGGGCTGAGTTATCAGATTCTAATATTATTGACCGATTTTCACGTATATGCAGAAATA--------------------------------------------------------
>Mentha_longifolia_187
AGTGTTGGGTTCAAAGCGGGTGTTAAAGAGTACAAATTGACTTATTATACTCCTGAATACGAAACCAAAGATACTGATATCTTGGCAGCATTCCGAGTAACTCCTCAACCCGGAGTTCCGCCTGAAGAAGCAGGGGCCGCGGTAGCTGCCGAATCTTCTACTGGTACATGGACAACTGTGTGGACCGATGGACTTACCAGCCTTGATCGTTACAAAGGGCGATGCTACCACATTGAGCCCGTTCCTGGAGAAAAAGATCAATATATCTGTTATGTAGCTTACCCTTTAGACCTTTTTGAAGAAGGTTCTGTTACTAACATGTTTACTTCCATTGTAGGAAATGTATTTGGATTCAAAGCCCTACGTGCTCTACGTCTGGAAGATCTGCGAATTCCTGTTGCTTATGTTAAAACTTTCCAAGGCCCGCCTCATGGGATCCAAGTTGAGAGAGATAAATTGAACAAGTATGGTCGTCCTCTGCTGGGATGTACTATTAAACCTAAATTGGGGTTATCTGCTAAAAACTACGGTAGAGCGGTTTATGAATGTCTCTTCGCCATTGGGTAAAAGATGTTTCTTCTTTACATTTATTACGGGTCTTTCTCAACGAATATTGGA------ATTGGAATAG---TCTTCT------TA------------CTCCAAAGAAA------GTCA---GCTTCTCTTTGT---CAAAAAGAAATCAAAGGTTATTTTTTTTC------TTATATAATTCTCATGTATGTGAATACGAATCTATTTTCGTCTTTCTACGTAACCAA---TCTTTTCATTTACGATCAACATCTTCTGGAGTTCTTCTTGAACGAATCTATTTCTATATAAAAATAG---AACGTCTT---------------------AT------GAACGTCTTTG------------TT---AAGGATTTTCGG---GCGAACCTATGGTTGGTCGA------GGAACCCTGCATGCATTATATTAGGTATCAAAGAAAATCCATTCTGGCTTCCAAAGGGACATCCCTTTTCATGAATAAATGGAAATTAAACCTTGTTACTTTTTGGCAATGGCATTTTTCTGTGTGGTTTCATCCAAGAAGGATTT------GGATAAACCAATTTCC------CAAGCATTCCCTTGAA------ATTTTGGGTTATCTTTCAAACGTGCAAATGAACCCTTCCGTGGTACGGAGTCAAATTCTAGAAAATTCATTTCTAAT------CAATAATGCTATTAAGAAGCTCGATACTCTTGTTCCAATTATTCCTCTGATTGCGGAATTGGCTAAAGCTAAATTTTGTAATGTATTGGGGCATCCCATTAGTAAGCCGATTCGGGCTGAGTTATCAGATTCTAATATTATTGACCGATTTTCACGTATATGCAGAAATA--------------------------------------------------------
>Mentha_piperita_186
AGTGTTGGGTTCAAAGCGGGTGTTAAAGAGTACAAATTGACTTATTATACTCCTGAATACGAAACCAAAGATACTGATATCTTGGCAGCATTCCGAGTAACTCCTCAACCCGGAGTTCCGCCTGAAGAAGCAGGGGCCGCGGTAGCTGCCGAATCTTCTACTGGTACATGGACAACTGTGTGGACCGATGGACTTACCAGCCTTGATCGTTACAAAGGGCGATGCTACCACATTGAGCCCGTTCCTGGAGAAAAAGATCAATATATCTGTTATGTAGCTTACCCTTTAGACCTTTTTGAAGAAGGTTCTGTTACTAACATGTTTACTTCCATTGTAGGAAATGTATTTGGATTCAAAGCCCTACGTGCTCTACGTCTGGAAGATCTGCGAATTCCTGTTGCTTATGTTAAAACTTTCCAAGGCCCGCCTCATGGGATCCAAGTTGAGAGAGATAAATTGAACAAGTATGGTCGTCCTCTGCTGGGATGTACTATTAAACCTAAATTGGGGTTATCTGCTAAAAACTACGGTAGAGCGGTTTATGAATGTCT-----------------------TTCTTCTTTACATTTATTACGGGTCTTTCTCAACGAATATTGGA------ATTGGAATAG---TCTTCT------TA------------CTCCAAAGAAA------GTCA---GCTTCTCTTTGT---CAAAAAGAAATCAAAGGTTATTTTTTTTC------TTATATAATTCTCATGTATGTGAATACGAATCTATTTTCGTCTTTCTACGTAACCAA---TCTTTTCATTTACGATCAACATCTTCTGGAGTTCTTCTTGAACGAATCTATTTCTATATAAAAATAG---AACGTCTT---------------------AT------GAACGTCTTTG------------TT---AAGGATTTTCGG---GCGAACCTATGGTTGGTCGA------GGAACCCTGCATGCATTATATTAGGTATCAAAGAAAATCCATTCTGGCTTCCAAAGGGACATCCCTTTTCATGAATAAATGGAAATTAAACCTTGTCACTTTTTGGCAATGGCATTTTTCTGTGTGGTTTCATCCAAGAAGGATTT------GGATAAACCAATTTCC------CAAGCATTCCCTTGAA------ATTTTGGGTTATCTTTCAAACGTGCAAATGAACCCTTCCGTGGTACGGAGTCAAATTCTAGAAAATTCATTTCTAAT------CAATAATGCTATTAAGAAGCTCGATACTCTTGTTCCAATTATTCCTCTGATTACGGAATTGGCTAAAGCTAAATTTTGTAATGTATTGGGGCATCCCATTAGTAAGCCGATTCGGGCTGAGTTATCAGATTCTAATATTATTGACCGATTTTCACGTATATGCAGAAATATTTCTCATTATCATAGCGGATCTTGCAAAAAAAGGAGTTTGTATCGAATAAAGTAT
>Mentha_piperita_313
AGTGTTGGGTTCAAAGCGGGTGTTAAAGAGTACAAATTGACTTATTATACTCCTGAATACGAAACCAAAGATACTGATATCTTGGCAGCATTCCGAGTAACTCCTCAACCCGGAGTTCCGCCTGAAGAAGCAGGGGCCGCGGTAGCTGCCGAATCTTCTACTGGTACATGGACAACTGTGTGGACCGATGGACTTACCAGCCTTGATCGTTACAAAGGGCGATGCTACCACATTGAGCCCGTTCCTGGAGAAAAAGATCAATATATCTGTTATGTAGCTTACCCTTTAGACCTTTTTGAAGAAGGTTCTGTTACTAACATGTTTACTTCCATTGTAGGAAATGTATTTGGATTCAAAGCCCTACGTGCTCTACGTCTGGAAGATCTGCGAATTCCTGTTGCTTATGTTAAAACTTTCCAAGGCCCGCCTCATGGGATCCAAGTTGAGAGAGATAAATTGAACAAGTATGGTCGTCCTCTGCTGGGATGTACTATTAAACCTAAATTGGGGTTATCTGCTAAAAACTACGGTAGAGCGGTTTATGAATGTCTCTTCGCCATTGGGTAAAAGATGTTTCTTCTTTACATTTATTACGGGTCTTTCTCAACGAATATTGGA------ATTGGAATAG---TCTTCT------TA------------CTCCAAAGAAA------GTCA---GCTTCTCTTTGT---CAAAAAGAAATCAAAGGTTATTTTTTTTC------TTATATAATTCTCATGTATGTGAATACGAATCTATTTTCGTCTTTCTACGTAACCAA---TCTTTTCATTTACGATCAACATCTTCTGGAGTTCTTCTTGAACGAATCTATTTCTATATAAAAATAG---AACGTCTT---------------------AT------GAACGTCTTTG------------TT---AAGGATTTTCGG---GCGAACCTATGGTTGGTCGA------GGAACCCTGCATGCATTATATTAGGTATCAAAGAAAATCCATTCTGGCTTCCAAAGGGACATCCCTTTTCATGAATAAATGGAAATTAAACCTTGTCACTTTTTGGCAATGGCATTTTTCTGTGTGGTTTCATCCAAGAAGGATTT------GGATAAACCAATTTCC------CAAGCATTCCCTTGAA------ATTTTGGGTTATCTTTCAAACGTGCAAATGAACCCTTCCGTGGTACGGAGTCAAATTCTAGAAAATTCATTTCTAAT------CAATAATGCTATTAAGAAGCTCGATACTCTTGTTCCAATTATTCCTCTGATTGCGGAATTGGCTAAAGCTAAATTTTGTAATGTATTGGGGCATCCCATTAGTAAGCCGATTCGGGCTGAGTTATCAGATTCTAATATTATTGACCGATTTTCACGTATATGCAGAAAT---------------------------------------------------------
>Mentha_piperita_317
AGTGTTGGGTTCAAAGCGGGTGTTAAAGAGTACAAATTGACTTATTATACTCCTGAATACGAAACCAAAGATACTGATATCTTGGCAGCATTCCGAGTAACTCCTCAACCCGGAGTTCCGCCTGAAGAAGCAGGGGCCGCGGTAGCTGCCGAATCTTCTACTGGTACATGGACAACTGTGTGGACCGATGGACTTACCAGCCTTGATCGTTACAAAGGGCGATGCTACCACATTGAGCCCGTTCCTGGAGAAAAAGATCAATATATCTGTTATGTAGCTTACCCTTTAGACCTTTTTGAAGAAGGTTCTGTTACTAACATGTTTACTTCCATTGTAGGAAATGTATTTGGATTCAAAGCCCTACGTGCTCTACGTCTGGAAGATCTGCGAATTCCTGTTGCTTATGTTAAAACTTTCCAAGGCCCGCCTCATGGGATCCAAGTTGAGAGAGATAAATTGAACAAGTATGGTCGTCCTCTGCTGGGATGTACTATTAAACCTAAATTGGGGTTATCTGCTAAAAACTACGGTAGAGCGGTTTATGAATGTCTCTTCGCCATTGGGTAAAAGATGTTTCTTCTTTACATTTATTACGGGTCTTTCTCAACGAATATTGGA------ATTGGAATAG---TCTTCT------TA------------CTCCAAAGAAA------GTCA---GCTTCTCTTTGT---CAAAAAGAAATCAAAGGTTATTTTTTTTC------TTATATAATTCTCATGTATGTGAATACGAATCTATTTTCGTCTTTCTACGTAACCAA---TCTTTTCATTTACGATCAACATCTTCTGGAGTTCTTCTTGAACGAATCTATTTCTATATAAAAATAG---AACGTCTT---------------------AT------GAACGTCTTTG------------TT---AAGGATTTTCGG---GCGAACCTATGGTTGGTCGA------GGAACCCTGCATGCATTATATTAGGTATCAAAGAAAATCCATTCTGGCTTCCAAAGGGACATCCCTTTTCATGAATAAATGGAAATTAAACCTTGTCACTTTTTGGCAATGGCATTTTTCTGTGTGGTTTCATCCAAGAAGGATTT------GGATAAACCAATTTCC------CAAGCATTCCCTTGAA------ATTTTGGGTTATCTTTCAAACGTGCAAATGAACCCTTCCGTGGTACGGAGTCAAATTCTAGAAAATTCATTTCTAAT------CAATAATGCTATTAAGAAGCTCGATACTCTTGTTCCAATTATTCCTCTGATTACGGAATTGGCTAAAGCTAAATTTTGTAATGTATTGGGGCATCCCATTAGTAAGCCGATTCGGGCTGAGTTATCAGATTCTAATATTATTGACCGATTTTCACGTATATGCAGAAATATTTCTC--------------------------------------------------
>Mentha_spicata_315
AGTGTTGGGTTCAAAGCGGGTGTTAAAGAGTACAAATTGACTTATTATACTCCTGAATACGAAACCAAAGATACTGATATCTTGGCAGCATTCCGAGTAACTCCTCAACCCGGAGTTCCGCCTGAAGAAGCAGGGGCCGCGGTAGCTGCCGAATCTTCTACTGGTACATGGACAACTGTGTGGACCGATGGACTTACCAGCCTTGATCGTTACAAAGGGCGATGCTACCACATTGAGCCCGTTCCTGGAGAAAAAGATCAATATATCTGTTATGTAGCTTACCCTTTAGACCTTTTTGAAGAAGGTTCTGTTACTAACATGTTTACTTCCATTGTAGGAAATGTATTTGGATTCAAAGCCCTACGTGCTCTACGTCTGGAAGATCTGCGAATTCCTGTTGCTTATGTTAAAACTTTCCAAGGCCCGCCTCATGGGATCCAAGTTGAGAGAGATAAATTGAACAAGTATGGTCGTCCTCTGCTGGGATGTACTATTAAACCTAAATTGGGGTTATCTGCTAAAAACTACGGTAGAGCGGTTTATGAATGTCTCTTCGCCATTGGGTAAAAGATGTTTCTTCTTTACATTTATTACGGGTCTTTCTCAACGAATATTGGA------ATTGGAATAG---TCTTCT------TA------------CTCCAAAGAAA------GTCA---GCTTCTCTTTGT---CAAAAAGAAATCAAAGGTTATTTTTTTTC------TTATATAATTCTCATGTATGTGAATACGAATCTATTTTCGTCTTTCTACGTAACCAA---TCTTTTCATTTACGATCAACATCTTCTGGAGTTCTTCTTGAACGAATCTATTTCTATATAAAAATAG---AACGTCTT---------------------AT------GAACGTCTTTG------------TT---AAGGATTTTCGG---GCGAACCTATGGTTGGTCGA------GGAACCCTGCATGCATTATATTAGGTATCAAAGAAAATCCATTCTGGCTTCCAAAGGGACATCCCTTTTCATGAATAAATGGAAATTAAACCTTGTCACTTTTTGGCAATGGCATTTTTCTGTGTGGTTTCATCCAAGAAGGATTT------GGATAAACCAATTTCC------CAAGCATTCCCTTGAA------ATTTTGGGTTATCTTTCAAACGTGCAAATGAACCCTTCCGTGGTACGGAGTCAAATTCTAGAAAATTCATTTCTAAT------CAATAATGCTATTAAGAAGCTCGATACTCTTGTTCCAATTATTCCTCTGATTACGGAATTGGCTAAAGCTAAATTTTGTAATGTATTGGGGCATCCCATTAGTAAGCCGATTCGGGCTGAGTTATCAGATTCTAATATTATTGACCGATTTTCACGTATATGCAGAAATATTTCTC--------------------------------------------------
>Mentha_spicata_188
AGTGTTGGGTTCAAAGCGGGTGTTAAAGAGTACAAATTGACTTATTATACTCCTGAATACGAAACCAAAGATACTGATATCTTGGCAGCATTCCGAGTAACTCCTCAACCCGGAGTTCCGCCTGAAGAAGCAGGGGCCGCGGTAGCTGCCGAATCTTCTACTGGTACATGGACAACTGTGTGGACCGATGGACTTACCAGCCTTGATCGTTACAAAGGGCGATGCTACCACATTGAGCCCGTTCCTGGAGAAAAAGATCAATATATCTGTTATGTAGCTTACCCTTTAGACCTTTTTGAAGAAGGTTCTGTTACTAACATGTTTACTTCCATTGTAGGAAATGTATTTGGATTCAAAGCCCTACGTGCTCTACGTCTGGAAGATCTGCGAATTCCTGTTGCTTATGTTAAAACTTTCCAAGGCCCGCCTCATGGGATCCAAGTTGAGAGAGATAAATTGAACAAGTATGGTCGTCCTCTGCTGGGATGTACTATTAAACCTAAATTGGGGTTATCTGCTAAAAACTACGGTAGAGCGGTTTATGAATGTCT-----------------------TTCTTCTTTACATTTATTACGGGTCTTTCTCAACGAATATTGGA------ATTGGAATAG---TCTTCT------TA------------CTCCAAAGAAA------GTCA---GCTTCTCTTTGT---CAAAAAGAAATCAAAGGTTATTTTTTTTC------TTATATAATTCTCATGTATGTGAATACGAATCTATTTTCGTCTTTCTACGTAACCAA---TCTTTTCATTTACGATCAACATCTTCTGGAGTTCTTCTTGAACGAATCTATTTCTATATAAAAATAG---AACGTCTT---------------------AT------GAACGTCTTTG------------TT---AAGGATTTTCGG---GCGAACCTATGGTTGGTCGA------GGAACCCTGCATGCATTATATTAGGTATCAAAGAAAATCCATTCTGGCTTCCAAAGGGACATCCCTTTTCATGAATAAATGGAAATTAAACCTTGTCACTTTTTGGCAATGGCATTTTTCTGTGTGGTTTCATCCAAGAAGGATTT------GGATAAACCAATTTCC------CAAGCATTCCCTTGAA------ATTTTGGGTTATCTTTCAAACGTGCAAATGAACCCTTCCGTGGTACGGAGTCAAATTCTAGAAAATTCATTTCTAAT------CAATAATGCTATTAAGAAGCTCGATACTCTTGTTCCAATTATTCCTCTGATTGCGGAATTGGCTAAAGCTAAATTTTGTAATGTATTGGGGCATCCCATTAGTAAGCCGATTCGGGCTGAGTTATCAGATTCTAATATTATTGACCGATTTTCACGTATATGCAGAAATATTTCTCATTATCATAGCGGATCTTGCAAAAAAAGGAGTTTGTATCGAATAAAGTAT
>Mentha_spicata_185
AGTGTTGGGTTCAAAGCGGGTGTTAAAGAGTACAAATTGACTTATTATACTCCTGAATACGAAACCAAAGATACTGATATCTTGGCAGCATTCCGAGTAACTCCTCAACCCGGAGTTCCGCCTGAAGAAGCAGGGGCCGCGGTAGCTGCCGAATCTTCTACTGGTACATGGACAACTGTGTGGACCGATGGACTTACCAGCCTTGATCGTTACAAAGGGCGATGCTACCACATTGAGCCCGTTCCTGGAGAAAAAGATCAATATATCTGTTATGTAGCTTACCCTTTAGACCTTTTTGAAGAAGGTTCTGTTACTAACATGTTTACTTCCATTGTAGGAAATGTATTTGGATTCAAAGCCCTACGTGCTCTACGTCTGGAAGATCTGCGAATTCCTGTTGCTTATGTTAAAACTTTCCAAGGCCCGCCTCATGGGATCCAAGTTGAGAGAGATAAATTGAACAAGTATGGTCGTCCTCTGCTGGGATGTACTATTAAACCTAAATTGGGGTTATCTGCTAAAAACTACGGTAGAGCGGTTTATGAATGTCT-----------------------TTCTTCTTTACATTTATTACGGGTCTTTCTCAACGAATATTGGA------ATTGGAATAG---TCTTCT------TA------------CTCCAAAGAAA------GTCA---GCTTCTCTTTGT---CAAAAAGAAATCAAAGGTTATTTTTTTTC------TTATATAATTCTCATGTATGTGAATACGAATCTATTTTCGTCTTTCTACGTAACCAA---TCTTTTCATTTACGATCAACATCTTCTGGAGTTCTTCTTGAACGAATCTATTTCTATATAAAAATAG---AACGTCTT---------------------AT------GAACGTCTTTG------------TT---AAGGATTTTCGG---GCGAACCTATGGTTGGTCGA------GGAACCCTGCATGCATTATATTAGGTATCAAAGAAAATCCATTCTGGCTTCCAAAGGGACATCCCTTTTCATGAATAAATGGAAATTAAACCTTGTCACTTTTTGGCAATGGCATTTTTCTGTGTGGTTTCATCCAAGAAGGATTT------GGATAAACCAATTTCC------CAAGCATTCCCTTGAA------ATTTTGGGTTATCTTTCAAACGTGCAAATGAACCCTTCCGTGGTACGGAGTCAAATTCTAGAAAATTCATTTCTAAT------CAATAATGCTATTAAGAAGCTCGATACTCTTGTTCCAATTATTCCTCTGATTGCGGAATTGGCTAAAGCTAAATTTTGTAATGTATTGGGGCATCCCATTAGTAAGCCGATTCGGGCTGAGTTATCAGATTCTAATATTATTGACCGATTTTCACGTATATGCAGAAATATTTCTCATTATCATAGCGGATCTTGCAAAAAAAGGAGTTTGTATCGAATAAAGTAT
>Mentha_suaveolens_314
AGTGTTGGGTTCAAAGCGGGTGTTAAAGAGTACAAATTGACTTATTATACTCCTGAATACGAAACCAAAGATACTGATATCTTGGCAGCATTCCGAGTAACTCCTCAACCCGGAGTTCCGCCTGAAGAAGCAGGGGCCGCGGTAGCTGCCGAATCTTCTACTGGTACATGGACAACTGTGTGGACCGATGGACTTACCAGCCTTGATCGTTACAAAGGGCGATGCTACCACATTGAGCCCGTTCCTGGAGAAAAAGATCAATATATCTGTTATGTAGCTTACCCTTTAGACCTTTTTGAAGAAGGTTCTGTTACTAACATGTTTACTTCCATTGTAGGAAATGTATTTGGATTCAAAGCCCTACGTGCTCTACGTCTGGAAGATCTGCGAATTCCTGTTGCTTATGTTAAAACTTTCCAAGGCCCGCCTCATGGGATCCAAGTTGAGAGAGATAAATTGAACAAGTATGGTCGTCCTCTGCTGGGATGTACTATTAAACCTAAATTGGGGTTATCTGCTAAAAACTACGGTAGAGCGGTTTATGAATGTCTCTTCGCCATTGGGTAAAAGATGTTTCTTCTTTACATTTATTACGGGTCTTTCTCAACGAATATTGGA------ATTGGAATAG---TCTTCT------TA------------CTCCAAAGAAA------GTCA---GCTTCTCTTTGT---CAAAAAGAAATCAAAGGTTATTTTTTTTC------TTATATAATTCTCATGTATGTGAATACGAATCTATTTTCGTCTTTCTACGTAACCAA---TCTTTTCATTTACGATCAACATCTTCTGGAGTTCTTCTTGAACGAATCTATTTCTATATAAAAATAG---AACGTCTT---------------------AT------GAACGTCTTTG------------TT---AAGGATTTTCGG---GCGAACCTATGGTTGGTCGA------GGAACCCTGCATGCATTATATTAGGTATCAAAGAAAATCCATTCTGGCTTCCAAAGGGACATCCCTTTTCATGAATAAATGGAAATTAAACCTTGTCACTTTTTGGCAATGGCATTTTTCTGTGTGGTTTCATCCAAGAAGGATTT------GGATAAACCAATTTCC------CAAGCATTCCCTTGAA------ATTTTGGGTTATCTTTCAAACGTGCAAATGAACCCTTCCGTGGTACGGAGTCAAATTCTAGAAAATTCATTTCTAAT------CAATAATGCTATTAAGAAGCTCGATACTCTTGTTCCAATTATTCCTCTGATTGCGGAATTGGCTAAAGCTAAATTTTGTAATGTATTGGGGCATCCCATTAGTAAGCCGATTCGGGCTGAGTTATCAGATTCTAATATTATTGACCGATTTTCACGTATATGCAGAAATATTTCTC--------------------------------------------------
>Monstera_deliciosa
AGTGTTGGATTCAAAGCTGGTGTTAAAGATTACAGATTGACTTATTATACTCCTGACTATGAGACAAAAGATACTGATATCTTGGCAGCATTCCGAGTAACTCCTCAACCCGGAGTTCCGCCTGAAGAAGCAGGGGCTGCAGTAGCTGCCGAATCTTCTACTGGTACATGGACAACTGTGTGGACTGATGGACTTACCAGCCTTGATCGTTACAAAGGACGATGCTACCACATCGAAGCCGTTATTGGGGAGGAAGATCAATTTATTGCTTATGTAGCTTACCCTTTAGACCTTTTTGAAGAAGGTTCTGTTACTAACATGTTTACTTCCATTGTGGGTAATGTATTTGGGTTTAAAGCTTTACGAGCTCTACGTCTGGAGGATTTGCGAATTCCTCCTGCTTATTCCAAAACTTTCCAAGGCCCGCCTCACGGCATCCAAGTTGAGAGAGATAAATTGAACAAGTATGGTCGTCCCCTATTGGGATGTACGATTAAACCAAAATTGGGATTATCCGCGAAAAACTACGGTAGAGCGGTTTATGAATGTCTCTACAATGCTGGATACAAGATGTTCCCTCTTTACATTTATTACAATTCTTTTTTCATGAATATCATA------ATTGGAATAA---TCTCAT------TA------------CTCCAAGGAAA------TCTA---GTTATGGTTTTT---CAAAAGAGAATCCAAGACTATTTCGGTTT------CTATATAATTCTTATGTAGTTGAATGCGAATCTTTATTAGTTTTTCTCCGTAAACAA---TCCTCTTATTTACGATCAACATCTTCTGGAACTTTTCTTGAGCGAACACATTTCTATGAAAAAATAG---AACATCTT---------------------GT------AGTAGTTTGTT------------GT---AATGATTTTCAG---AAAACCCTGTGGTTGTTCAA------GGATCCTTTCATGCATTATGTTAGATATCAAGGAAAATCCATTCTAGCTTCAAAAGGGCCTCATCTTTTGATGAATAAATGGAAATTTTACTTTGTCAATTTTTGGCAATGTCATTTTCACTTTTGGTTTCAACCCTGTAGGATCC------ACATAAACCAATTCTC------CCATTTTTCTTTCTAT------TTTCTGGGTTATCTTTCAAGTGTATTAATAAATCCTTCAGTAGTAAAGAGTCAAATGCTAGAGAATTCTTTTTTTAT------AGATACTGTTGCTAAAAAATTCGAAACTATAGTTCCAATTATTCCTATGATTGGATCATTGTCGAAAGCTAAGTTTTGTAACGTATCGGGGAATCCTATTAGTAAGCCAGTTTGGGCCGATTTGTCAGATTCTGATATTATTGATCGATTTGGTCGGATATGTAGAA-----------------------------------------------------------
>Murraya_paniculata
AGTGTTGGATTCAAGGCCGGTGTTAAAGATTATAAATTGACTTATTATACTCCTGACTATGTAACCAAAGATACTGATATCTTGGCAGCATTCCGAGTAACTCCTCAGCCCGGAGTTCCACCCGAGGAAGCGGGGGCTGCGGTAGCTGCGGAATCTTCTACTGGTACCTGGACAACTGTGTGGACCGATGGGCTTACCAGCCTTGATCGTTACAAAGGGCGATGCTACAACATTGAGCCCGTTGCTGGAGAAGAGAATCAATATATATGTTATGTAGCTTACCCGTTAGACCTTTTTGAAGAAGGTTCTGTTACTAACATGTTTACTTCCATTGTGGGTAATGTATTTGGTTTCAAAGCACTGCGCGCTCTACGTCTAGAGGATCTACGAATCCCTCCTGCGTATTCTAAAACTTTCCAAGGCCCGCCTCACGGCATCCAAGTTGAGAGAGATAAATTGAACAAGTATGGCCGTCCCCTGTTGGGATGTACTATTAAACCTAAACTGGGGTTATCCGCTAAGAATTATGGTAGGGCGGTTTATGAATGTCTCTTCGCGACTGGGTAAAGGATGACTCTTCTTTACATTTATTACGGGTCTTTTTCCACGAGTATTTTA------ATTCAAACAG---TCTTAT------TA------------CTCCAAAGAAC------TCGA---TTTCTGTTTTTT---TAAAAAGTAATCCAAGATTGTTATTGTTT------CTATATAATTCTCATGTATATGAATATGAATCCATCCTCTTTTTTCTCTGGAACCAA---TCGTCTCATTTACAATCAACATCCTCTCGAGTCCTCGTTGAGCGAACGTATTTCTATGGAAAAGTCG---AACATCTT---------------------GT------CGAAGTCTTTG------------CT---AAAGATTTTCAG---GACATCTTAGGGTTGTTCAA------GGATCCTTTCATGCATTATGTTAGATATCAAGGAAAATCCATTTTGGCTTCAAAGGATACGCCTCTTCTGATGAATAAATGGAAATATTACCTTGTCGGTTTATGGCAATGGCATTTTCACGTGTCTTCTCAACCAGGAAGGGTTC------AGCTAAACCACTTACACTTAGGCAAGTACGCTATTAAC------TTTCTGGGCTATCTTTCCGGTGTGCGACTGAATTCTTTGTTGGTACGGGGTCAAATGCTAGAAAATTCATTTCTAAT------AGGTAATTCTATGAAGAAGGTCGATACAACCGTTCCAATTATTCATCTGATTGGATCATTGACTAAGGCGCGGTTTTGTAATGCATTAGGGCATCCCATCAGTAAGTCGACCTGGGCCGATTTCTCTGATTCTCATCTTATCGACCGATTTGTGNGTATATGCAGA------------------------------------------------------------
>Narcissus_delnahaugh_336
AGTGTTGGATTTAAAGCTGGTGTTAAAGATTACAGATTGACTTATTATACTCCTGATTACGAAACCAAAGATACTGATATCTTGGCAGCATTCCGAGTCACTCCTCAACCCGGAGTTCCCGCTGAAGAAGCAGGGGCTGCGGTAGCTGCCGAATCTTCTACTGGTACATGGACCACTGTGTGGACTGATGGACTTACCAGCCTTGATCGTTACAAAGGACGATGCTACCACATTGAGGCCGTTGTTGGGGAAGAAAATCAATTTATTGCTTATGTAGCTTATCCTTTAGACCTTTTTGAAGAAGGTTCTGTTACTAACATGTTTACTTCCATTGTGGGTAATGTATTTGGTTTCAAAGCCCTACGAGCTCTACGTCTGGAGGATCTGCGAATTCCCCCTGCTTATTCCAAAACTTTCCAAGGCCCGCCCCATGGCATCCAATCTGAAAGAGATAAATTGAACAAGTATGGTCGTCCCCTATTGGGATGTACTATTAAACCAAAATTGGGATTATCCGCAAAAAACTACGGTAGAGCGGTTTATGAATGTCTCTTCAATACCGGATTCAAGATGTTCCCTTTTTGCATTTATTTCGATTCTTTCTTCACGAATATCATA------ATTGGAATAGTCTTCTCAT------TA------------CTCAGAATAAA------TCCA---TTTTCGTTTTTT---CAAAAGAAAATAAAAGACTATTTCGGTTC------CTATACAATTTTTATGTGTTTGAATGTGAATTTTTATTTGTTTTTATTCGTAAACAA---TCCTCTTATTTACGATTAACATCTTTTGGAACTTTTCTTGAACGAACACATTTCTATGGAAAAATAG---AACATCTTCAAATAGAAAAATTT------AT------AGTAATTTGTC------------GT---AACGATTTTCAT---AGGACCTTCTGGTTCTTCAA------AGATCCTTTCATGCATTATGTTCGATATCAAGGAAAAGCAATTCTTGCTTCAAAGGGTACTCATCTTCTGATGACGAAATGGAAATATCATTTTGTCAATTTATGGCAATATTATTTTCACTTTTGGTCTCAACCGTACAGGATCC------ATATAAATCAATTATC------AAACTATTCTTTCTAT------TTTCTGGGTTATCTTTCAAGTCTACTAAGAAATTCTTCGGCAGTAAGGAATCAAATGTTAGAGAATTCATTTAGAAT------AGATACTGTTACTAAGAAATTTGATACCATAGTCCCAGTTATTCTTCTTATTGGATCCTTGTCTAAAGCTAAATTTTGTACCATATCGGGCCATCCTATTAGTAAGCCGATCTGGGCCGATTTATCAGATTTTGATATTCTTGATCGATTCGGTCGGATATGTAGAAATCTTTTTC--------------------------------------------------
>Narcissus_HE.3
AGTGTTGGATTTAAAGCTGGTGTTAAAGATTACAGATTGACTTATTATACTCCTGATTACGAAACCAAAGATACTGATATCTTGGCAGCATTCCGAGTCACTCCTCAACCCGGAGTTCCCGCTGAAGAAGCAGGGGCTGCGGTAGCTGCCGAATCCTCTACTGGTACATGGACCACTGTGTGGACTGATGGACTTACCAGCCTTGATCGTTACAAAGGACGATGCTACCACATTGAGGCCGTTGTTGGGGAAGAAAATCAATTTATTGCTTATGTAGCTTATCCTTTAGACCTTTTTGAAGAAGGTTCTGTTACTAACATGTTTACTTCCATTGTGGGTAATGTATTTGGTTTCAAAGCCCTACGAGCTCTACGTCTGGAGGATCTGCGAATTCCCCCTGCTTATTCCAAAACTTTCCAAGGCCCGCCCCATGGCATCCAATCTGAAAGAGATAAATTGAACAAGTATGGTCGTCCCCTATTGGGATGTACTATTAAACCAAAATTGGGATTATCCGCAAAAAACTACGGTAGAGCGGTTTATGAATGTCTCTTCAATACCGGATTCAAGATGTTCCCTTTTTGCATTTTTTTCGATTCTTTCTTCACGAATATCATA------ATTGGAATAGTCTTCTCAT------TA------------CTCAGAATAAA------TCCA---TTTTCGTTTTTT---CAAAAGAAAATAAAAGACTATTTCGGTTC------CTATACAATTTTTATGTGTTTGAATGTGAATTTTTATTTGTTTTTATTCGTAAACAA---TCCTCTTATTTACGATTAACATCTTTTGGAACTTTTCTTGAACGAACACATTTCTATGGAAAAATAG---AACATCTTCAAATAGAAAAATTT------AT------AGTAATTTGTC------------GT---AACGATTTTCAT---AGGACCCTCTGGTTCTTCAA------AGATCCTTTCATGCATTATGTTCGATATCAAGGAAAAGCAATTCTTGCTTCAAAGGGTACTCATCTTCTGATGACGAAATGGAAATATCATTTTGTCAATTTATGGCAATATTATTTTCACTTTTGGTCTCAACCGTACAGGATCC------ATATAAATCAATTATC------AAACTATTCTTTCCAT------TTTCTGGGTTATCTTTCAAGTCTACTAAGAAATTCTTCGGCAGTAAGGAATCAAATGTTAGAGAATTCATTTAGAAT------AGATACTGTTACTAAGAAATTTGATACCATAGTCCCAGTTATTCTTCTTATTGGATCCTTGTCTAAAGCTAAATTTTGTACCATATCGGGCCATCCTATTAGTAAGCCGATCTGGGCCGATTTATCAGATTTTGATATTCTTGATCGATTCGGTCGGATATGTAGAAATCTTTTTC--------------------------------------------------
>Nicotiana_alata
AGTGTTGGATTCAAAGCTGGTGTTAAAGAGTACAAATTGACTTATTATACTCCTGAGTACCAAACCAAGGATACTGATATATTGGCAGCATTCCGAGTAACTCCTCAACCTGGAGTTCCACCTGAAGAAGCAGGGGCCGCGGTAGCTGCCGAATCTTCTACTGGTACATGGACAACTGTATGGACCGATGGACTTACCAGCCTTGATCGTTACAAAGGGCGATGCTACCGCATCGAGCGTGTTGTTGGAGAAAAAGATCAATATATTGCTTATGTAGCTTACCCTTTAGACCTTTTTGAAGAAGGTTCTGTTACCAACATGTTTACTTCCATTGTAGGTAACGTATTTGGGTTCAAAGCCCTGCGCGCTCTACGTCTGGAAGATCTGCGAATCCCTCCTGCTTATGTTAAAACTTTCCAAGGTCCGCCTCATGGGATCCAAGTTGAAAGAGATAAATTGAACAAGTATGGTCGTCCCCTGTTGGGATGTACTATTAAACCTAAATTGGGGTTATCTGCTAAAAACTACGGTAGAGCTGTTTATGAATGTCTCTTCGCTATTGGGTAAAAGATGCCTCGTCTTTACATTTATTACGATTCTTTCTCCATGAATATTGGA------ATTTGAATAG---TCTTAT------TA------------CTTCAAAGAAG------CCCG---GTTACTCCTTTT---CAAAAAAAAATCAAAGATTCTTCTTCTTC------TTATATAATTCTTATGTATATGAATGCGAATCCACTTTCGTCTTTCTACGGAACCAA---TCTTCTCATTTACGATCAACATCTTTTGGAGCCCTTCTTGAACGAATATATTTCTATGGAAAAATAG---AACGTCTT---------------------GT------AGAAGTCTTTG------------CT---AAGGATTTTCAG---GTTACCCTATGGTTATTCAA------GGATCCTTTCATGCATTATGTTAGGTATCAAGGAAAATCCATTCTGGCTTCAAAAGGGACGTTTCTTTTGATGAATAAATGGAAATTTTACCTTGTCAATTTTTGGCAATGTCATTTTTCTCTGTGCTTTCACACAGGAAGGATCC------ATATAAACCAATTATC------CAATCATTCCCGTGAC------TTTATGGGCTATCTTTCAAGTGTGCGACTAAATCCTTCAATGGTACGTAGTCAAATGTTAGAAAATTCATTTCTAAT------CAATAATGCAATTAAGAAGTTCGATACCCTTGTTCCAATTATTCCTTTGATTGGATCATTAGCTAAAGCAAACTTTTGTACCGTATTAGGGCATCCCATTAGTAAACCGGTTTGGTCCGATTTATCAGATTCTGATATTATTGACCGATTTGGGCGTATATGCAGA------------------------------------------------------------
>Olea_europaea
AGTGTTGGATTCAAAGCGGGTGTTAAAGAGTACAAATTGACTTATTATACTCCTGAATACGAAACCAAAGATACTGATATCTTGGCAGCATTCCGAGTAACTCCTCAACCTGGAGTTCCGCCTGAAGAAGCAGGGGCTGCGGTAGCTGCCGAATCTTCTACTGGTACATGGACAACTGTGTGGACCGATGGACTTACCAGCCTTGATCGTTACAAAGGGCGATGCTACCATATTGAGCCCGTTCCTGGAGAAGCAGATCAATATATCTGTTATGTAGCTTACCCTTTAGACCTTTTTGAAGAAGGTTCTGTTACTAACATGTTTACTTCCATTGTAGGTAATGTATTTGGGTTCAAAGCCCTGCGTGCTCTACGTCTGGAAGATCTGCGAATCCCTACTGCTTATGTTAAAACTTTCCAAGGCCCGCCTCATGGGATCCAAGTTGAGAGAGATAAATTGAACAAGTATGGTCGTCCCCTGTTGGGATGTACTATTAAACCAAAATTGGGGTTATCTGCTAAAAACTATGGTAGAGCAGTTTATGAATGTCT------------------------------------------TGATTCTTTCTTCACGAGTATTGTA------ATTGGAATAG---TCTTAT------TA------------CTCCAA-----------------------------------------------AGATTATTCTTCTTC------TTATATAATTCTCATGTATGTGAATACGAATCTATTTTCGTCTTTCTACGTAACCAA---TCTTCTCATTTACGATCAACATCTTCTGGAGCTCTTCTTGAACGAATATATTTCTATGGAAAAATAG---AACGTCTT---------------------GT------AGACGTCTTTG------------TT---AAGGATTTTCAG---ACCAATCTATGCTTGTTCAA------GGATCCTTTCATGCATTATGTTAGGTATCAAGGAAAATCCATTCTGGCTTCAAAAGGGACGCCTCTTTTGATGAATAAATGGAAATATTACCTTGTAACTTTTTGGCAATGTTATTTTTCGCTGTGGTTTCATCCAAGAAGGATTT------ATCTAAACCAATTATC------CAATCATTCCCTTGAA------TTTGTGGGCTATCTTTCAAGTGTGCGACTAAACGCTTCAGTGGTACGGAGTCAAATTCTAGAAAATGCATTTCTAAT------CAATAATGCTATTAAGAAGTTCGATACTCTTGTTCCAATTATTCCTCTGATTGGATCATTGGCTAAAGCCAAATTTTGTAACGTACTAGGGTATCCCATTAGTAAGCCGGTTCGGGCTGATTTCTCAGATTATGATATTATTGATCGATTTGGGCGTATATGCAGAAATCTTTCTCATTATCATAGCGGATCTTCCAAAAAAAAGA--------------------
>Origanum_vulgare
AGTGTTGGGTTCAAAGCGGGTGTTAAAGAGTACAAATTGACTTATTATACTCCTGAATACGAAACCAAAGATACTGATATCTTGGCAGCATTCCGAGTAACTCCTCAACCCGGAGTTCCGCCTGAAGAAGCAGGGGCCGCGGTAGCTGCCGAATCTTCTACTGGTACATGGACAACTGTGTGGACCGATGGACTTACCAGCCTTGATCGTTACAAAGGGCGATGCTACCACATTGAGCCCGTTCCTGGAGAAAAAGATCAATATATCTGTTATGTAGCTTACCCTTTAGACCTTTTTGAAGAAGGTTCTGTTACTAACATGTTTACTTCCATTGTAGGAAATGTATTTGGATTCAAAGCCCTACGTGCTCTGCGTCTGGAAGATCTGCGAATTCCTGTTGCTTATGTTAAAACTTTCCAAGGCCCGCCTCATGGGATCCAAGTTGAGAGAGATAAATTGAACAAGTATGGTCGTCCTCTGCTGGGATGTACTATTAAACCTAAATTGGGGTTATCTGCTAAAAACTACGGTAGAGCGGTTTATGAATGTCTCTTCGCCATTGGGTAAAAGATGTTTCTTCTTTACATTTATTACGGGTCTTTCTCAACGAATATTGGA------ATTGGAATAG---TCTTCT------TA------------CTCCAAAGAAA------GTCA---GCTTCTCTTTGT---CAAAAAGAAATCAAAGGTTATTTTATTTC------TTATATAATTCTCACGTATGTGAATACGAATCTATTTTCGTCTTTCTACGTAACCAA---TCTTTTCATTTACGATCAACATCTTCTGGAGTTCTTCTTGAACGAATCTATTTCTATATAAAAATAG---AACGTCTT---------------------AT------GAACGTCTTTG------------TT---AAGGATTTTCGC---GCGAACCTATGGTTGGTCGA------GGAACCCTGCATGCATTATATTAGGTATCAAAAAAAATCCATTCTGGCTTCCAAAGGGACATCCCTTTTCATGAATAAATGGAAATTAAACCTTGTCACTTTTTGGCAATGGCATTTTTCTGTGTGGTTTCATCCAAGAAGGATTT------GGATAAACCAATTTCC------CAAGCATTCCCTTGAA------ATTTTGGGTTATCTTTCAAACGTCCAAATGAACTCTTCCGTGGTACGGAGTCAAATTCTAGAAAATTCATTTCTAAT------CAATAATGCTATTAAGAAGCTCGATACTCTTATTCCAATTATTCCTCTGATTGCAGAATTGGCTAAAGCTAAATTTTGTAACGTATTGGGGCATCCCATTAGTAAGCCGATTCGGGCTGAGTTATCAGATTCTAATATTATTGACCGATTTTCGCGTATATGCAGAAATATTTCTC--------------------------------------------------
>Pachira_glabra
-------------------------AAGAGTATAAATTGACTTATTATACTCCTGAATATGAAGTCAAAGATACTGATATCTTGGCAGCCTTCCGAGTAACTCCTCAACCCGGAGTTCCGCCTGAGGAAGCAGGGGCCGCGGTAGCTGCTGAATCTTCTACTGGTACATGGACAACCGTGTGGACCGATGGGCTTACCAGCCTTGATCGTTACAAAGGGCGATGCTACCACATTGAGCCCGTTGCTGGAGAAGAAAATCAATATATATGTTATGTAGCTTACCCCTTAGACCTTTTTGAAGAAGGTTCTGTTACTAACATGTTTACTTCCATTGTGGGTAATGTATTTGGGTTCAAAGCCCTGCGCGCTCTACGTCTAGAGGATCTGCGAATCCCTACTTCTTATACTAAAACTTTCCAAGGACCGCCTCATGGCATCCAGGTTGAAAGAGATAAATTGAACAAGTACGGTCGCCCCCTATTAGGATGTACTATTAAACCTAAATTGGGGTTATCCGCTAAGAACTACGGTAGAGCAGTTTATGAATGTCTCTTCGCTACTGGGTAAAAGATGCTTCTTCTTTGCATTTATTACGGTTCTCTCTCTACGAGTATTGTA------ATTTGAAGAG---TTTTAT------TA------------CTCCAAAGAAA------TCTA----TTTCGATTTTT-----------AATCCAAGATTATTCTTCTTC------CTATATAATTCTCATGCATGTGAATACGAATCCATTTTCCTTTTTCTCCGTAACCAA---TCTTCTCATTTACGATCAACATCTTCTGGAGTCTTTCTTGAACGAATTTATTTCTATGGAAAAATAG---ATTATCTT---------------------GT------AGAAGTATTTT------------CT---AATGATTTTCAG---AACAACCTATGGTTGTTCAA------AGACCCTTTCACACATTTTATTAGGTATCAAGGAAAGGCAATTCTGGCCTCAAAAGATACGTCTCTTCTGATGAATAAGTGGAAATATTACTTTGTCGATTTATGGCAATATTATTTTTACATGTGGTCTCAATCAGGAAGAGTCC------GTATAAATCAATTATC------TAAATATTCTCTCGAC------TTTCTGGGCTATCTTTCAAGTGTGCGATTAAATCCTTCAGTGGTACGGAGTCAAATGCTAGAAAATTCATTTATAAT------AGATAATGCTATGAAGAAGTTGGATACAAGAATTCCAATTATTTCTCTCATTGGATCATTGTCTAAAGCGAAATTTTGTAACACATTAGGGCATCCCATTAGTAAGCCGACGTGGGCCGATTCCTCCGATTCTGATATTATTGACCGATTTGTGCGTATATGCAGAA-----------------------------------------------------------
>Pachypodium_lamerei
AGTGTTGGATTCAAAGCCGGTGTTAAAGAGTACAAATTGACTTATTATACTCCTGAATACGAAACTAAAGATACTGATATCTTGGCAGCATTCCGAGTAACTCCTCAACCCGGAGTTCCACCCGAAGAAGCAGGGGCCGCGGTAGCTGCCGAATCTTCTACTGGTACATGGACAACTGTGTGGACCGATGGACTTACCAGTCTTGATCGTTACAAAGGGCGATGCTACCACATTGAGCCCGTTCCTGGAGAAGAAGATCAATATATTGCTTATGTAGCTTACCCCTTAGACCTTTTTGAAGAAGGTTCTGTTACTAACATGCTTACTTCCATTGTAGGTAATGTATTTGGGTTCAAAGCCCTACGCGCTCTACGTCTGGAAGATTTGCGAATACCTACGGCTTATATTAAAACCTTCCAAGGCCCGCCTCATGGCATCCAGGTTGAAAGAGATAAATTGAACAAATATGGTCGTCCCCTGTTGGGATGTACTATTAAACCTAAATTGGGGTTATCAGCTAAAAACTATGGTAGGGCAGTTTATGAATGTCTCTTCGTTATTGGGTAAAAGATGCCCCTTCTTTGCACTTATTACGATTCTTTCTACGCGAGTATTGTA------ATTGCAATAA---GATTAT------TG------------CTACAAAGAAA------ACCA---GTTTTCCTTTTTTAACAAAAAGAAATCAAAGATTATTCTTCTTG------TTATATAATTTTTATGTATGTGAATACGAATCTGTTTTCGTCTTTCTCCATAACCAA---TCTTCTCATTTACGACCAACATCCTTTGGGGTCCTTCTTGAACGAATCTATTTCTATGGAAAAATAG---AACGTCTT---------------------GT------CGAAGTCTTTG------------CT---AAGGATTTTCAG---GCCAACCAATGCTTGTTCAA------ATATCCTTTCATGCATTATGTTAGGTATCAAGGAAAATCCATTCTGTTTTCAAGGGGGACGGCTCTTTTGATGAATAAATGGAAATCTTACCTTGTCAATTTTTGGCAATGTAATTTTGACCTGTGGTTTCACTCGGGAAGGGCCT------ATATAAAGCAATTGTA------CAATCATTCCCTTGAC------TTTATGGGTTATCTTTCAATTGTGCGACTAAACCCTTCAATGGTACGGAGTCAAATGTTCGAAAATGCATTTCTAAT------TAATAATGCTATTAAGAAATTAGATACCATTGTTCCAATTATTTCTCTGATTGGATCGTTGGCTAAAGCGAAATTTTGTAACTTATTAGGACATCCCATTAGTAAGCCGGTTCGGGCTGATTTATCAGACTCTGATATTATGGACAGATTTACGCGTATATGCAGAA-----------------------------------------------------------
>Pandanus_369
AGTGTTGGATTCAAAGCTGGTGTTAAAGATTACAAATTGACTTATTATACTCCTGAATACGAAACCAAAGATACTGATATCTTGGCAGCATTCCGAGTAACTCCTCAACCCGGAGTTCCGCCTGAAGAAGCAGGGGCAGCGGTAGCTGCCGAATCTTCTACTGGTACATGGACAACTGTGTGGACTGATGGACTTACCAGTCTTGATCGTTACAAAGGACGATGCTACCACATAGAGGCCGTTGTTGGGGAGGACAATCAATATATTGCTTATGTAGCTTATCCTTTAGACCTTTTTGAAGAAGGTTCCGTTACTAACATGTTTACTTCCATCGTAGGTAATGTATTTGGTTTCAAAGCCCTACGAGCTCTACGTCTGGAGGATTTGCGAATTCCTCCTGCTTATTCCAAAACTTTCCAAGGCCCGCCTCATGGCATCCAAGTTGAAAGAGATAAATTGAACAAGTATGGTCGTCCCCTATTGGGATGTACTATTAAACCAAAATTGGGATTATCTGCAAAGAACTACGGTAGGGCGGTTTATGAATGTCTCTTCAATGCTGGATCCAAGATATTTCCTCTTTGCATTTATTGCGATTCTTTCTCCATGAATATCATA------ATTGGAGTAG---TTTCAT------TA------------CTCTGAAGAAA------TCTA---TTTACGGTTTTT---CAAAAGAAAATAAAAGACTATTTCGATTC------CTATATAATTCTTATGTATGTGAATGCGAATTTGTATTAGTTTTTTTTTGTAAACAA---TCTTCTTATTTACGATCAACATCTTCTGGAACTTTTCTTGAGCGAACACATTTCTATGGAAAAATAG---AACATCTTAATCCT---------------AT------AGTAGTGTGTC------------GT---AATTATTTTCCG---AAGAATCCTTTGTTCTTCAA------GGATCCTTTCATGCATTATGTTCGATATCAAGGAAAAGCAATTCTGGCTTCAAAAGGAACTCATCTTCTGATGGAAAAATGGGGATGTCACCTTGTCAATTTCTGGCAATATTATTTTCACTTTTGGTCTCAACCGTACAGGATTC------GTATAAACCGATTATC------AAACCATTCCTTCTAT------TTTCTGGGTTATCTTTTAAGTCTACTAATAAATCCTTCGTCGGTAAGGAATCAAATGCTAGAAAATTCATTTCTAAT------AGATACTGTTACTAAAAAATGCGATCCCATAGTCCCAATTATTCCTCTTATTGGATCATTGTCTAAAGCTAAGTTTTGTACCGTATCGGGGCATCCTAGTAGTAAGCCGATCTGGACCAATTTATCAGATTCTGATATTATTGATCGATTTGGTCGCATATGTAGAAATCTTTCTC--------------------------------------------------
>Papaver_rhoeas
GGTGTTGGATTCAAAGCTGGTGTTAAAGATTACAAATTGACTTATTATACTCCTGACTATGAAACCAAGGATACTGATATCTTGGCAGCATTCCGAGTTACTCCTCAACCTGGAGTTCCACCTGAAGAAGCAGGGGCCGCGGTAGCTGCCGAATCTTCTACTGGTACATGGACAACTGTGTGGACCGATGGACTTACCAGCCTTGATCGTTACAAAGGAAGATGCTACGACATCGAGCCCGTTGCTGGAGAAGACAATCAATATATTTGTTATGTAGCTTATCCTTTAGACCTTTTTGAAGAAGGTTCTGTTACTAACATGTTTACTTCCATCGTGGGTAATGTATTTGGATTCAAAGCGCTTCGCGCTCTACGTCTGGAGGATCTGCGAATTCCTGTTGCTTATGTTAAAACTTTCCAAGGCCCACCTCACGGTATCCAAGTTGAAAGAGATAAATTGAATAAGTATGGTCGTCCCCTATTGGGATGTACTATTAAACCAAAATTGGGGTTATCTGCTAAGAACTACGGTTCAG----------------CTACGCTCTTGGATACAAGATGTTCCCTCTTTGCATTTATTGCGATTCTTTCTCCATGAGTATCGTA------ATTGCTATAG---TCTTAT------TA------------CTCAAAATAAA------GCAA---TTTCCCTTTTTT---CAAAGGAGAATCAACGCTTTTTCTTCTTC------CTATATAATTCTCATGTATATGAATGCGAATCCATATTAGTTTTTCTCCGTAAACAA---TCTTTTCGTTTACGATCAACATCTTTTAGAATCCTTCTTGAGCGAATAAATTTCTATGGAAAAATGG---AGCATCCT---------------------GT------AGTAGTGTTTA------------GT---AATGATTTTCAG---ACCTTCCTATGGTTGTTCAA------GGATCCTTTTATGCATTATGTCAGATATCAAGGAAAATCAATTCTGGCTTCAAAGGGAAGTACTCTTTTGATGAATAAATGGAAATGGAATCTTGTAAATTTATGGCAATGTCATTTTTCCTTGTGGTCTCAACCAGATAGAATTA------AGATAAATAAATTATC------CAATCATTCCCTCGAG------CTTTTGAGCTATCTTGCAAGTGTACGACTTAACCCTTCGGTGGTAAGGAGTCAAATGATAGAAAGTACATTTATAAT------GGATATTTGTATTAAGAAGTTTGATACCAAAGTCCCAATTATTTCTTTGGTTGGGTCGTTGGCTAAAACGAAATTTTGTAACGTTTCAGGGCATCCCATTAGTAAGCCGGCTTGGGCCGATTTATCAGATTCTGATATTCTCGATAGATTTGGACGTATAT-----------------------------------------------------------------
>Parmentiera_edulis
AGTGTTGGGTTCAAAGCGGGTGTTAAAGAGTACAAATTAACTTATTATACTCCTGAATACGAAACCAAGGATACTGATATCTTGGCGGCATTCCGAGTAACTCCTCAACCTGGAGTTCCGCCTGAAGAAGCAGGGGCCGCGGTAGCTGCCGAATCTTCTACGGGTACATGGACAACTGTGTGGACCGATGGACTTACCAGCCTTGATCGTTACAAAGGGCGATGCTACCACATCGAGCCCGTTCCTGGAGAAGCAGATCAATATATCTGTTATGTAGCTTACCCTTTAGACCTTTTTGAAGAAGGTTCTGTTACTAACATGTTTACTTCCATTGTAGGAAATGTATTTGGATTTAAAGCGCTGCGTGCTCTACGTCTGGAAGATCTGCGAATCCCTACTGCTTATATTAAAACTTTCCAAGGCCCGCCTCATGGGATCCAAGTTGAGAGAGATAAATTGAACAAGTATGGTCGTCCCCTGTTGGGATGTACTATTAAACCTAAATTAGGGTTATCTGCTAAAAACTATGGTAGAGCAGTTTATGAATGTCTCTTCGCTATTGGGTAAAAGATGCCTCTTCTTTGCATTTATTACGATTCTTTCTCAACGAGTATTGTA------ATCGGAATAG---TCTTATTACTCCTA------------CTCCAAAGAAA------GCCA---GTTCCTCTTTTT---CAAAAAGAAATCAAAGATTATTCTTATTC------TTATATAATTCTCATGTATGTGAATATGAATCCATTTTCGTCTTTCTACGTAATCAA---TCTTATCATTTACGATCAACATCTTATGGAGTTCTTCTTGAACGAATCCATTTCTATGGAAAAATAG---AAGGTCTT---------------------GT------GAACGTATTTG------TTAAGCTT---AAGGATTTTCAG---GCGAACCTATGGTTGGTCAA------GGAACCCTGCATGCATTATATTAGGTATCAAAGAAAATCCATTCTGGCTTCAAAAGGGACGTCTCTTTTCATGAATAAATGGAAATGTTACCTTGTCACTTTTTGGCAATGGCATTTTTCGCTGTGGTTTTATCCAAGAAGGATTT------ATATAAACCAATTATC------CAACCATTCCCTTGAA------TTTTTGGGCTATCTTTCAACCATGCGAATGAACCCTTCAGTGGTACGGAGTCAAATTCTAGAAAATTCATTTCTCAT------CAATAATGCTATTAAGAAGTTCGATACCCTTGTTCCAATTATTCCTCTGATTGCGTCATTGGCTAAAGCCAAATTTTGTAACGTATTAGGGCATCCCATTAGTAAGCCGGTTTGGGCGGATTTATCAGATTCTAATATTATTGACCGGTTTGGGCGTATATGCAGA------------------------------------------------------------
>Pelargonium_x_hortorum_375
AGTGTTGGATTTAAAGCAGGTGTTAAAGATTATAAATTGACTTATTATACTCCTGATTATGAAACCAAGGATACTGATATCTTGGCAGCATTCCGAGTCACTCCTCAACCTGGAGTTCCACCTGAGGAAGCGGGGGCCGCGGTAGCTGCTGAATCCTCTACTGGTACATGGACAACCGTGTGGACTGATGGGCTTACCAGCCTTGATCGTTACAAAGGACGCTGCTATCACATCGAGCCCGTTGCTGGAGAAGAAAATCAATATATTGCTTATGTAGCTTACCCTTTAGATCTTTTTGAAGAAGGTTCCGTTACTAATATGTTTACTTCCATCGTGGGTAATGTATTTGGGTTCAAAGCCCTTCGCGCTCTGCGTCTCGAGGATTTGCGAATCCCTACTGCTTATGTTAAAACGTTCCAAGGCCCGCCACATGGCATCCAAGTTGAGAGAGATAAATTGAACAAGTATGGACGTCCCCTATTGGGATGTACTATTAAACCTAAATTGGGATTATCCGCTAAGAACTACGGTAGAGCGGTTTATGAATGTCTCTTCGTTATTCGGTGAAAGATGCCTCTTTCCTGCATTTTTTAAGGTTCCTTCTTTACGAGTATTGGA------GTTGGAAGAG---TCTTTC------TA------------TAAAAAAAAAA------GCGA---GTTCCATTGTGT---CAAAAAAAAATGAAAGATTCTTCGTCTTC------CTATATAATTCTCATGTATGTGAATACGAATCTATCCTCCTTTTTCTTCGCAATCAA---TCTTCTCATTTACGATCAACATCTTTTGGAATCCTTCTTGAGCGAATTTTTTTCTATAAAAAAATTG---GAGGTCTT---------------------GT------AGCTATCTTTG------GGACTCCTTTTGAGCATATTCAT------ATTTTGCGGTTTTTAAA------GGACCCCTTAATCCATTATGTTAGATACCAAGGAAAATCCATTCTGATTTCAAAAGACCGGCCCCTTTTGATGAATAAATGGAAATATTATCTTGTCAAGTTATGGCAATGTCATTTTTATGTATGGTCTCAACCAGGAAGGATCC------ACATAAACCAATTATC------CCAACATTCCCTACAC------CTTCTAGGCTATCTTTTAAGCGTAGGAACAAATCCTTTGGTAGTACGGAGTCAAGTATTCGACAATTCATTTCTAAT------AGATAATGCTATGAATAAGTTAGAAACAAGAATTCCCCTTTTTTCTCTAATTGGATCCTTGACTAAAGCGCAATTTTGTAATCCGTTAGGGCAGCCCATCAGTAAGTCCACTTGGGCCGATTCATCCGATTCTGATATTATTGACCGATTTGTGCGTATGTGCAGAA-----------------------------------------------------------
>Pelargonium_x_hortorum_307
AGTGTTGGATTTAAAGCAGGTGTTAAAGATTATAAATTGACTTATTATACTCCTGATTATGAAACCAAGGATACTGATATCTTGGCAGCATTCCGAGTCACTCCTCAACCTGGAGTTCCACCTGAGGAAGCGGGGGCCGCGGTAGCTGCTGAATCCTCTACTGGTACATGGACAACCGTGTGGACTGATGGGCTTACCAGCCTTGATCGTTACAAAGGACGCTGCTATCACATCGAGCCCGTTGCTGGAGAAGAAAATCAATATATTGCTTATGTAGCTTACCCTTTAGATCTTTTTGAAGAAGGTTCCGTTACTAATATGTTTACTTCCATCGTGGGTAATGTATTTGGGTTCAAAGCCCTTCGCGCTCTGCGTCTCGAGGATTTGCGAATCCCTACTGCTTATGTTAAAACGTTCCAAGGCCCGCCACATGGCATCCAAGTTGAGAGAGATAAATTGAACAAGTATGGACGTCCCCTATTGGGATGTACTATTAAACCTAAATTGGGATTATCCGCTAAGAACTACGGTAGAGCGGTTTATGAATGTCTCTTCGTTATTCGGTGAAAGATGCCTCTTTCCTGCATTTTTTAAGGTTCCTTCTTTACGAGTATTGGA------GTTGGAAGAG---TCTTTC------TA------------TAAAAAAAAAA------GCGA---GTTCCATTGTGT---CAAAAAAAAATGAAAGATTCTTCGTCTTC------CTATATAATTCTCATGTATGTGAATACGAATCTATCCTCCTTTTTCTTCGCAATCAA---TCTTCTCATTTACGATCAACATCTTTTGGAATCCTTCTTGAGCGAATTTTTTTCTATAAAAAAATTG---GAGGTCTT---------------------GT------AGCTATCTTTG------GGACTCCTTTTGAGCATATTCAT------ATTTTGCGGTTTTTAAA------GGACCCCTTAATCCATTATGTTAGATACCAAGGAAAATCCATTCTGATTTCAAAAGACCGGCCCCTTTTGATGAATAAATGGAAATATTATCTTGTCAAGTTATGGCAATGTCATTTTTATGTATGGTCTCAACCAGGAAGGATCC------ACATAAACCAATTATC------CCAACATTCCCTACAC------CTTCTAGGCTATCTTTTAAGCGTAGGAACAAATCCTTTGGTAGTACGGAGTCAAGTATTCGACAATTCATTTCTAAT------AGATAATGCTATGAATAAGTTAGAAACAAGAATTCCCCTTTTTTCTCTAATTGGATCCTTGACTAAAGCGCAATTTTGTAATCCGTTAGGGCAGCCCATCAGTAAGTCCACTTGGGCCGATTCATCCGATTCTGATATTATTGACCGATTTGTGCGTATGTGCAGAAATCTTTCTC--------------------------------------------------
>Pelargonium_x_hortorum_374
AGTGTTGGATTTAAAGCAGGTGTTAAAGATTATAAATTGACTTATTATACTCCTGATTATGAAACCAAGGATACTGATATCTTGGCAGCATTCCGAGTCACTCCTCAACCTGGAGTTCCACCTGAGGAAGCGGGGGCCGCGGTAGCTGCTGAATCCTCTACTGGTACATGGACAACCGTGTGGACTGATGGGCTTACCAGCCTTGATCGTTACAAAGGACGCTGCTATCACATCGAGCCCGTTGCTGGAGAAGAAAATCAATATATTGCTTATGTAGCTTACCCTTTAGATCTTTTTGAAGAAGGTTCCGTTACTAATATGTTTACTTCCATCGTGGGTAATGTATTTGGGTTCAAAGCCCTTCGCGCTCTGCGTCTCGAGGATTTGCGAATCCCTACTGCTTATGTTAAAACGTTCCAAGGCCCGCCACATGGCATCCAAGTTGAGAGAGATAAATTGAACAAGTATGGACGTCCCCTATTGGGATGTACTATTAAACCTAAATTGGGATTATCCGCTAAGAACTACGGTAGAGCGGTTTATGAATGTCTCTTCGTTATTCGGTGAAAGATGCCTCTTTCCTGCATTTTTTAAGGTTCCTTCTTTACGAGTATTGGA------GTTGGAAGAG---TCTTTC------TA------------TAAAAAAAAAA------GCGA---GTTCCATTGTGT---CAAAAAAAAATGAAAGATTCTTCGTCTTC------CTATATAATTCTCATGTATGTGAATACGAATCTATCCTCCTTTTTCTTCGCAATCAA---TCTTCTCATTTACGATCAACATCTTTTGGAATCCTTCTTGAGCGAATTTTTTTCTATAAAAAAATTG---GAGGTCTT---------------------GT------AGCTATCTTTG------GGACTCCTTTTGAGCATATTCAT------ATTTTGCGGTTTTTAAA------GGACCCCTTAATCCATTATGTTAGATACCAAGGAAAATCCATTCTGATTTCAAAAGACCGGCCCCTTTTGATGAATAAATGGAAATATTATCTTGTCAAGTTATGGCAATGTCATTTTTATGTATGGTCTCAACCAGGAAGGATCC------ACATAAACCAATTATC------CCAACATTCCCTACAC------CTTCTAGGCTATCTTTTAAGCGTAGGAACAAATCCTTTGGTAGTACGGAGTCAAGTATTCGACAATTCATTTCTAAT------AGATAATGCTATGAATAAGTTAGAAACAAGAATTCCCCTTTTTTCTCTAATTGGATCCTTGACTAAAGCGCAATTTTGTAATCCGTTAGGGCAGCCCATCAGTAAGTCCACTTGGGCCGATTCATCCGATTCTGATATTATTGACCGATTTGTGCGTATGTGCAGAAATCTTTCTC--------------------------------------------------
>Pelargonium_x_hortorum_372
AGTGTTGGATTTAAAGCAGGTGTTAAAGATTATAAATTGACTTATTATACTCCTGATTATGAAACCAAGGATACTGATATCTTGGCAGCATTCCGAGTCACTCCTCAACCTGGAGTTCCACCTGAGGAAGCGGGGGCCGCGGTAGCTGCTGAATCCTCTACTGGTACATGGACAACCGTGTGGACTGATGGGCTTACCAGCCTTGATCGTTACAAAGGACGCTGCTATCACATCGAGCCCGTTGCTGGAGAAGAAAATCAATATATTGCTTATGTAGCTTACCCTTTAGATCTTTTTGAAGAAGGTTCCGTTACTAATATGTTTACTTCCATCGTGGGTAATGTATTTGGGTTCAAAGCCCTTCGCGCTCTGCGTCTCGAGGATTTGCGAATCCCTACTGCTTATGTTAAAACGTTCCAAGGCCCGCCACATGGCATCCAAGTTGAGAGAGATAAATTGAACAAGTATGGACGTCCCCTATTGGGATGTACTATTAAACCTAAATTGGGATTATCCGCTAAGAACTACGGTAGAGCGGTTTATGAATGTCTCTTCGTTATTCGGTGAAAGATGCCTCTTTCCTGCATTTTTTAAGGTTCCTTCTTTACGAGTATTGGA------GTTGGAAGAG---TCTTTC------TA------------TAAAAAAAAAA------GCGA---GTTCCATTGTGT---CAAAAAAAAATGAAAGATTCTTCGTCTTC------CTATATAATTCTCATGTATGTGAATACGAATCTATCCTCCTTTTTCTTCGCAATCAA---TCTTCTCATTTACGATCAACATCTTTTGGAATCCTTCTTGAGCGAATTTTTTTCTATAAAAAAATTG---GAGGTCTT---------------------GT------AGCTATCTTTG------GGACTCCTTTTGAGCATATTCAT------ATTTTGCGGTTTTTAAA------GGACCCCTTAATCCATTATGTTAGATACCAAGGAAAATCCATTCTGATTTCAAAAGACCGGCCCCTTTTGATGAATAAATGGAAATATTATCTTGTCAAGTTATGGCAATGTCATTTTTATGTATGGTCTCAACCAGGAAGGATCC------ACATAAACCAATTATC------CCAACATTCCCTACAC------CTTCTAGGCTATCTTTTAAGCGTAGGAACAAATCCTTTGGTAGTACGGAGTCAAGTATTCGACAATTCATTTCTAAT------AGATAATGCTATGAATAAGTTAGAAACAAGAATTCCCCTTTTTTCTCTAATTGGATCCTTGACTAAAGCGCAATTTTGTAATCCGTTAGGGCAGCCCATCAGTAAGTCCACTTGGGCCGATTCATCCGATTCTGATATTATTGACCGATTTGTGCGTATGTGCAGAA-----------------------------------------------------------
>Pellionia_252
AGTGTTGGATTCAAAGCTGGTGTTAAAGATTATAAATTGACTTATTACACTCCTGAATATGAAACCAAAGATACTGATATCTTAGCAGCATTTCGAGTAACCCCTCAGCCTGGAGTTCCCCCTGAAGAAGCAGGGGCTGCGGTAGCTGCTGAATCTTCTACTGGTACATGGACAACTGTATGGACTGACGGGCTTACCAGTCTTGATCGCTACAAAGGTCGATGCTACCACATTGAGCCTGTTGCTGGAGAAGAAAGTCAATATATTGCTTATGTGGCTTACCCCTTAGACCTTTTTGAAGAAGGTTCTGTTACTAACATGTTTACTTCCATTGTGGGTAATGTATTTGGGTTCAAGGCCCTGCGCGCTCTACGTTTGGAGGATTTGCGAATCCCCCCTGCTTACTCTAAAACTTTCCAAGGCCCACCCCATGGCATCCAAGTTGAGAGAGATAAATTGAACAAGTATGGTCGCCCCCTATTGGGATGTACTATTAAACCTAAATTGGGGTTATCCGCTAAGAATTATGGTAGAGCTGTTTATGAATGTCTCTTCGCTGTTGGGTAAAAGATGCCTCTTCCTTGCATTTATTAGGGCTTTTTCTTCACGAGTATTATA------ATTGGAATAG---TCTTAT------TATTCCAAAAAAATTTCCAAATAAA------TCAA---TTTATTTTTTTT---CAAAAAGTAATCCAAGATTTTTCTTGTTC------CTGTATAATTCTCATGTTTGTGAATTCGAATCTGTATTACTTTTTCTCCGCAACCAA---TCTTCTAATTTACGATTAACATCTTCTGGTGTCTTTTTTGAGCGAATATTTTTCTATGGAAAAATAA---AGCATCCT---------------------GT---AGAAGAAGTTTTTG------------CT---AATTATTTTCCG---ACTGGCCTATGGTTCCTCCA------GGATCTTTTCATGCATTATGGTAGATATCAAGGAAAATCTATTCTGGCTTCAAAGGATACGCCTCTTTTGATGAATAAATGGAAATATTACATTGTCCATTTATGGCAATGTCATTTTTATGTGTGGTCTCAACCAGGAAGGATGT------ATATAAACCAATTATG------CAAGCGTTCCCTCGGC------TTTTTGGGCTATCTTTTAAGTATGAGAATAAATCTTTCAGTGGTACGGAGTCAAATGCTAGAAAATTCATTTATAAT------GTATAATGCTATGAAGAAGATTGATACATTAATTTCAATTAGTCCTCTGATTGGATCGTTGGCTAAACCGAAATTTTGTAAAGTATTAGGACATCCCGTTAGTAAGTCTACCTGGGCTGATTCATCGGATTTTGATATTATTGACCGATTTGCGCGTATATGCAGA------------------------------------------------------------
>Pentas_lancedata
AGTGTTGGATTCAAAGCTGGCGTTAAAGAGTACAAATTAACTTATTATACTCCTGAATACGAAACCAAAGATACTGATATCTTGGCAGCATTCCGAGTAACTCCTCAACCCGGGGTTCCACCGGAAGAAGCAGGGGCCGCGGTAGCTGCCGAGTCTTCTACTGGTACATGGACAACTGTATGGACAGATGGACTTACCAGTCTTGATCGTTACAAAGGGCGATGCTACCACATCGAGCCAGTTCCTGGAGAAGAGGATCAATATATTGCTTATGTAGCTTACCCCTTAGACCTTTTTGAAGAAGGTTCTGTTACTAACATGTTTACTTCCATCGTAGGTAATGTATTTGGGTTCAAAGCCCTGCGCGCCCTACGTCTGGAAGATTTGCGAATTCCCATTGCTTATGTTAAAACCTTCGAAGGACCCCCTCATGGCATTCAAAGCGAAAGAGATAAATTGAACAAGTATGGTCGTCCTCTGTTGGGGTGTACTATTAAACCTAAATTAGGTTTATCTGCTAAAAACTACGGTAGAGCATGTTATGAATGTCTCTTCGTTATTGGGTAAAAGATGCCTCTGCCTTGCATTTATTACGATTATTTTTCCATGAGTATTGGA------GTTGGAATAC---TCTTAG------TA------------TTCAAAAGAAA------CCTC---ATTTTGATTTTTCACCAAAAAGAACTCAAAGATTTTTTTTCTTA------TTATATAATTCTTATGTGTATGAATACGAATCCATTTTGGACTTTCTGCATAACCAA---TCTTCTCATTTGCGATCAACATCTTTTGTATTCTTTCTTGAACGACTCTATTTTTATGGAAAAAAAG---AACATCTT---------------------GT------AGAAGCCATTG------------CT---AAGGATTTTCGG---GTTAGTCTATGGCTGTTCAC------AGACCCTTTGATGCATTATGTTAGGTATCAAGGAAAATCAATTCTGGTTTCAAAGGGTATACCTCTTTTGATGAATAAGTGGAAATCTTATCTTGTCAATTTTTGGCAATATCATTTTGATCTGTGGTTTCACTCGGGAAGGGTTTATATAAATATAAATAAATTTTC------CAACCATTCACTTGAC------TTTGTGGGTTATCTTTCAAGTGTGCGACTAAATCCGGTAATGGTACGGGGTCAAATGCTAGAAAATGCATTTCTAAT------CAATAATGTTATTAAGAAATTGGATACGCTTGTTCCAATTATTCCTCTTATTCGATCATTGTCTAAAGCTAAATTTTGTAACCCATTAGGACATCCCATTAGTAAGGCGGTTTGGACTGATTTATCAGATTCTGATATGATTGATCGATTTGGATATATATGCAGA------------------------------------------------------------
>Peperomia_445
TATGTTGGATTCAAAGCTGGTGTTAAAGATTACAAATTAACTTATTATACTCCTGAGTATGAAACCAAAGATACTGATATCTTGGCAGCATTCCGAGTAACTCCGCAACCAGGAGTTCCGCCTGAGGAAGCAGGGGCTGCAGTAGCTGCCGAATCCTCTACTGGTACATGGACGACCGTATGGACCGACGGACTTACTAGCCTTGATCGTTACAAAGGGCGGTGCTACCACATTGAGCCTGTTGCTGGGGAAGAAAATCAATATATTTGCTATGTAGCTTATCCTTTAGACCTTTTTGAAGAAGGTTCCGTTACTAACATGTTTACTTCCATTGTGGGTAATGTATTTGGCTTCAAAGCCCTACGAGCTTTACGTCTGGAAGATCTACGAATTCCTCCTGCTTATTCCAAAACTTTCCAAGGCCCACCCCATGGAATCCAAGTTGAAAGAGATAAATTGAACAAGTATGGTCGTCCTCTATTGGGATGTACTATTAAACCAAAGTTGGGGTTATCGGCTAAGAACTACGGTAGGGCGGTTTATGAATGTCTCTTCGTTCCTGGATACAAGATGTTCCCTCTTTGCATTTATTGCGAACCTTTTTATACGAGTATTGTC------ATTTGGATAG---TCTTTT------TA-------------GCAAAAGAAA--------------------------------AAAAAATGAAAGATTATCTTTATTC------ATATATAATTCTCATGTATATGAATGGGAATTCATATTCCTTTTTCTACGTAAACAA---TCTTTTCATTTACGATCAATATCCTGGGAAGCATTTCTTGAACGAATCCATTTCTATGGAAAAATAG---AACATCTT------------------GTTGT------AGTAGTGCTTT------------GT---AATGATTTTCAG---AAGGTTTTGTGGTTGTTCAA------AGATTATTTCATCCATTATGTTAGATATCAGGGAAAATCCCTTTTGATTTCAAAGGGAACTGATCTTTTGATGAAAAAATGGAGATATCACTTTATCTATTTATGGCAATGTCATTTTCACTTGTGGTCTCAACCGCACAGGATCC------ATCTAAATGAATTCCA------TAATTGTTCTTTCCAA------TTTTTGGGCTATGTTTCAAGTGTACGAAGAAACCTTTCGGTGGTAAAAAGTAAAATGCTAGAGAATTCGTTTCTAAT------GGGGACTTCCATTAAGAAATTGGAAACCATTGTCCCAATTATTTCTATCATTGGTTCAATGTCAAAAGAAAAATTTTGTAATCTATTAGGACATCCCACTAGTAAGTCGATTTGGACGGATTTATCAGATTCTGATATTATTGAACGATTTGGAC-----------------------------------------------------------------------
>Pericallis_malvifolia
AGTGTTGGATTCAAAGCTGGTGTTAAAGATTATAAATTGACTTATTATACTCCTGACTATGAAACCAAGGATACTGATATCTTGGCAGCATTTCGAGTAACTCCTCAACCAGGAGTTCCGCCTGAAGAAGCAGGGGCCGCAGTAGCTGCCGAATCTTCTACTGGTACATGGACAACTGTGTGGACCGATGGACTTACGAGCCTTGATCGTTACAAAGGGCGATGCTATGGAATCGAGCCTGTTCTTGGAGAAGAAAATCAATTTATTGCTTATGTAGCTTACCCATTAGACCTTTTTGAAGAAGGTTCTGTTACTAACATGTTTACTTCCATTGTAGGTAATGTATTTGGGTTCAAAGCCCTGCGTGCTCTACGTCTGGAAGATTTGCGAATCCCTACTGCGTATGTTAAAACTTTCCAAGGTCCGCCTCACGGCATCCAAGTTGAGAGAGATAAATTGAACAAGTATGGTCGTCCTCTATTGGGATGTACTATTAAACCTAAATTGGGGCTATCCGCTAAAAACTACGGTAGAGCTGTTTATGAGTGTCTCTTCGCTATTGGATAAAAGATGCTTCCTCTTTGCATTTATTAAGATTCTTTCTCCATGAGTGTCATA------ATTGGGATAG---TCTTATTACTTCAA------------ATTCAAAGAAA------GCCA---GTTCTTCTTTTT---CAAAAATAAATAAAAGACTATTCTTCTTC------CTGTATACTTCTCATGTATGTGAATATGAATCCGGCTTCCTATTTCTCCGTAACCAA---TCTTCTCACTTACGATCAACATCTTCTGGAGTCCTTATTGAACGAATATATTTCTATGGAAAAATAG---AGCATCTT---------------------GC------AGAAGTCTTTG------------CC---AGGGCTTTTCAA---GCGAATTTATGGTTGTTCAA------AGATCCTTTCATGCATTGTGTTAGGTATCAAGGAAAATCAATTATTGCTTCAAAAGGGACGTTTCTTTTGATGAATAAATGGAAATATTACTTTGTCAATTTCTCGAAATCCTATTTTTATCTGTGGTCTCAACCAGGAAGAATTT------ATATAAACCAATTATC------CAATCATTCCCTTGAC------TTTCTGGGTTATCGTTCAAGTGTGCGGCTAAAGTCTTCAATGGTACGCAGTCAAATGCTAGAAAATGCATTTATAAT------TGATAATGCTATTAAGAAGTTTGATACCCTTGTTCCAATTATGCCTCTGATTGTATCATTGGCTAAATCTAAATTTTGTAACGCAGTGGGGCGTCCTATTGGTAAGGCGATTTGGACGGATTTATCAGATTCTGATATTATTGAG---------------------------------------------------------------------------------
>Pericallis_x_hybrida_223
AGTGTTGGATTCAAAGCAGGTGTTAAAGATTATAAATTGACTTATTATACTCCTGACTATGAAACCAAGGATACTGATATCTTGGCAGCATTTCGAGTAACTCCTCAACCAGGAGTTCCGCCTGAAGAAGCAGGGGCCGCAGTAGCTGCCGAATCTTCTACTGGTACATGGACAACTGTGTGGACCGATGGACTTACGAGCCTTGATCGTTACAAAGGGCGATGCTATGGAATCGAGCCTGTTCCTGGAGAAGAAAATCAATTTATTGCTTATGTAGCTTACCCATTAGACCTTTTTGAAGAAGGTTCTGTTACTAACATGTTTACTTCCATTGTAGGTAATGTATTTGGGTTCAAAGCCCTGCGTGCTCTACGTCTGGAAGATTTGCGAATCCCTACTGCGTATGTTAAAACTTTCCAAGGTCCGCCTCACGGCATCCAAGTTGAGAGAGATAAATTGAACAAGTATGGTCGTCCTCTACTGGGATGTACTATTAAACCTAAATTGGGGCTATCCGCTAAAAACTACGGTAGAGCTGTTTATGAGTGTCTCTTCGCTATTGGATAAAAGATGCTTCCTCTTTGCATTTATTAAGATTCTTTCTCCATGAGTGTCATA------ATTGGGATAG---TCTTATTATTTCAA------------ATTCAAAGAAA------GACA---GTTCTTCTTTTT---CAAAAATAAATAAAAGACTATTCTTCTTC------CTATATACTTCTCATGTATGTGAATATGAATCCGGCTTCCTATTTCTCCGTAACCAA---TCTTCTCACTTACGATCAACATCTTCTGGAGTCCTTATTGAACGAATAGATTTCTATGGAAAAATAG---AGCATCTT---------------------GC------AGAAGTCTTTG------------CC---AGGGCTTTTCAA---GCGAATTTCTGGTTGTTCAA------AGATCCTTTCATGCATTGTGTTAGGTATCAAGGAAAATCAATTATTGCTTCAAAAGGGACGTTTCTTTTGATGAATAAATGGAAATATTACTTTGTCAATTTCTCGAAATCCTATTTTTATCTGTGGTCTCAACCAGGAAGAATTT------ATATAAACCAATTATC------CAATCATTCACTTGAC------TTTCTGGGTTATCGTTCAAGTGTGCGGCTAAAGTCTTCAATGGTACGCAGTCAAATGCTAGAAAATGCATTTATAAT------TGATAATGCTATTAAGAAGTTTGATACCCTTGTTCCAATTATGCCTCTGATTGGATCATTGGTTAAATCTAAATTTTGTAACGCAGTGGGGCGTCCTATTGGTAAGGCGATTTGGACGGATTTATCAGATTCTGATATTATTGAGCGCTTTGGGCGTATATACAGA------------------------------------------------------------
>Pericallis_x_hybrida_227
AGTGTTGGATTCAAAGCAGGTGTTAAAGATTATAAATTGACTTATTATACTCCTGACTATGAAACCAAGGATACTGATATCTTGGCAGCATTTCGAGTAACTCCTCAACCAGGAGTTCCGCCTGAAGAAGCAGGGGCCGCAGTAGCTGCCGAATCTTCTACTGGTACATGGACAACTGTGTGGACCGATGGACTTACGAGCCTTGATCGTTACAAAGGGCGATGCTATGGAATCGAGCCTGTTCCTGGAGAAGAAAATCAATTTATTGCTTATGTAGCTTACCCATTAGACCTTTTTGAAGAAGGTTCTGTTACTAACATGTTTACTTCCATTGTAGGTAATGTATTTGGGTTCAAAGCCCTGCGTGCTCTACGTCTGGAAGATTTGCGAATCCCTACTGCGTATGTTAAAACTTTCCAAGGTCCGCCTCACGGCATCCAAGTTGAGAGAGATAAATTGAACAAGTATGGTCGTCCTCTACTGGGATGTACTATTAAACCTAAATTGGGGCTATCCGCTAAAAACTACGGTAGAGCTGTTTATGAGTGTCTCTTCGCTATTGGATAAAAGATGCTTCCTCTTTGCATTTATTAAGATTCTTTCTCCATGAGTGTCATA------ATTGGGATAG---TCTTATTATTTCAA------------ATTCAAAGAAA------GACA---GTTCTTCTTTTT---CAAAAATAAATAAAAGACTATTCTTCTTC------CTATATACTTCTCATGTATGTGAATATGAATCCGGCTTCCTATTTCTCCGTAACCAA---TCTTCTCACTTACGATCAACATCTTCTGGAGTCCTTATTGAACGAATAGATTTCTATGGAAAAATAG---AGCATCTT---------------------GC------AGAAGTCTTTG------------CC---AGGGCTTTTCAA---GCGAATTTCTGGTTGTTCAA------AGATCCTTTCATGCATTGTGTTAGGTATCAAGGAAAATCAATTATTGCTTCAAAAGGGACGTTTCTTTTGATGAATAAATGGAAATATTACTTTGTCAATTTCTCGAAATCCTATTTTTATCTGTGGTCTCAACCAGGAAGAATTT------ATATAAACCAATTATC------CAATCATTCACTTGAC------TTTCTGGGTTATCGTTCAAGTGTGCGGCTAAAGTCTTCAATGGTACGCAGTCAAATGCTAGAAAATGCATTTATAAT------TGATAATGCTATTAAGAAGTTTGATACCCTTGTTCCAATTATGCCTCTGATTGGATCATTGGTTAAATCTAAATTTTGTAACGCAGTGGGGCGTCCTATTGGTAAGGCGATTTGGACGGATTTATCAGATTCTGATATTATTGAGCGCTTTGGGCGTATATACAGA------------------------------------------------------------
>Pericallis_x_hybrida_226
AGTGTTGGATTCAAAGCAGGTGTTAAAGATTATAAATTGACTTATTATACTCCTGACTATGAAACCAAGGATACTGATATCTTGGCAGCATTTCGAGTAACTCCTCAACCAGGAGTTCCGCCTGAAGAAGCAGGGGCCGCAGTAGCTGCCGAATCTTCTACTGGTACATGGACAACTGTGTGGACCGATGGACTTACGAGCCTTGATCGTTACAAAGGGCGATGCTATGGAATCGAGCCTGTTCCTGGAGAAGAAAATCAATTTATTGCTTATGTAGCTTACCCATTAGACCTTTTTGAAGAAGGTTCTGTTACTAACATGTTTACTTCCATTGTAGGTAATGTATTTGGGTTCAAAGCCCTGCGTGCTCTACGTCTGGAAGATTTGCGAATCCCTACTGCGTATGTTAAAACTTTCCAAGGTCCGCCTCACGGCATCCAAGTTGAGAGAGATAAATTGAACAAGTATGGTCGTCCTCTACTGGGATGTACTATTAAACCTAAATTGGGGCTATCCGCTAAAAACTACGGTAGAGCTGTTTATGAGTGTCTCTTCGCTATTGGATAAAAGATGCTTCCTCTTTGCATTTATTAAGATTCTTTCTCCATGAGTGTCATA------ATTGGGATAG---TCTTATTATTTCAA------------ATTCAAAGAAA------GACA---GTTCTTCTTTTT---CAAAAATAAATAAAAGACTATTCTTCTTC------CTATATACTTCTCATGTATGTGAATATGAATCCGGCTTCCTATTTCTCCGTAACCAA---TCTTCTCACTTACGATCAACATCTTCTGGAGTCCTTATTGAACGAATAGATTTCTATGGAAAAATAG---AGCATCTT---------------------GC------AGAAGTCTTTG------------CC---AGGGCTTTTCAA---GCGAATTTCTGGTTGTTCAA------AGATCCTTTCATGCATTGTGTTAGGTATCAAGGAAAATCAATTATTGCTTCAAAAGGGACGTTTCTTTTGATGAATAAATGGAAATATTACTTTGTCAATTTCTCGAAATCCTATTTTTATCTGTGGTCTCAACCAGGAAGAATTT------ATATAAACCAATTATC------CAATCATTCACTTGAC------TTTCTGGGTTATCGTTCAAGTGTGCGGCTAAAGTCTTCAATGGTACGCAGTCAAATGCTAGAAAATGCATTTATAAT------TGATAATGCTATTAAGAAGTTTGATACCCTTGTTCCAATTATGCCTCTGATTGGATCATTGGTTAAATCTAAATTTTGTAACGCAGTGGGGCGTCCTATTGGTAAGGCGATTTGGACGGATTTATCAGATTCTGATATTATTGAGCGCTTTGGGCGTATATACAGA------------------------------------------------------------
>Pericallis_x_hybrida_225
AGTGTTGGATTCAAAGCAGGTGTTAAAGATTATAAATTGACTTATTATACTCCTGACTATGAAACCAAGGATACTGATATCTTGGCAGCATTTCGAGTAACTCCTCAACCAGGAGTTCCGCCTGAAGAAGCAGGGGCCGCAGTAGCTGCCGAATCTTCTACTGGTACATGGACAACTGTGTGGACCGATGGACTTACGAGCCTTGATCGTTACAAAGGGCGATGCTATGGAATCGAGCCTGTTCCTGGAGAAGAAAATCAATTTATTGCTTATGTAGCTTACCCATTAGACCTTTTTGAAGAAGGTTCTGTTACTAACATGTTTACTTCCATTGTAGGTAATGTATTTGGGTTCAAAGCCCTGCGTGCTCTACGTCTGGAAGATTTGCGAATCCCTACTGCGTATGTTAAAACTTTCCAAGGTCCGCCTCACGGCATCCAAGTTGAGAGAGATAAATTGAACAAGTATGGTCGTCCTCTACTGGGATGTACTATTAAACCTAAATTGGGGCTATCCGCTAAAAACTACGGTAGAGCTGTTTATGAGTGTCTCTTCGCTATTGGATAAAAGATGCTTCCTCTTTGCATTTATTAAGATTCTTTCTCCATGAGTGTCATA------ATTGGGATAG---TCTTATTATTTCAA------------ATTCAAAGAAA------GACA---GTTCTTCTTTTT---CAAAAATAAATAAAAGACTATTCTTCTTC------CTATATACTTCTCATGTATGTGAATATGAATCCGGCTTCCTATTTCTCCGTAACCAA---TCTTCTCACTTACGATCAACATCTTCTGGAGTCCTTATTGAACGAATAGATTTCTATGGAAAAATAG---AGCATCTT---------------------GC------AGAAGTCTTTG------------CC---AGGGCTTTTCAA---GCGAATTTCTGGTTGTTCAA------AGATCCTTTCATGCATTGTGTTAGGTATCAAGGAAAATCAATTATTGCTTCAAAAGGGACGTTTCTTTTGATGAATAAATGGAAATATTACTTTGTCAATTTCTCGAAATCCTATTTTTATCTGTGGTCTCAACCAGGAAGAATTT------ATATAAACCAATTATC------CAATCATTCACTTGAC------TTTCTGGGTTATCGTTCAAGTGTGCGGCTAAAGTCTTCAATGGTACGCAGTCAAATGCTAGAAAATGCATTTATAAT------TGATAATGCTATTAAGAAGTTTGATACCCTTGTTCCAATTATGCCTCTGATTGGATCATTGGTTAAATCTAAATTTTGTAACGCAGTGGGGCGTCCTATTGGTAAGGCGATTTGGACGGATTTATCAGATTCTGATATTATTGAGCGCTTTGGGCGTATATACAGA------------------------------------------------------------
>Petunia_axillaris
AGTGTTGGATTCAAAGCTGGTGTTAAAGAGTACAAATTGACTTATTATACTCCTGAGTACCAAACCAAGGATACTGATATATTGGCAGCATTCCGAGTAACTCCTCAACCTGGAGTTCCACCTGAAGAAGCAGGGGCCGCGGTAGCTGCCGAATCTTCTACTGGTACATGGACAACTGTATGGACCGATGGACTTACCAGCCTTGATCGTTACAAAGGGCGATGCTACCGCATCGAGCGTGTTATTGGAGAAAAAGATCAATTTATTGCTTATGTAGCTTACCCTTTAGACCTTTTTGAAGAAGGTTCTGTTACCAACATGTTTACTTCCATTGTAGGTAACGTATTTGGGTTCAAAGCCCTTCGCGCTCTACGTCTGGAAGATCTGCGAATCCCTCCTGCTTATGTTAAAACTTTCCAAGGGCCGCCTCATGGTATCCAAGTTGAAAGAGATAAATTGAACAAGTATGGTCGTCCCCTACTGGGATGTACTATTAAACCTAAATTGGGGTTATCTGCTAAAAACTACGGTAGAGCTGTTTATGAATGTCTCTTCGCTATTGGGTAAAAGATGCCTCTTCTTTACATTTATTACGATTCTTTCTCCACGAATATTGGA------ATTTGAATAG---TTTTAT------TA------------CTCCAAAGAAG------CCCG---GTTACTCCTTTT---CAAAAAAAAATCAAAGATTCTTCTTCTTC------TTATATAATTCTTATGTATATGAATGTGAATCTACTTTCGTCTTTCTGCGGAACCAA---TCTTCTCATTTACGATCAACATCTTTTGGAGCCCTTCTTGAACGAATCTATTTCTATGGAAAAATAG---AACGTCTT---------------------GT------CGAAGTCTTTG------------CT---AAGGATTTTCAG---GTTACCCTATGGTTATTCAA------GGACCCTTTCATGCATTATGTTAGGTATCAAGGAAAATCAATTCTGGCTTCAAAGGGGACGCTTTTTTTGATGAATAAATGGAAATTTTACCTTGTCAATTTTTGGCAATGTCATTTTTCTCTGTGCTTTCACACAGAAAGGATCC------GTATAAAACAATTATC------TAACCATTCCCGTGAC------TTTATGGGCTATCTTTCAAGTGTGCGACTAAATCCTTCAATGGTACGTAGTCAAATGTTAGAAAATTCATTTCTAAT------CAATAATGCAATTAAAAAGTTCGATACCCTTGTTCCAATTATTCCTTTGATTGGATCATTAGCTAAAGCAAACTTTTGTACCGTATTAGGGCATCCCATTAGTAAACCGGTTTGGTCCGATTTATCAGATTCTGATATTATTGACCGATTTGGGCGTATATGCAGAAATCTTTTTC--------------------------------------------------
>Petunia_integrifolia
AGTGTTGGATTCAAAGCTGGTGTTAAAGAGTACAAATTGACTTATTATACTCCTGAGTACCAAACCAAGGATACTGATATATTGGCAGCATTCCGAGTAACTCCTCAACCTGGAGTTCCACCTGAAGAAGCAGGGGCCGCGGTAGCTGCCGAATCTTCTACTGGTACATGGACAACTGTATGGACCGATGGACTTACCAGCCTTGATCGTTACAAAGGGCGATGCTACCGCATCGAGCGTGTTATTGGAGAAAAAGATCAATTTATTGCTTATGTAGCTTACCCTTTAGACCTTTTTGAAGAAGGTTCTGTTACCAACATGTTTACTTCCATTGTAGGTAACGTGTTTGGGTTCAAAGCCCTTCGCGCTCTACGTCTGGAAGATCTGCGAATCCCTCCTGCTTATGTTAAAACTTTCCAAGGGCCGCCTCATGGTATCCAAGTTGAAAGAGATAAATTGAACAAGTATGGTCGTCCCCTACTGGGATGTACTATTAAACCTAAATTGGGGTTATCTGCTAAAAACTACGGTAGAGCTGTTTATGAATGTCTCTTCGCTATTGGGTAAAAGATGCCTCTTCTTTACATTTATTACGATTCTTTCTCCACGAATATTGGA------ATTTGAATAG---TTTTAT------TA------------TTCCAAAGAAG------CCCG---GTTACTCCTTTT---CAAAAAAAAATCAAAGATTCTTCTTCTTC------TTATATAATTCTTATGTATATGAATGTGAATCTACTTTCGTCTTTCTGCGGAACCAA---TCTTCTCATTTACGATCAACATCTTTTGGAGCCCTTCTTGAACGAATCTATTTCTATGGAAAAATAG---AACGTCTT---------------------GT------CGAAGTCTTTG------------CT---AAGGATTTTCAG---GTTACCCTATGGTTATTCAA------GGACCCTTTCATGCATTATGTTAGGTATCAAGGAAAATCAATTCTGGCTTCAAAGGGGACGCTTTTTTTGATGAATAAATGTAAATTTTACCTTGTCAATTTTTGGCAATGTCATTTTTCTCTGTGCTTTCACACAGAAAGGATCC------GTATAAAACAATTATC------TAACCATTCCCGTGAC------TTTATGGGCTATCTTTCAAGTGTGCGACTAAATCCTTCAATGGTACGTAGTCAAATGTTAGAAAATTCATTTCTAAT------CAATAATGCAATTAAAAAGTTCGATACCCTTGTTCCAATTATTCCTTTGATTGGATCATTAGCTAAAGCAAACTTTTGTACCGTATTAGGGCATCCCATTAGTAAACCGGTTTGGTCCGATTTATCAGATTCTGATATTATTGACCGATTTGGGCGTATATGCAGAAATCTTTTTC--------------------------------------------------
>Petunia_x_hybrida_328
AGTGTTGGATTCAAAGCTGGTGTTAAAGAGTACAAATTGACTTATTATACTCCTGAGTACCAAACCAAGGATACTGATATATTGGCAGCATTCCGAGTAACTCCTCAACCTGGAGTTCCACCTGAAGAAGCAGGGGCCGCGGTAGCTGCCGAATCTTCTACTGGTACATGGACAACTGTATGGACCGATGGACTTACCAGCCTTGATCGTTACAAAGGGCGATGCTACCGCATCGAGCGTGTTATTGGAGAAAAAGATCAATTTATTGCTTATGTAGCTTACCCTTTAGACCTTTTTGAAGAAGGTTCTGTTACCAACATGTTTACTTCCATTGTAGGTAACGTATTTGGGTTCAAAGCCCTTCGCGCTCTACGTCTGGAAGATCTGCGAATCCCTCCTGCTTATGTTAAAACTTTCCAAGGGCCGCCTCATGGTATCCAAGTTGAAAGAGATAAATTGAACAAGTATGGTCGTCCCCTACTGGGATGTACTATTAAACCTAAATTGGGGTTATCTGCTAAAAACTACGGTAGAGCTGTTTATGAATGTCTCTTCGCTATTGGGTAAAAGATGCCTCTTCTTTACATTTATTACGATTCTTTCTCCACGAATATTGGA------ATTTGAATAG---TTTTAT------TA------------CTCCAAAGAAG------CCCG---GTTACTCCTTTT---CAAAAAAAAATCAAAGATTCTTCTTCTTC------TTATATAATTCTTATGTATATGAATGTGAATCTACTTTCGTCTTTCTGCGGAACCAA---TCTTCTCATTTACGATCAACATCTTTTGGAGCCCTTCTTGAACGAATCTATTTCTATGGAAAAATAG---AACGTCTT---------------------GT------CGAAGTCTTTG------------CT---AAGGATTTTCAG---GTTACCCTATGGTTATTCAA------GGACCCTTTCATGCATTATGTTAGGTATCAAGGAAAATCAATTCTGGCTTCAAAGGGGACGCTTTTTTTGATGAATAAATGGAAATTTTACCTTGTCAATTTTTGGCAATGTCATTTTTCTCTGTGCTTTCACACAGAAAGGATCC------GTATAAAACAATTATC------TAACCATTCCCGTGAC------TTTATGGGCTATCTTTCAAGTGTGCGACTAAATCCTTCAATGGTACGTAGTCAAATGTTAGAAAATTCATTTCTAAT------CAATAATGCAATTAAAAAGTTCGATACCCTTGTTCCAATTATTCCTTTGATTGGATCATTAGCTAAAGCAAACTTTTGTACCGTATTAGGGCATCCCATTAGTAAACCGGTTTGGTCCGATTTATCAGATTCTGATATTATTGACCGATTTGGGCG----------------------------------------------------------------------
>Petunia_x_hybrida_327
AGTGTTGGATTCAAAGCTGGTGTTAAAGAGTACAAATTGACTTATTATACTCCTGAGTACCAAACCAAGGATACTGATATATTGGCAGCATTCCGAGTAACTCCTCAACCTGGAGTTCCACCTGAAGAAGCAGGGGCCGCGGTAGCTGCCGAATCTTCTACTGGTACATGGACAACTGTATGGACCGATGGACTTACCAGCCTTGATCGTTACAAAGGGCGATGCTACCGCATCGAGCGTGTTATTGGAGAAAAAGATCAATTTATTGCTTATGTAGCTTACCCTTTAGACCTTTTTGAAGAAGGTTCTGTTACCAACATGTTTACTTCCATTGTAGGTAACGTATTTGGGTTCAAAGCCCTTCGCGCTCTACGTCTGGAAGATCTGCGAATCCCTCCTGCTTATGTTAAAACTTTCCAAGGGCCGCCTCATGGTATCCAAGTTGAAAGAGATAAATTGAACAAGTATGGTCGTCCCCTACTGGGATGTACTATTAAACCTAAATTGGGGTTATCTGCTAAAAACTACGGTAGAGCTGTTTATGAATGTCT-----------------------------------------TCGATTCTTTCTCCACGAATATTGGA------ATTTGAATAG---TTTTAT------TA------------CTCCAAAGAAG------CCCG---GTTACTCCTTTT---CAAAAAAAAATCAAAGATTCTTCTTCTTC------TTATATAATTCTTATGTATATGAATGTGAATCTACTTTCGTCTTTCTGCGGAACCAA---TCTTCTCATTTACGATCAACATCTTTTGGAGCCCTTCTTGAACGAATCTATTTCTATGGAAAAATAG---AACGTCTT---------------------GT------CGAAGTCTTTG------------CT---AAGGATTTTCAG---GTTACCCTATGGTTATTCAA------GGACCCTTTCATGCATTATGTTAGGTATCAAGGAAAATCAATTCTGGCTTCAAAGGGGACGCTTTTTTTGATGAATAAATGGAAATTTTACCTTGTCAATTTTTGGCAATGTCATTTTTCTCTGTGCTTTCACACAGAAAGGATCC------GTATAAAACAATTATC------TAACCATTCCCGTGAC------TTTATGGGCTATCTTTCAAGTGTGCGACTAAATCCTTCAATGGTACGTAGTCAAATGTTAGAAAATTCATTTCTAAT------CAATAATGCAATTAAAAAGTTCGATACCCTTGTTCCAATTATTCCTTTGATTGGATCATTAGCTAAAGCAAACTTTTGTACCGTATTAGGGCATCCCATTAGTAAACCGGTTTGGTCCGATTTATCAGATTCTGATATTATTGACCGATTTGGGCGTATATGCAGAAATCTTTTTC--------------------------------------------------
>Petunia_x_hybrida_326
AGTGTTGGATTCAAAGCTGGTGTTAAAGAGTACAAATTGACTTATTATACTCCTGAGTACCAAACCAAGGATACTGATATATTGGCAGCATTCCGAGTAACTCCTCAACCTGGAGTTCCACCTGAAGAAGCAGGGGCCGCGGTAGCTGCCGAATCTTCTACTGGTACATGGACAACTGTATGGACCGATGGACTTACCAGCCTTGATCGTTACAAAGGGCGATGCTACCGCATCGAGCGTGTTATTGGAGAAAAAGATCAATTTATTGCTTATGTAGCTTACCCTTTAGACCTTTTTGAAGAAGGTTCTGTTACCAACATGTTTACTTCCATTGTAGGTAACGTATTTGGGTTCAAAGCCCTTCGCGCTCTACGTCTGGAAGATCTGCGAATCCCTCCTGCTTATGTTAAAACTTTCCAAGGGCCGCCTCATGGTATCCAAGTTGAAAGAGATAAATTGAACAAGTATGGTCGTCCCCTACTGGGATGTACTATTAAACCTAAATTGGGGTTATCTGCTAAAAACTACGGTAGAGCTGTTTATGAATGTCTCTTCGCTATTGGGTAAAAGATGCCTCTTCTTTACATTTATTACGATTCTTTCTCCACGAATATTGGA------ATTTGAATAG---TTTTAT------TA------------CTCCAAAGAAG------CCCG---GTTACTCCTTTT---CAAAAAAAAATCAAAGATTCTTCTTCTTC------TTATATAATTCTTATGTATATGAATGTGAATCTACTTTCGTCTTTCTGCGGAACCAA---TCTTCTCATTTACGATCAACATCTTTTGGAGCCCTTCTTGAACGAATCTATTTCTATGGAAAAATAG---AACGTCTT---------------------GT------CGAAGTCTTTG------------CT---AAGGATTTTCAG---GTTACCCTATGGTTATTCAA------GGACCCTTTCATGCATTATGTTAGGTATCAAGGAAAATCAATTCTGGCTTCAAAGGGGACGCTTTTTTTGATGAATAAATGGAAATTTTACCTTGTCAATTTTTGGCAATGTCATTTTTCTCTGTGCTTTCACACAGAAAGGATCC------GTATAAAACAATTATC------TAACCATTCCCGTGAC------TTTATGGGCTATCTTTCAAGTGTGCGACTAAATCCTTCAATGGTACGTAGTCAAATGTTAGAAAATTCATTTCTAAT------CAATAATGCAATTAAAAAGTTCGATACCCTTGTTCCAATTATTCCTTTGATTGGATCATTAGCTAAAGCAAACTTTTGTACCGTATTAGGGCATCCCATTAGTAAACCGGTTTGGTCCGATTTATCAGATTCTGATATTATTGACCGATTTGGGCGTATATGCAGAAATCTTTTTC--------------------------------------------------
>Petunia_x_hybrida_333
AGTGTTGGATTCAAAGCTGGTGTTAAAGAGTACAAATTGACTTATTATACTCCTGAGTACCAAACCAAGGATACTGATATATTGGCAGCATTCCGAGTAACTCCTCAACCTGGAGTTCCACCTGAAGAAGCAGGGGCCGCGGTAGCTGCCGAATCTTCTACTGGTACATGGACAACTGTATGGACCGATGGACTTACCAGCCTTGATCGTTACAAAGGGCGATGCTACCGCATCGAGCGTGTTATTGGAGAAAAAGATCAATTTATTGCTTATGTAGCTTACCCTTTAGACCTTTTTGAAGAAGGTTCTGTTACCAACATGTTTACTTCCATTGTAGGTAACGTGTTTGGGTTCAAAGCCCTTCGCGCTCTACGTCTGGAAGATCTGCGAATCCCTCCTGCTTATGTTAAAACTTTCCAAGGGCCGCCTCATGGTATCCAAGTTGAAAGAGATAAATTGAACAAGTATGGTCGTCCCCTACTGGGATGTACTATTAAACCTAAATTGGGGTTATCTGCTAAAAACTACGGTAGAGCTGTTTATGAATGTCT---------------------------------------------TTCTTTCTCCACGAATATTGGA------ATTTGAATAG---TTTTAT------TA------------TTCCAAAGAAG------CCCG---GTTACTCCTTTT---CAAAAAAAAATCAAAGATTCTTCTTCTTC------TTATATAATTCTTATGTATATGAATGTGAATCTACTTTCGTCTTTCTGCGGAACCAA---TCTTCTCATTTACGATCAACATCTTTTGGAGCCCTTCTTGAACGAATCTATTTCTATGGAAAAATAG---AACGTCTT---------------------GT------CGAAGTCTTTG------------CT---AAGGATTTTCAG---GTTACCCTATGGTTATTCAA------GGACCCTTTCATGCATTATGTTAGGTATCAAGGAAAATCAATTCTGGCTTCAAAGGGGACGCTTTTTTTGATGAATAAATGTAAATTTTACCTTGTCAATTTTTGGCAATGTCATTTTTCTCTGTGCTTTCACACAGAAAGGATCC------GTATAAAACAATTATC------TAACCATTCCCGTGAC------TTTATGGGCTATCTTTCAAGTGTGCGACTAAATCCTTCAATGGTACGTAGTCAAATGTTAGAAAATTCATTTCTAAT------CAATAATGCAATTAAAAAGTTCGATACCCTTGTTCCAATTATTCCTTTGATTGGATCATTAGCTAAAGCAAACTTTTGTACCGTATTAGGGCATCCCATTAGTAAACCGGTTTGGTCCGATTTATCAGATTCTGATATTATTGACCGATTTGGGCGTATATGCAGAAATCTTTTTC--------------------------------------------------
>Petunia_x_hybrida_330
AGTGTTGGATTCAAAGCTGGTGTTAAAGAGTACAAATTGACTTATTATACTCCTGAGTACCAAACCAAGGATACTGATATATTGGCAGCATTCCGAGTAACTCCTCAACCTGGAGTTCCACCTGAAGAAGCAGGGGCCGCGGTAGCTGCCGAATCTTCTACTGGTACATGGACAACTGTATGGACCGATGGACTTACCAGCCTTGATCGTTACAAAGGGCGATGCTACCGCATCGAGCGTGTTATTGGAGAAAAAGATCAATTTATTGCTTATGTAGCTTACCCTTTAGACCTTTTTGAAGAAGGTTCTGTTACCAACATGTTTACTTCCATTGTAGGTAACGTGTTTGGGTTCAAAGCCCTTCGCGCTCTACGTCTGGAAGATCTGCGAATCCCTCCTGCTTATGTTAAAACTTTCCAAGGGCCGCCTCATGGTATCCAAGTTGAAAGAGATAAATTGAACAAGTATGGTCGTCCCCTACTGGGATGTACTATTAAACCTAAATTGGGGTTATCTGCTAAAAACTACGGTAGAGCTGTTTATGAATGTCTCTTCGCTATTGGGTAAAAGATGCCTCTTCTTTACATTTATTACGATTCTTTCTCCACGAATATTGGA------ATTTGAATAG---TTTTAT------TA------------TTCCAAAGAAG------CCCG---GTTACTCCTTTT---CAAAAAAAAATCAAAGATTCTTCTTCTTC------TTATATAATTCTTATGTATATGAATGTGAATCTACTTTCGTCTTTCTGCGGAACCAA---TCTTCTCATTTACGATCAACATCTTTTGGAGCCCTTCTTGAACGAATCTATTTCTATGGAAAAATAG---AACGTCTT---------------------GT------CGAAGTCTTTG------------CT---AAGGATTTTCAG---GTTACCCTATGGTTATTCAA------GGACCCTTTCATGCATTATGTTAGGTATCAAGGAAAATCAATTCTGGCTTCAAAGGGGACGCTTTTTTTGATGAATAAATGTAAATTTTACCTTGTCAATTTTTGGCAATGTCATTTTTCTCTGTGCTTTCACACAGAAAGGATCC------GTATAAAACAATTATC------TAACCATTCCCGTGAC------TTTATGGGCTATCTTTCAAGTGTGCGACTAAATCCTTCAATGGTACGTAGTCAAATGTTAGAAAATTCATTTCTAAT------CAATAATGCAATTAAAAAGTTCGATACCCTTGTTCCAATTATTCCTTTGATTGGATCATTAGCTAAAGCAAACTTTTGTACCGTATTAGGGCATCCCATTAGTAAACCGGTTTGGTCCGATTTATCAGATTCTGATATTATTGACCGATTTGGGCGTATATGCAGAAATCTTTTTC--------------------------------------------------
>Petunia_x_hybrida_325
AGTGTTGGATTCAAAGCTGGTGTTAAAGAGTACAAATTGACTTATTATACTCCTGAGTACCAAACCAAGGATACTGATATATTGGCAGCATTCCGAGTAACTCCTCAACCTGGAGTTCCACCTGAAGAAGCAGGGGCCGCGGTAGCTGCCGAATCTTCTACTGGTACATGGACAACTGTATGGACCGATGGACTTACCAGCCTTGATCGTTACAAAGGGCGATGCTACCGCATCGAGCGTGTTATTGGAGAAAAAGATCAATTTATTGCTTATGTAGCTTACCCTTTAGACCTTTTTGAAGAAGGTTCTGTTACCAACATGTTTACTTCCATTGTAGGTAACGTGTTTGGGTTCAAAGCCCTTCGCGCTCTACGTCTGGAAGATCTGCGAATCCCTCCTGCTTATGTTAAAACTTTCCAAGGGCCGCCTCATGGTATCCAAGTTGAAAGAGATAAATTGAACAAGTATGGTCGTCCCCTACTGGGATGTACTATTAAACCTAAATTGGGGTTATCTGCTAAAAACTACGGTAGAGCTGTTTATGAATGTCTCTTCGCTATTGGGTAAAAGATGCCTCTTCTTTACATTTATTACGATTCTTTCTCCACGAATATTGGA------ATTTGAATAG---TTTTAT------TA------------TTCCAAAGAAG------CCCG---GTTACTCCTTTT---CAAAAAAAAATCAAAGATTCTTCTTCTTC------TTATATAATTCTTATGTATATGAATGTGAATCTACTTTCGTCTTTCTGCGGAACCAA---TCTTCTCATTTACGATCAACATCTTTTGGAGCCCTTCTTGAACGAATCTATTTCTATGGAAAAATAG---AACGTCTT---------------------GT------CGAAGTCTTTG------------CT---AAGGATTTTCAG---GTTACCCTATGGTTATTCAA------GGACCCTTTCATGCATTATGTTAGGTATCAAGGAAAATCAATTCTGGCTTCAAAGGGGACGCTTTTTTTGATGAATAAATGTAAATTTTACCTTGTCAATTTTTGGCAATGTCATTTTTCTCTGTGCTTTCACACAGAAAGGATCC------GTATAAAACAATTATC------TAACCATTCCCGTGAC------TTTATGGGCTATCTTTCAAGTGTGCGACTAAATCCTTCAATGGTACGTAGTCAAATGTTAGAAAATTCATTTCTAAT------CAATAATGCAATTAAAAAGTTCGATACCCTTGTTCCAATTATTCCTTTGATTGGATCATTAGCTAAAGCAAACTTTTGTACCGTATTAGGGCATCCCATTAGTAAACCGGTTTGGTCCGATTTATCAGATTCTGATATTATTGACCGATTTGGGCGTATATGCAGAAATCTTTTTC--------------------------------------------------
>Philodendron_217
AGTGCTGGATTCAAAGCTGGTGTTAAAGATTACAAATTGAATTATTATACTCCTGACTATGAGACAAAAGATACTGATATCTTGGCAGCATTCCGAGTAACTCCTCAACCCGGAGTTCCGCCTGAAGAAGCAGGGGCTGCAGTAGCTGCCGAATCTTCTACTGGTACATGGACAACTGTGTGGACTGATGGACTTACCAGTCTTGATCGTTACAAAGGACGATGCTACCACATCGAACCCGTTGTTGGGGAGGAAAATCAATTTATTGCTTATGTAGCTTACCCTTTAGACCTTTTTGAAGAAGGTTCTGTTACTAACATGTTTACTTCTATTGTGGGTAATGTATTTGGGTTTAAAGCTTTACGAGCTCTACGTCTGGAGGATTTGCGAATTCCTCCCGCTTATTCCAAAACTTTCCAAGGCCCACCTCACGGCATCCAAGTTGAGAGAGATAAATTAAACAAGTATGGTCGTCCCCTATTGGGATGTACGATTAAACCAAAATTGGGATTATCCGCAAAAAACTACGGTAGAGCGGTTTATGAATGTCTCTACAATGCTGGATACAAGATGTTTCCTCTTTACATTTATTACGATTCTTTTTTCACGAATATCATA------ATTGGAATAA---TCTCAT------TA------------CTCCAAAGAAA------TCTA---GTTATGGTTTTT---CAAAAGAGAATCCAAGACTATTTCGGTTC------CTATATAATTCCTATGTAGTTGAATGCGAATCCATATTAGTTTTTCTCCGTAAACAATCCTCTTCTTATTTACGATCAACATCTTCTGGAACCTTTCTTGAGCGAACACATTTCTATGAAAAAATAGAACAACATCTT---------------------AT------AGTATTTTGTT------------GT---AATGATTTTCAG---AAAACCCTAGGGTTGTTCAA------GGATCCTTTCATACATTATGTTAGATATCAAGGAAAATCCATTCTGGCTTCAAAAGGGACTCATCTTCTGATGAAGAAATGGAAATATTACTTTGTCAATTTTTGGCAATGTCATTTTCACTTTTGGTCTCAACCCTGTAGGATCC------ACATAAACCAATTCTC------AAATTTTTCTTTCTAT------TTTCTGGGTTATCTTTCAAATGTACCAATAAATCCTTTAGCGGTAAAGAGTCAAATGCTAGAGGATTCCTTTTTAAT------AGATACTGTTACTAAAAAATTCGAAACTATAGTTCCAATTATTCCTATGATTGGATCGTTGTCAAAAGCTAAATTTTGTAATGTATCGGGGAATCCTATTAGTAAGCCAGTTTGGGCCGATTTATCAGATTCTGACATTATTGATCGATTTGGTCGTATATGTAGA------------------------------------------------------------
>Philodendron_453
AGTGCTGGATTCAAAGCTGGTGTTAAAGATTACAAATTGAATTATTATACTCCTGACTATGAGACAAAAGATACTGATATCTTGGCAGCATTCCGAGTAACTCCTCAACCCGGAGTTCCGCCTGAAGAAGCAGGGGCTGCAGTAGCTGCCGAATCTTCTACTGGTACATGGACAACTGTGTGGACTGATGGACTTACCAGTCTTGATCGTTACAAAGGACGATGCTACCACATCGAACCCGTTGTTGGGGAGGAAAATCAATTTATTGCTTATGTAGCTTACCCTTTAGACCTTTTTGAAGAAGGTTCTGTTACTAACATGTTTACTTCTATTGTGGGTAATGTATTTGGGTTTAAAGCTTTACGAGCTCTACGTCTGGAGGATTTGCGAATTCCTCCCGCTTATTCCAAAACTTTCCAAGGCCCACCTCACGGCATCCAAGTTGAGAGAGATAAATTAAACAAGTATGGTCGTCCCCTATTGGGATGTACGATTAAACCAAAATTGGGATTATCCGCAAAAAACTACGGTAGAGCGGTTTATGAATGTCTCTACAATGCTGGATACAAGATGTTTCCTCTTTACATTTATTACGATTCTTTTTTCACGAATATCATA------ATTGGAATAA---TCTCAT------TA------------CTCCAAAGAAA------TCTA---GTTATGGTTTTT---CAAAAGAGAATCCAAGACTATTTCGGTTC------CTATATAATTCCTATGTAGTTGAATGCGAATCCATATTAGTTTTTCTCCGTAAACAATCCTCTTCTTATTTACGATCAACATCTTCTGGAACCTTTCTTGAGCGAACACATTTCTATGAAAAAATAGAACAACATCTT---------------------AT------AGTATTTTGTT------------GT---AATGATTTTCAG---AAAACCCTAGGGTTGTTCAA------GGATCCTTTCATACATTATGTTAGATATCAAGGAAAATCCATTCTGGCTTCAAAAGGGACTCATCTTCTGATGAAGAAATGGAAATATTACTTTGTCAATTTTTGGCAATGTCATTTTCACTTTTGGTCTCAACCCTGTAGGATCC------ACATAAACCAATTCTC-------------------------------------------------------------------------------------------------------------------------------------------------------------------------------------------------------------------------------------------------------------------------------------------------------------------------------------------------
>Philodendron_hederaceum
AGTGCTGGATTCAAAGCTGGTGTTAAAGATTACAAATTGAATTATTATACTCCTGACTATGAGACAAAAGATACTGATATCTTGGCAGCATTCCGAGTAACTCCTCAACCCGGAGTTCCGCCTGAAGAAGCAGGGGCTGCAGTAGCTGCCGAATCTTCTACTGGTACATGGACAACTGTGTGGACTGATGGACTTACCAGTCTTGATCGTTACAAAGGACGATGCTACCACATCGAACCCGTTGTTGGGGAGGAAAATCAATTTATTGCTTATGTAGCTTACCCTTTAGACCTTTTTGAAGAAGGTTCTGTTACTAACATGTTTACTTCTATTGTGGGTAATGTATTTGGGTTTAAAGCTTTACGAGCTCTACGTCTGGAGGATTTGCGAATTCCTCCCGCTTATTCCAAAACTTTCCAAGGCCCACCTCACGGCATCCAAGTTGAGAGAGATAAATTAAACAAGTATGGTCGTCCCCTATTGGGATGTACGATTAAACCAAAATTGGGATTATCCGCAAAAAACTACGGTAGAGCGGTTTATGAATGTCTCTACAATGCTGGATACAAGATGTTTCCTCTTTACATTTATTACGATTCTTTTTTCACGAATATCATA------ATTGGAATAA---TCTCAT------TA------------CTCCAAAGAAA------TCTA---GTTATGGTTTTT---CAAAAGAGAATCCAAGACTATTTCGGTTC------CTATATAATTCCTATGTAGTTGAATGCGAATCCATATTAGTTTTTCTCCGTAAACAATCCTCCTCTTATTTACGATCAACATCTTCTGGAACCTTTCTTGAGCGAACACATTTCTATGAAAAAATAGAACAACATCTT---------------------AT------AGTATTTTGTT------------GT---AATGATTTTCAG---AAAACCCTAGGGTTGTTCAA------GGATCCTTTCATACATTATGTTAGATATCAAGGAAAATCCATTCTGGCTTCAAAAGGGACTCATCTTCTGATGAAGAAATGGAAATATTACTTTGTCAATTTTTGGCAATGTCATTTTCACTTTTGGTCTCAACCCTGTAGGATCC------ACATAAACCAATTCTC------AAATTTTTCTTTCTAT------TTTCTGGGTTATCTTTCAAATGTACCAATAAATCCTTTAGCGGTAAAGAGTCAAATGCTAGAGGATTCCTTTTTAAT------AGATACTGTTACTAAAAAATTCGAAACTATAGTTCCAATTATTCCTATGATTGGATCGTTGTCAAAAGCTAAATTTTGTAATGTATCGGGGAATCCTATTAGTAAGCCAGTTTGGGCCGATTTATCAGATTCTGACATTATTGATCGATTTGGTCGTATATGTAGAA-----------------------------------------------------------
>Pilea_431
AGTGTTGGATTCAAAGCTGGTGTTAAAGATTATAAATTGACTTATTACACTCCTGAATATGAAACCAAAGATACTGATATTTTAGCCGCATTTAGAGTAACTCCTCAACCTGGAGTTCCCCCTGAAGAAGCAGGGGCTGCAGTAGCTGCTGAATCTTCTACTGGTACATGGACAACTGTATGGACTGATGGGCTTACCAGTCTTGATCGCTACAAAGGTCGCTGCTACCACATCGAGCCTGTTGCTGGAGAAGAAAATCAATATATTGCTTATGTAGCTTATCCCTTAGACCTTTTTGAAGAAGGTTCTGTTACTAACATGTTTACTTCCATTGTGGGTAATGTATTTGGGTTCAAGGCCCTGCGAGCTCTACGTTTGGAGGATTTGCGAATCCCCCCCGCTTACACTAAAACTTTCCAAGGCCCACCCCATGGCATCCAAGTTGAGAGAGATAAATTGAATAAGTATGGCCGCCCTCTATTGGGATGTACTATTAAACCTAAATTGGGACTATCCGCTAAGAATTATGGTAGAGCAGTTTATGAATGTCTCTCCGCTATTGGGTAAAAGATGCCTCTTCCTTGCATTTATTAGGGCTTTTTCTTCTCGACTATTCTA------ATTGGAATAG---TCTGAT------TA------------GTCCAAAAAAA------GTGA---TTTTTTTTTTCA---AAAAAAAAAATATAAGAATTTTCTTGTTC------CTGTATAATTCTCATGTTTGTGAATACGAATCTTTCTTACTTTTTTTACGCAACCAA---TCTTCTCATTTACGAGTAACATCTTCTGTTGTCTTTTTTGAACGAATATTTTTATCTAGAAAAATAA---AGCATTCTGGA------------------GC------AGGAGGGTTTG------------CT---AATGATTTTCCC---ACTAGCCTATGGTTTTTCCA------CGATCCTTTTATGTTTTATGGTAGATATCAAGGAAAATCAATTCTGGCTTCAAAGGATACGGCTCTTTTTATGAAAAAATGGAAATATTCCATTTTCCATTTATGGCAATGTCAGTTTTCTGTGTGGTCTCAACCAGAAAGTTTAT------ATAGAAGTCAATCATC------GAAGGGTTTACTCTTC------TTTTTGGGATATCTGTCACGTATGAAAAGAGATCTTTCAGTAGTACGGAGTCAAATGCTAGAAAATTCTTTTCTAAT------AGATAATTCGATGAAGAAGATTGATACATTAATTCCAATAAATTCGCTGATCGGATCCTTGGCTAAAACGAAATTTTGTAACCTATTAGGACATCCCCTTAGTAAGGCAACCTGGTTCGATTCCTCAGATTTTGATATTGTTGA----------------------------------------------------------------------------------
>Pilea_cadierei
AGTGTTGGGTTCAAAGCTGGTGTTAAAGATTATAAATTGACTTATTACACTCCTGAATATGAAACCAAAGATACTGATATCTTAGCAGCATTTCGAGTAACTCCTCAACCAGGAGTTCCCCCTGAAGAAGCAGGGGCTGCGGTAGCTGCTGAATCTTCTACTGGTACATGGACAACTGTATGGACTGACGGGCTTACCAGTCTTGATCGCTACAAAGGTCGATGCTACCACATCGAGCCTGTTGCTGGAGAAGAAAGTCAATTTATTGCTTATGTAGCTTATCCCTTAGACCTTTTTGAAGAGGGTTCTGTTACTAACATGTTTACTTCCATTGTGGGTAATGTATTTGGGTTCAAGGCCCTGCGAGCTCTACGTTTGGAGGATTTGCGAATACCCCCTGCTTACTCTAAAACTTTCCAAGGCCCACCCCATGGCATCCAAGTTGAGAGAGATAAATTGAACAAGTATGGCCGCCCTCTATTGGGATGTACTATTAAACCTAAATTGGGGCTATCCGCTAAGAATTATGGTAGAGCTGTTTATGAATGTCTCTCCGCTATTGGGTAAAAGAGGCCTCTTCCTTGCATTTATTAGGACTTTTTCTTCACGACTATTATA------ATTGGAATAG---TCTGAT------TA------------TTCCATATAAA------TCAA---TTTATGTTTTTT---CAAAAAGTAATCCAAGATTTTTCTTGTTC------CTGTATAATTCTCATGTTTGTGAATACGAATCTGTCTTACTTTTTCTCCGCAACGAA---TCTTCTCATTTACGATTAACATCTTTTGTTGTCTTTTTTGAACGAATATTTTTCTATGGAAAAATAA---AGTATTCT---------------------GT---AAAAGAAGTCTTTG------------CT---AATGATTTTCCG---ACTGGCCTATGGTTCCTCCA------GGATCTTTTTATGCATTATGGTAGATATCAAGGAAAATCAATTCTGGCTTCAAAGGATACGCCATTTTTGATGAATAAATGGAAATATTTCATTGTCTATTTATGGCAATGTCATTTTTATGTGTGGTATCAACCAGAAAGGATAT------ATAGAAGCCAATCATC------CAAGCCTTCCCTGGGC------TTTTTGGGATATCTTTCAAATTTGAGAAGATATTTTTCAGTGGTACGGAGTCAAATGCTAGAAAATTCTTTTATAAT------AGATAATGCGATGAAGAAGATTGATACATTAATTCCAATTTGTTCTTTGATTGGATCGTTGGCTAAAACTAAATTTTGTAACGTATTAGGACAGCCTGTTACTAAGGCAACCTGGGCTGATTCGTCGGATTTTGATATTATTGACCGATTTGCGCGTATATGCAGAA-----------------------------------------------------------
>Pittosporum_tobira_359
AGTGTTGGATTCAAAGCTGGTGTTAAAGATTACAAATTGACTTATTATACTCCTGACTATCAAACCAAAGATACTGATATCTTGGCAGCATTCCGAGTAACTCCTCAACCTGGAGTTCCGCCTGAAGAAGCAGGGGCCGCGGTAGCTGCCGAATCTTCTACTGGTACATGGACAACTGTGTGGACCGACGGACTTACCAGCCTTGATCGTTACAAAGGGCGATGCTACGAAATCGAGCCCGTTGCTGGAGAAGAAAATCAATTTATTGCTTATGTAGCTTACCCATTAGACCTTTTTGAAGAAGGTTCTGTTACTAACATGTTTACTTCCATTGTAGGTAATGTATTTGGGTTCAAAGCCCTGCGCGCTCTACGTCTGGAAGATCTGCGAATCCCTGTTGCTTATGTTAAAACTTTCCAAGGCCCGCCTCATGGCATCCAAGTTGAGAGAGATAAATTGAACAAGTACGGCCGCCCCCTGTTGGGATGTACTATTAAACCTAAATTGGGGTTATCTGCTAAAAACTACGGCAGAGCGGTTTATGAATGTCTCTTCGCTACTGGGTAGAAGATGCTTCTTCTTTGCATTTATTACGATTCTTTCTTCACGAGTGTCGTA------ATTTGAA------------------TA------------CTCCAAATAAA------GCCA---GTTTTTCTTTTT---CAAAAAGAAATAAAAGATTATTCTTCTTC------CTATATAATTCTCATATATGTGAATACGAATCCATCTTCGTCTTTCTCCGTAACCAA---TCTTCTCATTTACGCTCAACATCTTCTGGAACCCTTCTTGAACGAATATATTTCTATGGAAAAATAG---AACATCTT---------------------GT------ACAAGTCTTTG------------CT---AAGGCTTTTCAG---GACAATCTATGGCTGCCGAA------GGATCCTTTCATGCATTATGTTAGGTATAAAGGAAAATCAATTCTTGCTTCAAACGGGAAGCCCCTTTTGATGAAAAAATGGACATATTACTTTGTCAATTTATGGCAATGTCATTTTTACCTGTGGTCTCGACCGGGAAGGATCT------GTATAAACCAATTATA------CAATCATTCTCTCGAC------CTTCTAGGCTATCTATCAAGTGTGCGGCTAAACCCTTCAATGGTACGCGGTCAAATGCTAGAAAATGCATTTCTAAT------TGATAATGCTCTTAAAAATTTCGATACCGTTGTTCCAATTATTCCTCTGATTGGATCATTGGCTAAAGCGAAATTTTGTAACGTATTGGGGCGTCCTATTAGTAAGGCGGTTTGGGCTGATTTATCAGATTCTGATATTATTGACCGATTTGGGCGTATATGCAGAAAC---------------------------------------------------------
>Pittosporum_tobira_358
AGTGTTGGATTCAAAGCTGGTGTTAAAGATTACAAATTGACTTATTATACTCCTGACTATCAAACCAAAGATACTGATATCTTGGCAGCATTCCGAGTAACTCCTCAACCTGGAGTTCCGCCTGAAGAAGCAGGGGCCGCGGTAGCTGCCGAATCTTCTACTGGTACATGGACAACTGTGTGGACCGACGGACTTACCAGCCTTGATCGTTACAAAGGGCGATGCTACGAAATCGAGCCCGTTGCTGGAGAAGAAAATCAATTTATTGCTTATGTAGCTTACCCATTAGACCTTTTTGAAGAAGGTTCTGTTACTAACATGTTTACTTCCATTGTAGGTAATGTATTTGGGTTCAAAGCCCTGCGCGCTCTACGTCTGGAAGATCTGCGAATCCCTGTTGCTTATGTTAAAACTTTCCAAGGCCCGCCTCATGGCATCCAAGTTGAGAGAGATAAATTGAACAAGTACGGCCGCCCCCTGTTGGGATGTACTATTAAACCTAAATTGGGGTTATCTGCTAAAAACTACGGCAGAGCGGTTTATGAATGTCTCTTCGCTACTGGGTAGAAGATGCTTCTTCTTTGCATTTATTACGATTCTTTCTTCACGAGTGTCGTA------ATTTGAA------------------TA------------CTCCAAATAAA------GCCA---GTTTTTCTTTTT---CAAAAAGAAATAAAAGATTATTCTTCTTC------CTATATAATTCTCATATATGTGAATACGAATCCATCTTCGTCTTTCTCCGTAACCAA---TCTTCTCATTTACGCTCAACATCTTCTGGAACCCTTCTTGAACGAATATATTTCTATGGAAAAATAG---AACATCTT---------------------GT------ACAAGTCTTTG------------CT---AAGGCTTTTCAG---GACAATCTATGGCTGCCGAA------GGATCCTTTCATGCATTATGTTAGGTATAAAGGAAAATCAATTCTTGCTTCAAACGGGAAGCCCCTTTTGATGAAAAAATGGACATATTACTTTGTCAATTTATGGCAATGTCATTTTTACCTGTGGTCTCGACCGGGAAGGATCT------GTATAAACCAATTATA------CAATCATTCTCTCGAC------CTTCTAGGCTATCTATCAAGTGTGCGGCTAAACCCTTCAATGGTACGCGGTCAAATGCTAGAAAATGCATTTCTAAT------TGATAATGCTCTTAAAAATTTCGATACCGTTGTTCCAATTATTCCTCTGATTGGATCATTGGCTAAAGCGAAATTTTGTAACGTATTGGGGCGTCCTATTAGTAAGGCGGTTTGGGCTGATTTATCAGATTCTGATATTATTGACCGATTTGGGCGTATATGCAGAA-----------------------------------------------------------
>Pittosporum_tobira_290
AGTGTTGGATTCAAAGCTGGTGTTAAAGATTACAAATTGACTTATTATACTCCTGACTATCAAACCAAAGATACTGATATCTTGGCAGCATTCCGAGTAACTCCTCAACCTGGAGTTCCGCCTGAAGAAGCAGGGGCCGCGGTAGCTGCCGAATCTTCTACTGGTACATGGACAACTGTGTGGACCGACGGACTTACCAGCCTTGATCGTTACAAAGGGCGATGCTACGAAATCGAGCCCGTTGCTGGAGAAGAAAATCAATTTATTGCTTATGTAGCTTACCCATTAGACCTTTTTGAAGAAGGTTCTGTTACTAACATGTTTACTTCCATTGTAGGTAATGTATTTGGGTTCAAAGCCCTGCGCGCTCTACGTCTGGAAGATCTGCGAATCCCTGTTGCTTATGTTAAAACTTTCCAAGGCCCGCCTCATGGCATCCAAGTTGAGAGAGATAAATTGAACAAGTACGGCCGCCCCCTGTTGGGATGTACTATTAAACCTAAATTGGGGTTATCTGCTAAAAACTACGGCAGAGCGGTTTATGAATGTCTCTTCGCTACTGGGTAGAAGATGCTTCTTCTTTGCATTTATTACGATTCTTTCTTCACGAGTGTCGTA------ATTTGAA------------------TA------------CTCCAAATAAA------GCCA---GTTTTTCTTTTT---CAAAAAGAAATAAAAGATTATTCTTCTTC------CTATATAATTCTCATATATGTGAATACGAATCCATCTTCGTCTTTCTCCGTAACCAA---TCTTCTCATTTACGCTCAACATCTTCTGGAACCCTTCTTGAACGAATATATTTCTATGGAAAAATAG---AACATCTT---------------------GT------ACAAGTCTTTG------------CT---AAGGCTTTTCAG---GACAATCTATGGCTGCCGAA------GGATCCTTTCATGCATTATGTTAGGTATAAAGGAAAATCAATTCTTGCTTCAAACGGGAAGCCCCTTTTGATGAAAAAATGGACATATTACTTTGTCAATTTATGGCAATGTCATTTTTACCTGTGGTCTCGACCGGGAAGGATCT------GTATAAACCAATTATA------CAATCATTCTCTCGAC------CTTCTAGGCTATCTATCAAGTGTGCGGCTAAACCCTTCAATGGTACGCGGTCAAATGCTAGAAAATGCATTTCTAAT------TGATAATGCTCTTAAAAATTTCGATACCGTTGTTCCAATTATTCCTCTGATTGGATCATTGGCTAAAGCGAAATTTTGTAACGTATTGGGGCGTCCTATTAGTAAGGCGGTTTGGGCTGATTTATCAGATTCTGATATTATTGACCGATTTGGGCGTATATGCAGA------------------------------------------------------------
>Plectranthus_amboinicus
AGTGTTGGATTCAAAGCGGGTGTTAAAGAGTACAAATTGACTTATTATACTCCTGAATACGAAACCAAAGATACTGATATCTTGGCAGCATTCCGAGTAACTCCTCAACCTGGAGTTCCGCCTGAAGAAGCAGGGGCCGCGGTAGCTGCCGAATCTTCTACTGGTACATGGACAACTGTGTGGACCGATGGACTTACCAGCCTTGATCGTTACAAAGGGCGATGCTACCACATCGACCCCGTTCTTGGAGAAAAAGATCAATATATCTGTTATGTAGCTTACCCTTTAGACCTTTTTGAAGAAGGTTCTGTTACTAACATGTTTACTTCCATTGTAGGAAATGTATTTGGATTCAAAGCCCTACGTGCTCTACGTCTGGAAGATCTGCGAATTCCTACTGCTTATATTAAAACTTTCCAAGGCCCGCCTCATGGGATCCAAGTTGAGAGAGATAAATTGAACAAGTACGGTCGTCCTCTGCTGGGATGTACTATTAAACCTAAATTGGGGTTATCTGCTAAAAACTATGGTAGAGCGGTTTATGAATGTCTCTTCGCTATTGGGTAAAAGATGTTTCTTCTTTGCATTTATTACGAGTCTTTCTCAACCAATATTGTA---------------G---TCTTAT------TA------------CTCCAAAGAAA------GTCA---GCTCCTCTTTGT---CAAAAAGAAATCAAAGATTATTTCTTTTC------TTATATAATTCTCATGTATGTGAATACGAATCTATTTTCGTCTTTCTACGTAACCAA---TCTTTTCATTTACGATCAACATCTTCTGGAGTTTTTCTTGAACGAATTTATTTCTATATAAAAATAG---AACGTCTT---------------------GT------GAACGTCTTTG------------TT---AAGGATTTTCGG---GCGAACCTATGGTTGGTCGA------GGAACCCTGCATGCATTATATTAGGTATCAAGGAAAATGCATTCTGGCTTCAAAAGGGACATCTCTTTTCATGAATAAATGGAAATTTTACCTTGTCACTTTTTGGCAATGGCATTTTTTGGTGTGGTTTCATCCAAGAAGGATTT------GTATAAACCAATTTTC------CAAGCATTCCCTTGAA------ATTTTTGGCTATCTTTCAAACGTGCAAACGGGCCCTTCCGTGGTACGGAGTCAGATTCTAGAAAATGCATTTCTAAT------CAATAATGCTATTAAGAAGCTCGATACCCTTGTTCCAATTATTCCTCTGATTGTGAAATTGGCTAAAGATAAATTTTGTAACGTATTGGGGCATCCCATTAGTAAGCCGATTTGGGCTGATTTATCAGATTCTAATATTATTGACCGATTTGGGCGTATA------------------------------------------------------------------
>Plectranthus_madagascariensis
AGTGTTGGATTCAAAGCGGGTGTTAAAGAGTACAAATTGACTTATTATACTCCTGAATACGAAACCAAAGATACTGATATCTTGGCAGCATTCCGAGTAACTCCTCAACCTGGAGTTCCGCCTGAAGAAGCAGGGGCCGCGGTAGCTGCCGAATCTTCTACTGGTACATGGACAACTGTGTGGACCGATGGACTTACCAGCCTTGATCGTTACAAAGGGCGATGCTACCACATCGACCCCGTTCTTGGAGAAAAAGATCAATATATCTGTTATGTAGCTTACCCTTTAGACCTTTTTGAAGAAGGTTCTGTTACTAACATGTTTACTTCCATTGTAGGAAATGTATTTGGATTCAAAGCCCTACGTGCTCTACGTCTGGAAGATCTGCGAATTCCTACTGCTTATATTAAAACTTTCCAAGGCCCGCCTCATGGGATCCAAGTTGAGAGAGATAAATTGAACAAGTACGGTCGTCCTCTGCTGGGATGTACTATTAAACCTAAATTGGGGTTATCTGCTAAAAACTATGGTAGAGCGGTTTATGAATGTCTCTTCGCTATTGGGTAAAAGATGTTTCTTCTTTGCATTTATTACGAGTCTTTCTCAACCAATATTGTA---------------G---TCTTAT------TA------------CTCCAAAGAAA------GTCA---GCTCCTCTTTGT---CAAAAAGAAATCAAAGATTATTTCTTTTC------TTATATAATTCTCATGTATGTGAATACGAATCTATTTTCGTCTTTCTACGTAACCAA---TCTTTTCATTTACGATCAACATCTTCTGGAGTTTTTCTTGAACGAATTTATTTCTATATAAAAATAG---AACGTCTT---------------------GT------GAACGTCTTTG------------TT---AAGGATTTTCGG---GCGAACCTATGGTTGGTCGA------GGAACCCTGCATGCATTATATTAGGTATCAAGGAAAATGCATTCTGGCTTCAAAAGGGACATCTCTTTTCATGAATAAATGGAAATTTTACCTTGTCACTTTTTGGCAATGGCATTTTTTGGTGTGGTTTCATCCAAGAAGGATTT------GTATAAACCAATTTTC------CAAGCATTCCCTTGAA------ATTTTTGGCTATCTTTCAAACGTGCAAACGGGCCCTTCCGTGGTACGGAGTCAGATTCTAGAAAATGCATTTCTAAT------CAATAATGCTATTAAGAAGCTCGATACCCTTGTTCCAATTATTCCTCTGATTGTGAAATTGGCTAAAGAGAAATTTTGTAACGTATTGGGGCATCCCATTAGTAAGCCGATTTGGGCTGATTTATCAGATTCTAATATTATTGACCGATTTGGGCGTATATGCAGAAAA---------------------------------------------------------
>Polyscias_272
AGTGTTGGATTCAAAGCTGGTGTTAAAGATTACAAATTGACTTATTATACTCCTGACTATGAAACCAAAGATACTGATATCTTGGCAGCATTCCGAGTAACTCCTCAACCTGGAGTTCCACCTGAAGAAGCAGGGGCTGCGGTAGCTGCCGAATCTTCTACTGGTACATGGACAACTGTGTGGACCGATGGACTTACCAGCCTTGATCGTTACAAAGGGCGATGCTACGGAATCGAGCCCGTTACTGGAGAAGAAAATCAATATATTGCTTATGTAGCTTACCCATTAGACCTTTTTGAAGAGGGTTCTGTTACTAATATGTTTACTTCCATTGTAGGTAATGTATTTGGGTTCAAAGCCCTGCGTGCTCTACGTCTGGAAGATCTGCGAATCCCTGTTGCTTATATTAAAACTTTCCAAGGACCGCCTCATGGCATCCAAGTTGAGAGAGATAAATTGAACAAGTATGGTCGTCCCCTATTGGGATGTACTATTAAACCTAAATTGGGGTTATCTGCTAAAAACTACGGTAGAGCGGTTTATGAATGTCTCTTCGCTACTGGGTAAAAGATGCTTCTTCTTTGCATTTATTACGATTCTTTCTCCACGAGTATTGTA------ATTGGAA------------------TA------------CTCCAAATAAA------GCCG---GTTCTTCTTCTT---CAAAAAGAAATCAAAGACTATTCTTCTTC------CTATATAATTCTCATCTATGTGAATACGAATCCATCTTCATCTTTCTCCGTAACCAA---TCTTCTCATTTACGCTCAACATCTTCTGGAACCCTTCTTGAACGAATATATTTCTATGGAAAAATAA---AATATCTT---------------------GT------AAAAGTCTTTG------------TT---AAGGCTTTTCAA---GTCAATCTATTGTTGTTGAA------GGATCCTTTCATGCATTATGTTAGGTATCAAGGAAAATCAATTCTCGCTTCAAAAGGGACGCCCTTTTTAATGAAAAAATGGACATATTACTTTGTTAATTTATGGCAATGTCATTTTTACCTGTGGTCTCAACCGGGAAGGATCT------GTATAAACCAATTATA------CAATAATTCCCTCGAC------CTTCTGGGCTATCTATCAAGTGCGCGGCTAAACCCTTCAATGGTACGCGGTCAAATGCTAGAAAATTCATTTCTAAT------TGATAATGCTATTAATAAGTTCGATACTTTTGTTCCAATTATTCCTCTGATTGGATCATTGGCTAAAGCGAAATTTTGTAACGTATTGGGGCATCCTATTAGTAAGGCGGTTTGGACCGATTTATCAGATTCTGATATTATTGACCGATTTGGGCGTATATGCAGA------------------------------------------------------------
>Ravenea_sambiranensis
AGTGTTGGATTTAAAGCTGGTGTTAAAGATTACAAATTGACTTATTATACTCCTGACTACGAAACCAAAGATACTGATATCTTGGCAGCATTCCGAGTAACTCCTCAACCCGGAGTTCCGCCTGAGGAAGCAGGGGCAGCGGTAGCTGCCGAATCTTCTACTGGTACATGGACAACTGTGTGGACTGATGGACTTACCAGTCTTGATCGTTACAAAGGACGATGCTACCACATCGAACCCGTTGTCGGGGAGGAAAATCAATATATTGCTTATGTAGCTTATCCTTTAGACCTTTTTGAAGAAGGTTCTGTTACTAACATGTTTACTTCCATTGTGGGTAATGTATTTGGTTTCAAAGCCCTACGAGCTCTACGTCTGGAGGATCTGCGAATTCCCCCTTCTTATTCCAAAACTTTCCAAGGCCCGCCTCATGGCATCCAAGTTGAAAGAGATAAGTTGAACAAGTATGGTCGTCCTCTATTGGGATGTACTATTAAACCAAAATTGGGATTATCCGCAAAGAACTACGGTAGAGCGGTTTATGAATGTCTCTTCAATGCTGGATCCAAGATGTTCCTTCTTTACATTTATTGCGATTCTTTCTTCACGAATATCATA------ATTGGAATAG---TCTTAT------TA------------CTCCGAATAAT------TCTA------TTTTTTTTT---CAAAAGAAAATAAAAGACTATTTCGGTTC------CCATATAATTCTTATGTATCTGAATGCGAATTTGTATTAGTTTTTCTTCGTAAACAA---TCTTCTTATTTACGATTAACATCTTCTGGAGCTTTTCTTGAGCGAACACATTTCTATGGAAAAATAG---AACATCTT---------------------AT------AGTAGTGCGCC------------GT---AATTATTTTCAG---AAGACCCTATGGTTCTTCAA------GGATCCCTTCATGCATTATGTTCGATATCAAGGAAAAGCAATTCTGGTTTCAAAGGGGACTCATCTTCTGATGAAGAAATGGAAATGTCACCTTGTCAATTTCTGGCAATATTATTTTCACTTTTGGTCTCAACCGTACAGGATCC------ATATAAACCAATTATC------AAACTGTTCTTTCTAT------TTTCTAGGTTATCTTTCAAGTGTACTAATAAATCTTTCGGCGGTAAGGAATCAAATGCTAGAGAATTCATTTCTAAT------AGATACTGTTATTAAAAAATTCGATACCAGAGTCCCAGTTATTCCTCTTATTGGATCATTGTCTAAAGCTAAATTTTGTACCGTATCGGGGCATCCTATTAGTAAGCCGATCTGGACCAATTTATCAGATTGCGATATTATTGATCGATTTGGTCGGATATGTAGAA-----------------------------------------------------------
>Rhaphiolepis_indica
AGTGTTGGATTCAAAGCTGGTGTTAAAGATTATAAATTGACTTATTATACTCCTGACTATGAAACCAAAGATACTGATATTTTGGCAGCATTTCGAGTAACTCCTCAACCTGGAGTTCCACCTGAGGAAGCAGGGGCCGCGGTAGCTGCTGAATCTTCTACTGGTACATGGACAACTGTATGGACTGACGGTCTTACCAGTCTTGATCGTTACAAAGGTCGATGCTACCACATCGAGCCTGTTGCTGGAGAAGAAAGTCAATTTATTGCTTATGTAGCTTACCCCTTAGACCTTTTTGAAGAAGGTTCTGTTACTAACATGTTTACTTCCATTGTAGGTAATGTGTTTGGGTTCAAGGCCCTGCGCGCTCTACGTCTGGAGGATTTGCGAATCCCTACTGCTTATGTTAAAACTTTCCAGGGCCCGCCTCATGGTATCCAAGTTGAGCGAGATAAATTGAACAAGTATGGCCGCCCTCTATTGGGATGTACTATAAAACCAAAATTGGGGTTATCCGCTAAGAATTACGGTAGAGCAGTTTATGAATGTCTCTTCGCTATTGGGTGGAAGATCCCTCTTCTTTACATTTATTACGACTCTTTCTTCACGAGTATTATA------ATTGGAATAG---TCTTAT------TA------------CTCCAAAAAAA------ATTA---------TTTTTT---CAAAAAGTAATCCACGATTATTCTTGCTC------CTATATAATTCTCATGTATGTGAATACGAATCCATTTTCCTTTTTCTTCGTAATCAA---TCTTCTCATTTACGATTAACCTCTTCTGGTATCTTTTTTGAGCGAATACATTTCTATGAAAAAAAAA---AATATCCT---------------------GT---AGAAGAAGTCTTCG------------TT---AATGATTTTCCGGCCGCCATCTTATGGTTCTTCAA------GGATCCTTTTATGCATTATGTTAGATATCAAGGAAAATCTATTCTGTCTTCGAAGGATACCCCTCTTCTGATGAATAAGTGGAAATATTATCTTGTCAATTTATGGCAATCTCATTCTTATGTGTGGTCTCAACCAGGAAGGATTT------ATATAAACCAATTATC------CAAGCATTCCCTTGAT------TTTTTGGGGTATTTTTCAAGTATGCGACCAAACCTTTCGGTGGTACGGGGTCAAATGCTAGAAAATCCATTTATAAT------GGATAATGCTATGAAGAAGCTTGATACATTAGTTCCAATTATTCCTTTGATTGGATCATTGGCTAAAGTGAAATTTTGTAACGCATTAGGGCATCCTATTAGTAAGTCTACCTGGGCGGATTCGTCGGATTTTGATATTATCGACCGATTTGTGCATATATGCAGAAAT---------------------------------------------------------
>Rhapis_excelsa
AGTGTTGGATTTAAAGCTGGTGTTAAAGATTACAAATTGACTTATTATACTCCTGACTACGAAACCAAAGATACTGATATCTTGGCAGCATTCCGAGTAACTCCTCAACCCGGAGTTCCACCTGAGGAAGCAGGGGCAGCGGTAGCTGCCGAATCTTCTACTGGTACATGGACAACTGTGTGGACTGATGGACTTACCAGTCTTGATCGTTACAAAGGACGATGCTATCACATCGAAACCGTTGTCGGGGAGGAAAATCAATATATTGCTTATGTAGCCTATCCTTTAGACCTTTTTGAAGAAGGTTCTGTTACTAACATGTTTACTTCCATTGTGGGTAATGTATTTGGTTTCAAAGCCCTACGAGCTCTACGTCTGGAGGATCTGCGAATTCCCACTTCTTATTCCAAAACTTTCCAAGGCCCGCCTCATGGCATCCAAGTTGAAAGAGATAAGTTGAACAAGTATGGTCGTCCTCTATTGGGATGTACTATTAAACCAAAATTGGGATTATCCGCAAAGAACTACGGTAGAGCGGTTTATGAATGTCTCTTCAATTCTGGATCCAAGATGTTCCTTCTTTACATTTATTGCGATTCTTTCTTCACGAATATCATA------ATTGGAATAG---TCTTAT------TA------------CTCCGAATAAT------TCTA---TTTTTCTTTTTT---CAAAAGAAAATAAAAGACTATTTCGGTTC------CCATATAATTCTTATGTATCTGAATGCGAATTTGTATTAGTTTTTCTTCGTAAACAA---TCTTCTTATTTACGATTAACATCTTCTGGAGCTTTTCTTGAGCGAACGCATTTCTATGGAAAAATAG---AATATTGT---------------------AT------AGTAGTGCGCC------------GT---AATTATTTTCAG---AAGACCCTATGGTTTTTCAA------GGATCCCTTCATGCATTATGTTCGATATCAAGGAAAAGCAATTCTGGTTTCAAAGGGGACTCATCTTCTGATGAAGAAATGGAAATGTCACCTTGTCAATTTCTGGCAATATTATTTTCACTTTTGGTCTCAACCGTACAGGATTC------ATATAAACCAATTATC------AAACTGTTCTTTCTAT------TTTCTAGGTTATCTTTCAAGTGTACTAATAAATCCTTCGGCGGTAAGGAATCAAATGCTAGAGAATTCATTTCTAAT------AGATACTGTTATTAAAAAATTCGATACCAGAGTCCCAGTTATTCCTCTTATTAGATCATTGTCTAAAGCTAAATTTTGTACCGTATCGGGGCATCCTATTAGTAAGCCGATCTGGACCGATTTATCAGATTGCGATATTATTGATCGATTTGGTCGGATATGTAGAA-----------------------------------------------------------
>Rhipsalis_teres
AGTGTTGGATTTAAAGCAGGTGTTAAAGATTACAAATTGACTTATTATACTCCTGCATATCAACCCCAGGATACCGATATCTTGGCAGCATTCCGAGTAACTCCTCAACCTGGAGTTCCGTCAGAAGAAGCAGGAGCCGCAGTAGCTGCCGAATCTTCTACTGGTACATGGACAACTGTATGGACCGACGGACTTACCAGTCTTGATCGTTACAAAGGACGATGCTACCACATCGATCCCGTTCCTGGAGAAGACAATCAATATATTTGTTATGTAGCTTACCCCTTAGACCTTTTTGAAGAAGGTTCTGTTACTAATATGTTTACTTCCATTGTGGGTAATGTATTTGGGTTCAAAGCCCTGCGTGCTCTCCGTTTGGAGGATTTGCGAATCCCTGTTGCTTATATAAAAACTTTCCAAGGCCCGCCTCACGGTATCCAAGTTGAGAGAGATAAATTGAACAAGTATGGCCGTCCTCTACTGGGATGCACTATTAAGCCGAAATTGGGGTTATCTGCTAAAAACTATGGTCGAGCAGTTTATGAATGTCTCTTCGTTATTGGGTGAAAGATGCTTCTTCTTTGCATTTATTACGATTCTTTCTTTATGAGTATCGTA------ATTGGAATAG---TCTTAT------TA------------CTCCCCAAAAA------TCCA---TTTCGATTTTTT---CAAAAAGGAATCAACGATTATTCTTGTTC------CTATATAATTTCCATGTATGTGAATACGAATCCATTTTCGTTTTTCTCTGTAACCAA---TCCTCTCATTTACGATCAACATCTTTTGGAGCCCTTCTTGAACGAAATTATTTTTATGGAAAGCTAG---AATATGTA---------------------GTAAAAGTAAAAACTTTTA------------CT---AAGGATTTTTGC---GTTATCTTATGGCTTTTCAA------AGACCCTTTCCTGCATTATGTTAGGTATCGAGGAAAGTCAATTCTGGCTTCAAAAGGGACATCTCTTCTGATGCATAAATGGAAATATTTTCTTTTTAATTTTTGGCAATGTCATTTTTCCCTGTGGTCTCCACCAAGAAGAATCT------ATATCAATCGGTTATC------AAAGCATTCTCTCGAC------TTTATGGGTTTTTTTTCAAGTGTTCGACTCAATTCTTCAGTGGTACGGAGTCAAATGGTAGAAAATTCATTTCTAAT------AGATAATCCTATTAATAAATTTGATACCATAGTTCGAATTATTCCTCTGGTTGGATCGTTGGCTAAAGCGAAATTTTGTAACGTATTAGGACATCCCATTAGTAAGTCGGTCTGGACCGATTTATTGGATTCTGATATTATTGATCGGTTTGGGCGCATATGCAGAA-----------------------------------------------------------
>Rosa_hybrida_292
AGTGTTGGATTCAAAGCTGGTGTTAAAGATTATAAATTGACTTATTATACTCCGGAGTATGAAACCAAAGATACTGATATCTTGGCAGCATTTCGAGTAACTCCTCAACCTGGAGTTCCGCCTGAGGAAGCAGGGGCAGCGGTAGCTGCGGAATCTTCTACTGGTACATGGACAACTGTATGGACTGATGGGCTTACCAGTCTTGATCGTTACAAAGGGCGATGCTACCACATTGAACCTGTTGCTGGAGAAGAAAGTCAATTTATTGCTTATGTAGCTTACCCCTTAGACCTTTTTGAAGAGGGTTCGGTTACTAACATGTTTACTTCCATTGTAGGTAATGTGTTTGGGTTCAAGGCCTTGCGCGCTCTACGTCTGGAGGATTTACGAATCCCTACTGCTTATGTTAAAACTTTCCAAGGCCCGCCTCACGGGATCCAAGTTGAAAGAGATAAATTGAACAAGTATGGCCGCCCCCTATTGGGATGTACTATTAAACCTAAATTGGGG-----------------------------TTTCAGATGT--CTTCGCTACTGCGTGAAAGATCCCTCTTCTTTGCATTTATTACGGCTCTTTCTTCACGAGTATTATA------ATTGGAATAC---TCTTAT------TA------------CTCCAAAAAAA------TCCA---------TTTTTG---CAAAAAGTAATCAAAGATTATTCTTGCTC------CTATATAATTCTTATGTATGTGAATACGAATCCATTTTACTTTTTCTCCGTAACCAA---TCTAATCATTTACGATTAACCTCTTCTGGGATTCTTTTTGAGCGAATACGTTTTTATGAAAAAATAA---AATATCCT---------------------GT---CGAAGAAGTCTTTG------------CT---AACGATTTTCCG---GCCACCTTATGGTTCTTCAA------GGATCCTTTTATACAGTATGTTAGATATCAAGGAAAATCGATTCTGGCATCAAAAGATACTCCTCTTCTGATGAATAAGTGGAAATATTATCTTGTCCATTTTTGGCAATGTCATTTTTATGTATGGTCTCAACCAGGAAGAATCC------ATATAAACCAATTATC------CAAGCATTCTTTTGAT------TTTTTGGGTTATCTTTCAAGCATACGGCCGAATATTTCAGTGGTACGGAGTCAATTGCTAGAAAATTCGTTTTTAAT------GGATAATGCTATGAAGAAGCTTGATACATTATTTCCAATTATTCCAATGATAGGATCGTTGGCTAAAGTGAAATTTTGTAACACATCAGGGCATCCTATTAGTAAGTCCAGCTGGGCGGATTCGTCGGATTCTGATATTATCGACCGATTTGTGCGTATAGGCGGA------------------------------------------------------------
>Rosmarinus_officinalis_207
AGTGTTGGATTCAAAGCGGGTGTTAAAGAGTACAAATTGACTTATTATACTCCTGAATACGAAACCAAAGATACTGATATCTTGGCAGCATTCCGAGTAACTCCTCAACCCGGAGTTCCACCTGAAGAAGCAGGGGCCGCGGTAGCTGCCGAATCTTCTACTGGTACATGGACAACTGTGTGGACCGATGGACTTACCAGCCTTGATCGTTACAAAGGGCGATGCTACCACATTGAGCCCGTTCCTGGAGAAAAAGATCAATATATCTGTTATGTAGCTTACCCTTTAGACCTTTTTGAAGAAGGTTCTGTTACTAACATGTTTACTTCCATTGTAGGAAATGTATTTGGATTCAAAGCCTTACGTGCTCTACGTCTGGAAGATCTGCGAATTCCTGTTGCTTATGTTAAAACTTTCCAAGGCCCGCCTCATGGGATCCAAGTTGAGAGAGATAAATTGAACAAGTACGGTCGTCCTCTGCTGGGATGTACTATTAAACCTAAATTGGGGTTATCTGCTAAAAACTATGGTAGAGCGGTTTATGAATGTCTCTTCGCCTTTGGGTAAAAGATGTTTCTTCTTTGCATTTATTACGAGTCTTTCTCAACGAAT------------ATTGGAATAG---TGTTCT------TA------------CTCGAAAGAAA------GTAA---GCTTCTCTTTGT---CAAAAAGAAATCAAAGGTTATTTTTTTTC------TTATATAATTCTCATGTATGTGAATACGAATCTATTTTCGTCTTTCTACGTAACCAA---TTTTTTCATTTACGATCAACATCTTCTGGAGTTCTTCTTGAACGAATTTATTTCTCTATAAAAATAG---AACGTCTT---------------------AT------GAACGGCTTTG------------TT---AAGGATTTTCGG---ACCAACCTAGGGTTGGTTGA------GGAACCCTGCATGCATTATATCAGGTATCAAAGAAAATCCATTCTGGCTTCCAAAGGGACATCCCTTTTCATGAATAAATGGAAATTTTACCTTGTCACTTTTTGGCAATGGCATTTTTCGGTGTGGTTTCATCCAAGAAGGATTT------CGATAAACCAATTTTC------CAAGCATTCCCTTGAA------ATTTTGGGCTATCTTTCAAACGTGCAAATGAACCCTTCCGTGGTACGGAGTCAAATTCTAGAAAATGCATTTCTAAT------CAATAATGCTATTAAGAAGCTCGATACCCTTGTTCCAATTATTCCTCTGATTGCGGAATTGGCTAAAGCGAAATTTTGTAACGTATTGGGGCATCCCATTAGTAAGCCGATTCGGGCTGATTTATCAGATTCTAATATTATTGACCGGTTTGCGCGTATATGCAGA------------------------------------------------------------
>Rosmarinus_officinalis_378
AGTGTTGGATTCAAAGCGGGTGTTAAAGAGTACAAATTGACTTATTATACTCCTGAATACGAAACCAAAGATACTGATATCTTGGCAGCATTCCGAGTAACTCCTCAACCCGGAGTTCCACCTGAAGAAGCAGGGGCCGCGGTAGCTGCCGAATCTTCTACTGGTACATGGACAACTGTGTGGACCGATGGACTTACCAGCCTTGATCGTTACAAAGGGCGATGCTACCACATTGAGCCCGTTCCTGGAGAAAAAGATCAATATATCTGTTATGTAGCTTACCCTTTAGACCTTTTTGAAGAAGGTTCTGTTACTAACATGTTTACTTCCATTGTAGGAAATGTATTTGGATTCAAAGCCTTACGTGCTCTACGTCTGGAAGATCTGCGAATTCCTGTTGCTTATGTTAAAACTTTCCAAGGCCCGCCTCATGGGATCCAAGTTGAGAGAGATAAATTGAACAAGTACGGTCGTCCTCTGCTGGGATGTACTATTAAACCTAAATTGGGGTTATCTGCTAAAAACTATGGTAGAGCGGTTTATGAATGTCTCTTCGCCTTTGGGTAAAAGATGTTTCTTCTTTGCATTTATTACGAGTCTTTCTCAACGAAT------------ATTGGAATAG---TGTTCT------TA------------CTCGAAAGAAA------GTAA---GCTTCTCTTTGT---CAAAAAGAAATCAAAGGTTATTTTTTTTC------TTATATAATTCTCATGTATGTGAATACGAATCTATTTTCGTCTTTCTACGTAACCAA---TTTTTTCATTTACGATCAACATCTTCTGGAGTTCTTCTTGAACGAATTTATTTCTCTATAAAAATAG---AACGTCTT---------------------AT------GAACGGCTTTG------------TT---AAGGATTTTCGG---ACCAACCTAGGGTTGGTTGA------GGAACCCTGCATGCATTATATCAGGTATCAAAGAAAATCCATTCTGGCTTCCAAAGGGACATCCCTTTTCATGAATAAATGGAAATTTTACCTTGTCACTTTTTGGCAATGGCATTTTTCGGTGTGGTTTCATCCAAGAAGGATTT------CGATAAACCAATTTTC------CAAGCATTCCCTTGAA------ATTTTGGGCTATCTTTCAAACGTGCAAATGAACCCTTCCGTGGTACGGAGTCAAATTCTAGAAAATGCATTTCTAAT------CAATAATGCTATTAAGAAGCTCGATACCCTTGTTCCAATTATTCCTCTGATTGCGGAATTGGCTAAAGCGAAATTTTGTAACGTATTGGGGCATCCCATTAGTAAGCCGATTCGGGCTGATTTATCAGATTCTAATATTATTGACCGGTTTGCGCGTATATGCAGAAATATTTCTC--------------------------------------------------
>Roystonea_regia
AGTGTTGGATTTAAAGCTGGTGTTAAAGATTACAAATTGACTTATTATACTCCTGACTACGAAACCAAAGATACTGATATCTTGGCAGCATTCCGAGTAACTCCTCAACCCGGAGTTCCGCCTGAGGAAGCAGGGGCAGCGGTAGCTGCCGAATCTTCTACTGGTACATGGACAACTGTGTGGACTGATGGACTTACCAGTCTTGATCGTTACAAAGGACGATGCTACCACATCGAAAGCGTTGTCGGGGAGGAAAATCAATATATTGCTTATGTAGCTTATCCTTTAGACCTTTTTGAAGAAGGTTCTGTTACTAACATGTTTACTTCCATTGTGGGTAATGTATTTGGTTTCAAAGCCCTACGAGCTCTACGTCTGGAGGATCTGCGAATTCCCACTTCTTATTCCAAAACTTTCCAAGGCCCGCCTCATGGTATCCAAGTTGAAAGAGATAAGTTGAACAAGTATGGTCGTCCTCTATTGGGATGTACTATTAAACCAAAATTGGGATTATCCGCAAAGAACTACGGTAGAGCGGTTTATGAATGTCTCTTCAATGCTGGATCCAAGATGTTCCTTCTTTACATTTATTGCGATTCTTTCTTCACGAATATCATA------ATTGGAATAG---TCTTAT------TA------------CTCCGAATAAT------TCTA---TTTTTTTTTTTT---CAAAAGAAAATAAAAGACTATTTCGGTTC------CCATATAATTCTTATGTATCTGAATGCGAATTTGTATTAGTTTTTCTTCGTAAACAA---TCTTCTTATTTACGATTAACATCTTCTGGAGCTTTTCTTGAGCGAACACATTTCTATGGAAAAATAG---AACATCTT---------------------AT------AGTAGTAGTAG------TGCGCCGT---AATTATTTTCAG---AAGACCCTATGGTTCTTCAA------GGATCCCCTCATGCATTATGTTCGATATCAAGGAAAAGCAATTCTAGTTTCAAAGGGGACTCATCTTCTGATGAAGAAATGGAAATGTCACCTTGTCAATTTCTGGCAATATTATTTTCACTTTTGGTCTCAACCGTACAGGATCC------ATATAAACCAATTATC------AAGCTGTTCTTTCTAT------TTTCTAGGTTATCTTTCAAGTGTACTAATAAATCCTTCGGCGGTAAGGAATCAAGTGCTAGAGAATTCATTTCTAAT------AGATACTGTTATTAAAAAATTCGATACCAGAGTCCCAGTTATTCCTCTTATTGGATCATTGTCTAAAGCTAAATTTTGTACCGTATCGGGGCATCCTATTAGTAAGCCGATCTGGACCAATTTATCAGATTGCGATATTATTGATCGATTTGGTCGGATATGTAGAA-----------------------------------------------------------
>Ruellia_419
TTTGTTGGATTCAAAGCGGGTGTTAAAGAGTACAAATTGACTTATTATACTCCTGAATATGAAACCAAAGATACTGATATCTTGGCAGCATTCCGAGTAACTCCTCAACCGGGAGTTCCACCTGAAGAAGCAGGGGCCGCGGTAGCTGCCGAATCTTCCACCGGTACATGGACAACCGTGTGGACCGATGGACTTACCAGCCTTGATCGTTACAAAGGGCGATGCTACAACATCGAGCCCGTTCCTGGCGAAGCAGATCAATATATCTGTTATGTAGCTTACCCTTTAGACCTTTTTGAAGAAGGTTCTGTTACCAACATGTTTACTTCCATTGTAGGAAATGTATTTGGATTCAAAGCCCTGCGTGCTCTACGTCTGGAAGATCTGCGAATCCCTACTGCTTATGTTAAAACTTTCCAGGGTCCGCCTCATGGGATCCAAGTTGAGAGAGATAAATTGAACAAGTATGGTCGTCCTCTGCTGGGATGTACTATTAAACCTAAATTGGGGTTATCTGCTAAAAACTATGGTAGAGCGTGTTATGAATGTCTCTTCGATATAGGGTAAAAGATGCCTCTTCTTTGCATTTATTACGATTCCTTATGAACGAGTATTGGA------ATTGGAATCT---TTTTAT------TA------------GGCCAAAGAAA------ACCA---GTTACTCTTTTT---CAAAAAGAAATCTAAGATTATTCTTATTC------TTAGATAATTCTCATGTATGGGAATATGAATCCATTTTCTTCTTTTTCCGTAACCAA---TCTTCTCATTTACGATCAACATCTTCTGGAGGTTTTCTTGAACGAATCGATTTCCATGGAAAAATAG---AACATCTT---------------------TT------GAACATCTTTGTTTTTGTTAAGGTT---AAGGATTTTCAG---GTGAACCTATGGTTGGTCAA------GAAACCTTGCATGCATTATATTAGGTATCAAAGAAGATTCCTCTTGGCTTCAAAAGGGACGTTCCATTTCATGAATAAATGGAAATGTTACCTTGTCACTTTTTGGCAATGGCATTTTTCGCTGTGGTTTCATTCAAGAAGGATTT------ATAGAAAGCAATTATC------CAATCATTTTCTTGAA------TTTGTGGGCTATCTTTCACGTGTGCTGATGAAACCTTCAGTCGTACGGAGCCAAATTCTCGAAAATGCATTTCCAAT------CAATAATGCCATTAAGAAGTTCGATCTTCTTATTCCAACTAGTCCTCTGATTGCGTCATTGGCTAAAGCAAAATTTTGTAACGTATTAGGGCATCCTATTAGTAAGCCAGTTTGGGCTGATTTATCAGATTCTAATATTATCGACCGATTTGCGCGTATATGCAG-------------------------------------------------------------
>Ruellia_426
TTTGTTGGATTCAAAGCGGGTGTTAAAGAGTACAAATTGACTTATTATACTCCTGAATATGAAACCAAAGATACTGATATCTTGGCAGCATTCCGAGTAACTCCTCAACCGGGAGTTCCACCTGAAGAAGCAGGGGCCGCGGTAGCTGCCGAATCTTCCACCGGTACATGGACAACCGTGTGGACCGATGGACTTACCAGCCTTGATCGTTACAAAGGGCGATGCTACAACATCGAGCCCGTTCCTGGCGAAGCAGATCAATATATCTGTTATGTAGCTTACCCTTTAGACCTTTTTGAAGAAGGTTCTGTTACCAACATGTTTACTTCCATTGTAGGAAATGTATTTGGATTCAAAGCCCTGCGTGCTCTACGTCTGGAAGATCTGCGAATCCCTACTGCTTATATTAAAACTTTCCAGGGTCCGCCTCATGGGATCCAAGTTGAGAGAGATAAATTGAACAAGTATGGTCGTCCTCTGTTGGGATGTACTATTAAACCTAAATTGGGGTTATCTGCTAAAAACTATGGTAGAGCGTGTTATGAATGTCTCTTCGATATAGGATAAAAGATGCCTCTTCTTTACATTTATTACGATTCGTTATGAACGAGT------------ATTGGAATCT---TTTTAT------TA------------GGCCAAAGAAA------GCCA---GTTACTCCTTTT---CAAAAAGAAATCTAAGATTTTTCTTATTC------TTACATAATTCTCATGTATGGGAATATGAATCCATTTTCTTCTTTTTCCGTAACCAA---TCTTCTCATTTACGATCAACATCTTCTGGAGGTTTTCTTGAACGAATCGATTTCCATGGAAAAATAG---AACATCTT---------------------TT------GAACATCTTTGTTTTTGTTAAGGTT---AAGGATTTTCAG---GTGAACCTATGGTTGGTCAA------GAAACCTTGCATGCATTATATTAGGTATCAAAGAAGATTCCTCTTGGCTTCAAAAGGGACGTTCCATTTCATGAATAAATGGAAATGTTATCTTGTCACTTTTTGGCAATGGCATTTTTCGCTGTGGTTTCATTCAAGAAGGATTT------ATAGAAAGCAATTATC------CAATCATTTTGGAGAA------TTTGTGGGCTATCTTTCACGTGTGCTGATGAAACCTTCAGTCGTACGGAGCCAAATTCTCGAAAATGCATTTCCAAT------CAATAATGCCATTAAGAAGTTCGATATTCTTATTCGAATTAGTCCTCTGATTGCGTCATTGGCTAAAGCAAAATTTTGTAACGTATTAGGGCATCCTATTAGTAAGCCAGTTTGGGCTGATTTATCGGATTCTAATATTATCGACCGATTTGGGCGTATATGCAGAA-----------------------------------------------------------
>Ruspolia_hypocrateriformis
AGTGTTGGATTCAAAGCGGGTGTTAAAGAGTACAAATTGACTTATTATACTCCTGAATACGAAACCAAAGATACTGATATCTTGGCAGCATTCCGAGTAACTCCTCAACCCGGGGTTCCGCCTGAAGAAGCAGGAGCCGCGGTAGCTGCGGAATCTTCCACCGGTACATGGACAACCGTGTGGACCGATGGACTTACCAGTCTTGATCGTTACAAAGGGCGATGCTACAACATCGAGCCCGTTCTTGGCGAAACAGATCAATATATCTGTTATGTAGCTTACCCTTTAGACCTTTTTGAAGAAGGTTCTGTTACCAACATGTTTACTTCCATTGTGGGAAATGTATTTGGATTCAAAGCCCTGCGTGCTCTACGTCTGGAAGATCTTCGAATCCCTCCTGCTTATATTAAAACTTTCCAAGGTCCCCCTCATGGGATCCAAAGTGAGAGAGATAAGTTGAACAAGTATGGTCGTCCTCTGCTGGGATGTACTATTAAACCTAAATTGGGGTTATCCGCTAAAAACTATGGTAGAGCGTGTTATGAATGTCTCTTCGCTATTGGTTAAAAGATGCTTCTTCTTTGCATTTATTACGATTCTTTCTCAACGAGTATTGTA------ATTGGAATAC---TCTTAT------TA------------GGCTAAATAAA------GCCA---GTTCCTCTTTTT---CAAA---------AAGATTATTCTTATTC------TTATATAATTCTTATGTAGGGGAATATGAATCCATTTTCTTCTTTTTACGTAACCAA---TCTTCTCATTTACGATCAACATCTTTTGGAGTTTTTCTTGAACGAATCTATTTCTATGCAAAAATAG---AATATCTT---------------------GT------GAACGTCTTTG------TTAAGGTT---AAGGATTTTCAG---GTGAACCTATGGTTGGTCAA------GGAACCTTGCATGCATTATATTAGGTATCAAAGAAGATTCATCTTGGCTTCAAAAGGGACGTCACTTTTCATGAATAAATGGAAATGGTATCTTGTCACTTTTTGGCAATGGCATTTTTCGCTATGGTTTCATCCAAGAAGGATTT------ATAGAAACGAATTATC------CAATCATTTCCTTGAA------TTTTTGGGCTATCTTTCAAGGGTGCAGATGAAATCTTCAGTGATACGGAGCCAAATTCTCGAAAATGCATTTCCAAT------CAATAATGCTATTAAGAAGTTCGATACCCTTATTCCAATTTTTCCTCTGATTGCGTCATTGGCTAAAGCGAAATTTTGTAATGTATTAGGCTATCCTATTAGTAAGTCGGTTTGGGCTGATTTATCAGATTCTAATATTATTGACCGATTTGGGCGTATATG----------------------------------------------------------------
>Salvia_splendens_274
AGTGTTGGATTCAAAGCGGGTGTTAAAGAGTACAAATTGACTTATTATACTCCTGAATACGAAACCAAAGATACTGATATCTTGGCAGCATTCCGAGTAACTCCTCAACCTGGAGTTCCGCCTGAAGAAGCAGGGGCCGCGGTAGCTGCCGAATCTTCTACTGGTACATGGACAACTGTGTGGACCGATGGACTTACTAGCCTTGATCGTTACAAAGGGCGATGCTACCACATTGAGCCCGTTCCTGGAGAAAAAGATCAATATATCTGTTATGTAGCTTACCCTTTAGACCTTTTTGAAGAAGGTTCTGTTACTAACATGTTTACTTCCATTGTAGGAAATGTATTTGGATTCAAAGCTCTACGTGCTCTACGTCTGGAAGATCTGCGAATTCCTGTTGCTTATATTAAAACTTTCCAAGGCCCGCCTCATGGGATCCAAGCTGAGAGAGATAAATTGAACAAGTACGGTCGTCCTCTGCTGGGATGTACTATTAAACCTAAATTGGGGTTATCTGCTAAAAACTATGGTAGAGCGGTTTATGAATGTCTCTTCGCCATTGGGTAAAAGATGTTTCTTCTTTGCATTTATTACGAGTCTTTCTCAACGAATATTGGA------ATTGGAGTAG---TCTTCT------TA------------CTCCAAAGAAA------GTAA---GCTTCTCTTTGT---CAAAAAGAAATCAAAGGTTATTTTTTTTC------TTATACAATTCTCATGTATGTGAATACGAATCTTTTTTCACCTTTCTACGTAACCAA---TCTTTTCATTTACGATCAACGTCTTCTGGAGTTCTTCTTGAAAGAATCTATTTCTATATAAAAATAG---AAGGTCTT---------------------AT------GAACACCTTTG------------TT---AAGAATTTTCAG---GCGAACCTAGGGTTGGTCGA------GGAACCCTGCATGCATTATATTAGGTATCAAAGAAAATCCATTCTGGCTTCAAAAGGGACATCCCTTTTCATGAATAAATGGAAATTTTACCTTGTCACTTTTTGGCAATGGCATTTTTCGGTGTGGTTTCATCCAAGAAGGATTT------GGATAAACCAATTTTC------CAAGCATTCCCTTTCC------TTTTTGGGTTATATTTCAAACGTGCAAATAAACCCTTCCGTGGTACGGAGTCAAATTCTAGAAAATGCATTTCTAAT------CAATAATTCTATTAAGAAGCTCGATACCCTTGTTCCAATTATTCCTCTGATTTCGGAATTGGCTAAAGCGAAATTTTGTAACGTATTTGGGCATCCCATTAGTAAGCCGATTCGGGCTGATTTATCAGATTCTAATATTATTGACCGATTTGCGCGTATATGCAGA------------------------------------------------------------
>Salvia_viridis
AGTGTTGGATTCAAAGCGGGTGTTAAAGAGTACAAATTGACTTATTATACTCCTGAATATGAAACCAAAGATACTGATATCTTGGCAGCATTCCGAGTAACTCCTCAACCCGGAGTTCCGCCTGAAGAAGCAGGGGCCGCGGTAGCTGCCGAATCTTCTACTGGTACATGGACAACTGTGTGGACCGATGGACTTACCAGCCTTGATCGTTACAAAGGGCGATGCTACCACATTGAGCCCGTTCCTGGAGAAAAAGATCAATATATCTGTTATGTAGCTTACCCTTTAGACCTTTTTGAAGAAGGTTCTGTTACTAACATGTTTACTTCCATTGTAGGAAATGTATTTGGATTCAAAGCCCTACGTGCTCTACGTCTGGAAGATCTGCGAATTCCTGTTGCTTATGTTAAAACTTTCCAAGGCCCGCCTCATGGGATCCAAGTTGAGAGAGATAAATTGAACAAGTACGGTCGTCCTCTGCTGGGATGTACTATTAAACCTAAATTGGGGTTATCTGCTAAAAACTATGGTAGAGCGGTTTATGAATGTCTCTTCGCCTTTGGGTAAAAGATGTTTCTTCTTTGCATTTATTACGAGTCTTTCTCAACGAAT------------ATTGGAATAG---TCTTCT------TA------------CTCCAAAGAAA------GTCA---GCTTCTCTTTGT---TAAAAACGAATCAAAGGTTATTTTTTTTC------TTATATAATTCTCATGTATGTGAATACGAATCTATTTTCGTCTTTCTACGTAACCAA---TTTTTTCATTTACGATCAACATCTTCTGGAGTTCTTCTTGAACGAATTTATTTCTCTATAAAAATAG---AACGTCTT---------------------AT------GGATGTCTTTG------------TT---AAGGATTTTCGG---ACCAACCTAGGGTTGGTCGA------GGAACCCTGCATGCATTATATCAGATATCAAAGAAAATCCATTCTGGCTTCCAAAGGGACATTCTTTTTCATGAATAAATGGAAATTTTACCTTGTCACTTTTTGGCAATGGCATTTTTCGGTGTGGTTTCATCCAAGAAGGATTT------CGATAAACCAATTTTC------CAAGCATTCCCTTGAA------ATTTTGGGCTATCTTTCAAACGTGAAAATGAACCCTTCCGTGGTACGGAGTCAAATTTTAGAAAATGCATTTCTAAT------CAATAATGCTATTAAGAAGCTGGATACCCTTGTTCCAATTAGTCCTCTGATTGCGGAATTGGCTAAAGCTAAATTTTGTAACGTATTGGGGCATCCCATTAGTAAGCCAATTTGGGCTGATTTATCAGATTCTAATATTATTGACCGGTTTGCGCGTATATGCAGA------------------------------------------------------------
>Sansevieria_trifasciata
AGTGTTGGATTTAAAGCTGGTGTTAAAGATTACAGATTGACTTATTATACTCCTGATTACGAAACCAAAGATACTGATATCTTGGCAGCATTCCGAGTAACTCCTCAACCCGGAGTTCCCGCTGAAGAAGCAGGGGCTGCGGTAGCTGCCGAATCCTCTACTGGTACATGGACAACTGTGTGGACTGATGGACTTACCAGTCTTGATCGTTACAAAGGACGATGCTACCACATTGAGGCCGTTGTTGGGGAAGAAAATCAATATATTTGTTATGTAGCTTATCCTTTAGACCTTTTTGAAGAAGGTTCTGTTACTAACATGTTTACTTCCATTGTGGGTAATGTATTTGGTTTCAAAGCCCTACGAGCTCTACGTCTGGAGGATCTGCGAATTCCCCCTGCTTATACCAAAACTTTCCTAGGCCCGCCTCATGGCATCCAATCTGAAAGAGATAAATTGAACAAGTATGGTCGTCCCCTATTGGGATGTACTATTAAACCAAAATTGGGATTATCCGCAAAAAACTACGGTAGAGCGGTTTATGAATGTCTCTTCAATGCTGGGTTCAAGATGTTCCCTTTTTACATTTATTGCAGTTCTTTCTTCGCGAATATCATA------ATTTGAATAGTTTTCTCAT------TA------------CTCAGAAGAAA------TCCA---TTTGCCTTTTTT---CAAAAGAAAATAAAAGATTATTTCGGTTC------CTATACAATTCTTATGTATTTGAATGGGAATTTTTATTCGTTTTTATTCGTAAACAA---TCTTCTTATTTACGATTAACATCTTCTGGAACCTTTCTTGAGCGAACACATTTGTATGAAAAAATGG---AACATCTTCAAATAGAACATTTT------GT------AGTAGTATGTC------------GT---AACTATTTTCAT---AGAACCCTATGGTTCTGTAA------AGATCCTTTCATGCATTATGTTCGATATCAAGGAAAAGCAATTCTTGCTTCAAAGGGGACTCATCTTCTGATGAAGAAATGGAAATATCATTTTTTCAATTTCTGGCAATATTATTTTCATATTTGGTCGCAACCGTACAGGATCC------ATATAAACCAATTATC------AAACTATTCTTTTTAT------TTTCTGGGTTATCTTTCAAGTTTACTACTCTATTTTTCAGCGGTAAGGAATCAAATGTTAGAGAATTCATTTCTAAT------AGATACCATTACTAAGAAATTTGATACCATAGTCCCAGTTATTTTTCTTGTTGGATCTTTGGCTAAAGCTAAATTTTGTACTGTATCGGGCCATCCTATTAGTAAACCGATCTGGACCGATTTATCGGATTCTGATATTCTTGATCGATTCGGTCGGGTATGTAGA------------------------------------------------------------
>Saxifraga_stolonifera
AGTGTTGGATTCAAAGCCGGTGTTAAAGATTACAAATTGACTTATTATACGCCTGATTATGAAACCAAAGATACTGATATCTTGGCAGCATTCCGAGTAACTCCTCAACCTGGAGTTCCGCCTGAGGAAGCAGGGGCCGCGGTAGCTGCTGAATCTTCTACTGGTACATGGACAACTGTGTGGACCGATGGACTTACTAACCTTGATCGTTACAAAGGACGATGCTATCACATCGAGCCCGTTGCTGGAGAAGAAAATCAATTTATTGCTTATGTAGCTTATCCCTTAGACCTTTTTGAAGAAGGTTCTGTTACTAACCTGTTTACTTCCATTGTGGGTAATGTATTTGGGTTCAAAGCCCTGCGCGCTCTACGTCTAGAGGATCTGCGAATCCCTCCTGCTTATACTAAAACTTTTCAAGGCCCGCCCCATGGCATCCAAGTTGAGAGAGATAAATTGAACAAGTATGGTCGGCCCCTATTGGGATGTACTATTAAACCTAAATTGGGGTTATCCGCTAAGAACTACGGTAGAGCAGTTTATGAATGTCTCTTCGCTCCTGGTTGAAAGATGCCTCTTCTTTGCATTTATTACGCTTCCTTCTCTATGAGTATCAGA------GTGGTAATAG---GCTTAGTACTCCAA------------CGCCAAAGAAA------TCCA---TTTCTATTGTTT---CAAAAAGTAATCAAAGATTTTTCTTGTTT------CTATATAATTCTTATGTATGTGAATACGAATCCATCTTCATTTTTCTTTGTAACCAA---TCTTCTCATTTACGATCAACATCTTCTGGAACTCTTTTTGAGCGAATATATTTCTATGGAAAAAGAA---AGACTCTT---------------------GT------AGAAGTCGTTT------------CG---AATGATTTTCCG---CCCGTGCTATGGTTGTTCAA------AGATCCTTTGATGCACTATGTTAGGTATCAAGGAAAAGCGATTCTGGCGTCAAAAGGCAGGCCCC------CAAATAAATGGAAATATTACCTTGTAAATTTTTGGCAATGCCATTTGTCCCTATGGTCTAACCCAGTAAGGATCC------ATATAAACCAATTCTC------TAATCATTCCTTCGGC------TTTCTGGGCTATCTTGTGAGTGTGCGGGTAACTCTTTCCGTGGTACGGAGTCAAATGCTAGAAAATGCCTTTCTAAT------AGATAATGCTAGTAAGAAGTTCGATATTAGAGTTCCAATTATTCCTCTAATTAGATCATTGGCTAAAGCTAAATTTTGTAATGTAATAGGGGATCCTATTAGTAAGTCGGCTTGGTCCGATTCATTGGATTCTGATATTATTGACAGATTTGCGTGCATATGCAGA------------------------------------------------------------
>Scabiosa_236
AGTGCTGGATTCAAAGCGGGCGTTAAAGATTACAAATTGACTTATTATACTCCTGACTATGAAACCAAAGATACTGATATCTTGGCAGCATTCCGAGTAACTCCTCAACCTGGAGTTCCACCTGAAGAAGCAGGGGCCGCAGTAGCTGCCGAATCTTCAACTGGTACATGGACAACTGTGTGGACCGATGGGCTTACCAGTCTTGATCGTTATAAAGGTCGATGCTACCACATCGAGCCCGTTGCTGGAGAAGAAAATCAATTTATTGCTTATGTAGCTTACCCATTAGACCTTTTTGAAGAAGGTTCTGTTACTAACATGTTTACTTCTATTGTGGGTAATGTATTTGGGTTCAAAGCCCTGCGCGCTCTACGTCTGGAAGATCTGCGAATCCCTGTCGCTTATGTTAAAACTTTCCAAGGCCCGCCTCATGGCATCCAAGTTGAGAGAGATAAATTAAACAAGTATGGTCGCCCCCTATTGGGATGTACTATTAAACCTAAATTGGGGTTGTCTGCTAAAAACTATGGTAGAGCAGTTTATGAATGTCTCTTCGCTACTGGGTAAAAGATGCCCCCTCTTTGCATTTATTACGATTCTTTCTCCACGACTATTGTC------ATTCGACTAG---TCTTTT------TA------------TTCCAAAGAAA------GCCA---ATTCGTTTTTTT---CAAAACGAAAGCAAAGATTATTCTTCTTC------CTATATAATTCTCATCTATGTGAATACGAATCCATCTTCGTCTTTCTCCGTAACCAA---TCTTCTCATCTACAATCAACATCTTCTGGAGCTTTTCTTGAACGAATCTATTTTTATGAAAAAATAG---AACATCTT---------------------GT------AGAAGTCTTTG------------CT---AAAGATTTTCAA---GTCAAATTAGGGTTGTTCAA------GGATCCTTTGATGCATTATGTTAGATATCAAGGAAAGTCAATTCTTGCTTCAAAGGAGAACGTTCTTTTGATGCATAAATGGAAAGAGTACTTTGTACGTTTCTGGCAATGTCATTTTTACCAGTGGTTTCAACCAGGAAGGATCT------ATATAAACCCATTTTA------CAAACATTCCCTCGAC------CTTCTGGGCTATCTTTCAAGTGTGCGGCTAAACCCTTTAACGGTACGCAGTCAAATGCTAGAAAATTCTTTTCTAAT------CGAGAATGCTGGTAAGAAGTTCGATACCATTCTTCCAATGATTCCTCTGATTGGATCATTGGTTAAAGCGAAATTTTGTAACGTATTAGGACATCCTGTTAGTAAGGTAGTTTGGGCGGATTTCTCAGATTCCGATATTATTGACCGATTTGGGCGTATATGCAGA------------------------------------------------------------
>Senecio_rowleyanus
AGTGTTGGATTCAAAGCTGGTGTTAAAGATTATAAATTGACTTATTATACTCCTGACTATGAAACCAAGGATACTGATATCTTGGCAGCATTTCGAGTAACTCCTCAACCAGGAGTTCCGCCTGAAGAAGCAGGGGCCGCAGTAGCTGCCGAATCTTCTACTGGTACATGGACAACTGTGTGGACCGATGGACTTACGAGCCTTGATCGTTACAAAGGCCGATGCTATGGAATCGAGCCTGTTCTTGGAGAAGAAAATCAATTTATTGCTTATGTAGCTTACCCATTAGACCTTTTTGAAGAAGGTTCTGTTACTAACATGTTTACTTCCATTGTAGGTAATGTATTTGGGTTCAAAGCCCTGCGTGCTCTACGTCTGGAAGATTTGCGAATCCCTACTGCGTATGTTAAAACTTTCCAAGGTCCGCCTCACGGTATCCAAGTTGAGAGAGATAAATTGAACAAGTATGGTCGTCCTCTATTGGGATGTACTATTAAACCTAAATTGGGTCTATCCGCTAAAAACTACGGTAGAGCTGTTTATGAGTGTCTCTTCGCTATTGGATAAAAGATGCTTCCTCTTTGCATTTATTAAGATTCTTTCTCCATGAGTGTCATA------ATTGGGATAG---TCTTATTACTTCAA------------ATTCAAAGAAA------GCCA---GTTCTTCTTTTT---CAAAAATAAATAAAAGACTATTATTCTTC------CTATATACTTCTCATGTATGTGAATATGAATCTAGCTTCCTATTTCTCCGTAACCAA---TCTTCTCACTTACGATCAACATCTTCTGGAGCCCTTATTGAACGAATATATTTCTATGGAAAAATGG---AGCATCTT---------------------GC------AGAAGTCTTTG------------CC---AGGGCTTTTCAA---GCGAATTTATGGTTGTTCAA------AGATCCTTTCATGCATTGTGTTAGGTATCAAGGAAAATCAATTATTGCTTCAAAAGGGACGTTTCTTTTGATGAATAAATGGAAATATTACTTTGTCAATTTCTGGAAATCCCATTTTTACCTGTGGTCTCAACCAGGAAGGATTT------ATATAAACCAATTATC------CAATCATTCCCTTGAC------TTTCTGGGTTATCGTTCAAGTGTGCGGCTAAAGCCTTCAATGGTACGCAGTCAAATGCTAGAAAATGCATTTATAAT------TGATAATGCTATTAAGAAGTTTGATACCCTTGTTCCAATTATGCCTCTGATTGGATCATTGGCTAAATCTAAATTTTGTAACGCAGTGGGGCGTCCTATTGGTAAGGCGATTTGGGCCGATTTCTCAGATTCTGATATTATTGAGCGCTTTGGGCGTATATACAGAAAT---------------------------------------------------------
>Solenostemon_scutellarioides_395
AGTGTTGGATTCAAAGCGGGTGTTAAAGAGTACAAATTGACTTATTATACTCCTGAATACGAAACCAAAGATACTGATATCTTGGCAGCATTCCGAGTAACTCCTCAACCTGGAGTTCCGCCTGAAGAAGCAGGGGCCGCGGTAGCTGCCGAATCTTCTACTGGTACATGGACAACTGTGTGGACCGATGGACTTACCAGCCTTGATCGTTACAAAGGGCGATGCTACCACATCGATCCCGTTGTTGGAGAAAAAGATCAATATATCTGTTATGTAGCTTACCCTTTAGACCTTTTTGAAGAAGGTTCTGTTACTAACATGTTTACTTCCATTGTAGGAAATGTATTTGGATTCAAAGCCCTACGTGCTCTACGTCTGGAAGATCTGCGAATTCCTACTGCTTATATTAAAACTTTCCAAGGCCCGCCTCATGGGATCCAAGTTGAGAGAGATAAATTGAACAAGTACGGTCGTCCTCTGCTGGGATGTACTATTAAACCTAAATTGGGGTTATCTGCTAAAAACTATGGTAGAGCGGTTTATGAATGTCTCTTCGCTATTGGGTAAAAGATGTTTCTTCTTTGCATTTATTACGAGTCTTTATCAACCAATATTGGA---------------G---TCTTAT------TA------------CTCCAAAGAAA------GTCA---GCTCCTCTTTGT---CAAAAAGAAATCAAAGATTATTTCTTTTC------TTATATAATTCTCATGTATGTGAATACGAATCTATTTTCGTCTTTTTACGTAACCAA---TCTTTTCATTTACGATCAACATCTTCTGGAGTTTTTCTTGAACGAATTTCTTTCTCTATAAAAATAG---AACGTCTT---------------------GT------GAACGTCTTTG------------TT---AAGGATTTTCGG---GCGAACCTATGGTTGGTCGA------GGAACCCTGCATGCATTATATTAGGTATCAAGGAAAATGCATTCTGGCTTCAAAAGGGACATCTCTTTTCATAAATAAATGGAAATTTTACCTTGTCACTTTTTGGCAATGGCATTTTTTGGTGTGGTTTCATCCAAGAAGGATTT------GTATAAACCCATTTTC------CAAGCATTCCCTTGAA------ATTTTTGGCTATCTTTCAAACGTGCAAACGGGCCCTTCCGTGGTACGGAGTCAGATTCTAGAAAATGCATTTCTAAT------CAATAATGCTATTAAGAAGCTCGATACCCTTGTTCCAATTATTCCTCTGATTGTGAAATTGGCTAAAGAGAAATTTTGTAACGTATTGGGGCATCCCATTAGTAAACCGATTTGGGCTGATTTATCAGATTCTAATATTATTGACCGATTTGGGCGTATATGCAGAAATATTTCTC--------------------------------------------------
>Solenostemon_scutellarioides_397
AGTGTTGGATTCAAAGCGGGTGTTAAAGAGTACAAATTGACTTATTATACTCCTGAATACGAAACCAAAGATACTGATATCTTGGCAGCATTCCGAGTAACTCCTCAACCTGGAGTTCCGCCTGAAGAAGCAGGGGCCGCGGTAGCTGCCGAATCTTCTACTGGTACATGGACAACTGTGTGGACCGATGGACTTACCAGCCTTGATCGTTACAAAGGGCGATGCTACCACATCGATCCCGTTGTTGGAGAAAAAGATCAATATATCTGTTATGTAGCTTACCCTTTAGACCTTTTTGAAGAAGGTTCTGTTACTAACATGTTTACTTCCATTGTAGGAAATGTATTTGGATTCAAAGCCCTACGTGCTCTACGTCTGGAAGATCTGCGAATTCCTACTGCTTATATTAAAACTTTCCAAGGCCCGCCTCATGGGATCCAAGTTGAGAGAGATAAATTGAACAAGTACGGTCGTCCTCTGCTGGGATGTACTATTAAACCTAAATTGGGGTTATCTGCTAAAAACTATGGTAGAGCGGTTTATGAATGTCTCTTCGCTATTGGGTAAAAGATGTTTCTTCTTTGCATTTATTACGAGTCTTTATCAACCAATATTGGA---------------G---TCTTAT------TA------------CTCCAAAGAAA------GTCA---GCTCCTCTTTGT---CAAAAAGAAATCAAAGATTATTTCTTTTC------TTATATAATTCTCATGTATGTGAATACGAATCTATTTTCGTCTTTTTACGTAACCAA---TCTTTTCATTTACGATCAACATCTTCTGGAGTTTTTCTTGAACGAATTTCTTTCTCTATAAAAATAG---AACGTCTT---------------------GT------GAACGTCTTTG------------TT---AAGGATTTTCGG---GCGAACCTATGGTTGGTCGA------GGAACCCTGCATGCATTATATTAGGTATCAAGGAAAATGCATTCTGGCTTCAAAAGGGACATCTCTTTTCATAAATAAATGGAAATTTTACCTTGTCACTTTTTGGCAATGGCATTTTTTGGTGTGGTTTCATCCAAGAAGGATTT------GTATAAACCCATTTTC------CAAGCATTCCCTTGAA------ATTTTTGGCTATCTTTCAAACGTGCAAACGGGCCCTTCCGTGGTACGGAGTCAGATTCTAGAAAATGCATTTCTAAT------CAATAATGCTATTAAGAAGCTCGATACCCTTGTTCCAATTATTCCTCTGATTGTGAAATTGGCTAAAGAGAAATTTTGTAACGTATTGGGGCATCCCATTAGTAAACCGATTTGGGCTGATTTATCAGATTCTAATATTATTGACCGATTTGGGCGTATATGCAGAAATATTTCTC--------------------------------------------------
>Solenostemon_scutellarioides_396
AGTGTTGGATTCAAAGCGGGTGTTAAAGAGTACAAATTGACTTATTATACTCCTGAATACGAAACCAAAGATACTGATATCTTGGCAGCATTCCGAGTAACTCCTCAACCTGGAGTTCCGCCTGAAGAAGCAGGGGCCGCGGTAGCTGCCGAATCTTCTACTGGTACATGGACAACTGTGTGGACCGATGGACTTACCAGCCTTGATCGTTACAAAGGGCGATGCTACCACATCGATCCCGTTGTTGGAGAAAAAGATCAATATATCTGTTATGTAGCTTACCCTTTAGACCTTTTTGAAGAAGGTTCTGTTACTAACATGTTTACTTCCATTGTAGGAAATGTATTTGGATTCAAAGCCCTACGTGCTCTACGTCTGGAAGATCTGCGAATTCCTACTGCTTATATTAAAACTTTCCAAGGCCCGCCTCATGGGATCCAAGTTGAGAGAGATAAATTGAACAAGTACGGTCGTCCTCTGCTGGGATGTACTATTAAACCTAAATTGGGGTTATCTGCTAAAAACTATGGTAGAGCGGTTTATGAATGTCTCTTCGCTATTGGGTAAAAGATGTTTCTTCTTTGCATTTATTACGAGTCTTTATCAACCAATATTGGA---------------G---TCTTAT------TA------------CTCCAAAGAAA------GTCA---GCTCCTCTTTGT---CAAAAAGAAATCAAAGATTATTTCTTTTC------TTATATAATTCTCATGTATGTGAATACGAATCTATTTTCGTCTTTTTACGTAACCAA---TCTTTTCATTTACGATCAACATCTTCTGGAGTTTTTCTTGAACGAATTTCTTTCTCTATAAAAATAG---AACGTCTT---------------------GT------GAACGTCTTTG------------TT---AAGGATTTTCGG---GCGAACCTATGGTTGGTCGA------GGAACCCTGCATGCATTATATTAGGTATCAAGGAAAATGCATTCTGGCTTCAAAAGGGACATCTCTTTTCATAAATAAATGGAAATTTTACCTTGTCACTTTTTGGCAATGGCATTTTTTGGTGTGGTTTCATCCAAGAAGGATTT------GTATAAACCCATTTTC------CAAGCATTCCCTTGAA------ATTTTTGGCTATCTTTCAAACGTGCAAACGGGCCCTTCCGTGGTACGGAGTCAGATTCTAGAAAATGCATTTCTAAT------CAATAATGCTATTAAGAAGCTCGATACCCTTGTTCCAATTATTCCTCTGATTGTGAAATTGGCTAAAGAGAAATTTTGTAACGTATTGGGGCATCCCATTAGTAAACCGATTTGGGCTGATTTATCAGATTCTAATATTATTGACCGATTTGGGCGTATATGCAGAAATATTTCTC--------------------------------------------------
>Spathiphyllum_wallisii
AGTGCTGGATTCAAAGCTGGTGTTAAAGATTACAAATTGACTTATTATACTCCTGAGTATGAGACAAAAGATACTGATATCTTGGCAGCATTCCGAGTAACTCCTCAACCCGGAGTTCCGCCTGAAGAAGCAGGGGCTGCAGTAGCTGCCGAATCTTCTACTGGTACATGGACAACTGTGTGGACTGATGGACTTACCAGCCTTGATCGTTACAAAGGACGATGCTACCACATCGAACCCGTTGTTGGGGAGGAAGATCAATATATTGCTTATGTAGCTTACCCTTTAGACCTTTTTGAAGAAGGTTCTGTTACTAACATGTTTACTTCCATTGTGGGTAATGTATTTGGGTTTAAAGCTTTACGAGCTCTACGTCTGGAGGATTTGCGAATTCCTACTTCTTATTCCAAAACTTTCCAAGGCCCGCCTCACGGCATCCAAGTTGAGAGAGATAAATTGAACAAGTATGGTCGTCCCCTATTGGGATGTACGATTAAACCAAAATTGGGATTATCCGCGAAAAACTACGGTAGAGCGGTTTATGAATGTCTCTACAATGTTGGATACAAGATGTTCCCTCTTTACATTTATTACGATTCTTTTTTCATGAATATCATA------ATTGGAATAA---TCTCGT------TA------------CTCCAAGGAAA------TCTA---GTTATGGTTTTT---CAAAAGAGAATCCAAGACTATTTTGGTTC------CTATATAATTCTTATGTAGTTGAATGCGAATCCCTATTTGTTTTTCTCCGTAAACAA---TCCTCTTATTTACGATCAACATCTTCTGGAACTTTTCTTGAGCGAACCCATTTCTATGGAAAAATAG---AACATCTT---------------------GT------AGTAGTTTGTT------------GT---AATTGTTTTCAG---AAAACCCTGTGGTTGTTCAA------GGATCCTTTCATGCATTATGTTAGATATCAAGGAAAATCAATTCTAGCTTCAAAAGGGCCTCATCTTTTGATGAATAAATGGAAATCTTACTTTGTCAATTTTTGGCAATGTCATTTTCACTTTTGGTTTCAACCTTGTAGGATCC------ACATAAACCAATTCTC------CCATTTTTCTTTCTAT------TTTCTGGGTTATCTTTCAAGTGTACTAATAAATCCTTCAGTAATAAAGAGTCAATTGCTAGAGCATTCTTTTTTAAT------AGATACTGTTGCTAAAAAATTCGAAACTATAGTTCCAATTATTCCTATGATTGGATCATTGTCGAAAGCTAAGTTTTGTAACGTATCGGGGAATCCTATTAGTAAGCCAGTTTGGGCCGATTTGTCAGATTCTGATATTATTGATCGATTTGGTCGGATATGTAGAA-----------------------------------------------------------
>Strelitzia_nicolai_436
AGTGTTGGGTTTAAAGCTGGTGTTAAAGATTACAAATTGACTTATTATACTCCCAACTACGAAGTCAAAGATACTGATATCTTGGCAGCATTCCGAGTAACTCCTCAACCTGGAGTTCCGCCCGAAGAAGCAGGGGCTGCGGTAGCTGCCGAATCTTCCACTGGTACATGGACAACTGTGTGGACTGATGGACTTACCAGCCTTGATCGTTACAAAGGGCGATGCTACCACATCGAGGCTGTTGTTGGGGAGGATAATCAATATATTGCTTATGTAGCTTATCCCTTAGACCTTTTTGAAGAAGGTTCTGTTACTAACATGTTTACTTCCATTGTGGGTAATGTATTTGGTTTCAAAGCCTTACGAGCTCTACGTCTGGAGGATCTGCGAATTCCCACTTCTTATTCCAAAACTTTCCAAGGCCCGCCTCACGGCATTCAGGTGGAAAGAGATAAGTTGAACAAGTATGGTCGTCCCCTATTGGGATGTACTATTAAACCAAAATTGGGATTATCCGCAAAAAACTACGGTAGAGCGGTTTATGAATGTCTCTTCAATCCTGGATCCAGGATGTTCCCTCTTTGCATTTATTGCGGTTCTTTCTCCATGAATATTATA------ATTGGAATAG---TCTCAT------TA------------CTCCGAAGAAA------TCTA---TTTACGTTTTTT---CAAAAGAAAATAAAAGACTATTTTGGTTC------TTATATAATTCTTATGTATCTGAATGCGAATTTGTATTAGTTTTTCTTCGTAAACAA---TCTTCTTATTTACGATTAACATCTTCTGGAGTCTTTCTTGAGCGAACACATTTTTATGGAAAAATAG---AACATCTT---------------------GT---------AGTGTGCC------------GA---AATTATTTTCAG---AAGACTCTATGGGTCTTCAA------GGATCCTTTCATGCATTATGTTCGATATCAAGGAAAAGCGATTCTGGGTTCAAGGGGGCCTCATTTTCTGATGAAGAAATGGAAATGCCACCTTGTAAATTTCTGGCAATATTATTTTCATTTTTGGTCTCAATCGTACAGGATCC------ATATAAACCAATTATC------AAACTATTCCTTCTAT------TTT------------------------------------------------------------------------------------------------------------------------------------------------------------------------------------------------------------------------------------------------------------------------------------------------------------------
>Strelitzia_nicolai_294
AGTGTTGGGTTTAAAGCTGGTGTTAAAGATTACAAATTGACTTATTATACTCCCAACTACGAAGTCAAAGATACTGATATCTTGGCAGCATTCCGAGTAACTCCTCAACCTGGAGTTCCGCCCGAAGAAGCAGGGGCTGCGGTAGCTGCCGAATCTTCCACTGGTACATGGACAACTGTGTGGACTGATGGACTTACCAGCCTTGATCGTTACAAAGGGCGATGCTACCACATCGAGGCTGTTGTTGGGGAGGATAATCAATATATTGCTTATGTAGCTTATCCCTTAGACCTTTTTGAAGAAGGTTCTGTTACTAACATGTTTACTTCCATTGTGGGTAATGTATTTGGTTTCAAAGCCTTACGAGCTCTACGTCTGGAGGATCTGCGAATTCCCACTTCTTATTCCAAAACTTTCCAAGGCCCGCCTCACGGCATTCAGGTGGAAAGAGATAAGTTGAACAAGTATGGTCGTCCCCTATTGGGATGTACTATTAAACCAAAATTGGGATTATCCGCAAAAAACTACGGTAGAGCGGTTTATGAATGTCTCTTCAATCCTGGATCCAGGATGTTCCCTCTTTGCATTTATTGCGGTTCTTTCTCCATGAATATTATA------ATTGGAATAG---TCTCAT------TA------------CTCCGAAGAAA------TCTA---TTTACGTTTTTT---CAAAAGAAAATAAAAGACTATTTTGGTTC------TTATATAATTCTTATGTATCTGAATGCGAATTTGTATTAGTTTTTCTTCGTAAACAA---TCTTCTTATTTACGATTAACATCTTCTGGAGTCTTTCTTGAGCGAACACATTTTTATGGAAAAATAG---AACATCTT---------------------GT---------AGTGTGCC------------GA---AATTATTTTCAG---AAGACTCTATGGGTCTTCAA------GGATCCTTTCATGCATTATGTTCGATATCAAGGAAAAGCGATTCTGGGTTCAAGGGGGCCTCATTTTCTGATGAAGAAATGGAAATGCCACCTTGTAAATTTCTGGCAATATTATTTTCATTTTTGGTCTCAATCGTACAGGATCC------ATATAAACCAATTATC------AAACTATTCCTTCTAT------TTTCTGGGTTATCTTTCAAGTGTACTAATAAATTCTTCGGTGGTAAGGAATCAAATGCTAGAGAATTCATTTCTAAT------GGATACTCTTACTAAGAAATTCGATACCATAGTCCCAATTATTCCTCTTATTCAATCATTGTCTAAAGCGAAATTTTGTACTGTATCCGGGCATCCTATTAGTAAGCCGATTTGGACCGATTTATCAGATTGTGATATTATTAATCGATTTGGTCGGATATGCAGA------------------------------------------------------------
>Syngonium_podophyllum
AGTGTTGGATTCAAAGCTGGTGTTAAAGATTACAAATTGACTTATTATACTCCTGACTATGAGACAAAAGATACTGATATCTTGGCAGCATTCCGAGTAACTCCTCAACCCGGAGTTCCGCCTGAAGAAGCAGGGGCTGCAGTAGCTGCCGAATCTTCTACTGGTACATGGACAACTGTGTGGACTGATGGACTTACCAGTCTTGATCGTTACAAAGGACGATGCTACCACATCGAACCCGTTGTTGGGGAGGACAATCAATATATTGCTTATGTAGCTTACCCTTTAGACCTTTTTGAAGAAGGTTCTGTTACTAACATGTTTACTTCTATTGTAGGTAATGTATTTGGGTTTAAAGCTTTACGAGCTCTACGTCTGGAGGATTTGCGAATTCCTACCTCTTATTCCAAAACTTTCCAAGGCCCGCCTCACGGTATCCAAGTTGAAAGAGATAAATTGAACAAGTATGGTCGTCCCCTATTGGGATGTACGATTAAACCAAAATTGGGATTATCCGCGAAAAACTACGGTAGAGCGGTTTATGAATGTCT----------------------------CTTTACATTTATTACGATTCTTTTTTCACGAATATCATA------ATTGGAATAA---TCTTAT------TA------------CTCCAAAGAAA------TCTAACTATTATGGTTTTT---CAAAAGAGAATCCAAGACTATTTTTGTTC------CTATATAATTCTTATGTAGTTGAATGCGAATCCATATTAGTTTTTCTCCGTAAACAA---TCCTCTTATTTACGATCAACATCTTCTGGAACCTTTCTTGAGCGAACACATTTCCATGAAAAAATAGAACAACATCTC---------------------GT------AGTACTTTGTT------------GT---AATGATTTTCAG---AAAACCCTATGGTTGTTCAA------GGATCCTTTCATGCATTATGTTAGATATCAAGGAAAATCAATTCTGGCTTCAAAAGGGACTCGTCTTCTGATGAAGAAATGGAAATCTTACTTTGTCAATTTTTGGCAATGTCATTTTCACTTTTGGTCTCAACCCTGTAGGATCC------ACATAAACCAATTCTC------ACATTTTTCTTTCCAT------TTTCTGGGTTATCTTTCAAGTGTACCAATAAATCCTTCAGCGGTAAAGAGTCAAATGCTAGAGCATTTTTTTTTAAT------AGATACTGTTACTAAAAAATTCGAAACTAGAGTTCCAATTATTTCTATGATTGGATCATTGTCAAAAGCTAAATTTTGTAACGTATCGGGGAATCCTATTAGTAAACCAGTTTGGGCCGATTTGTCAGATTCTGATATTATTGATCGATTTGGTCGGATATGTAGAAATCTTTCTCATTATTACAGCGGGTCTTCAAAAAAGCAAAGTTTGTATCGAATAAAGTAT
>Tecomaria_capensis
AGTGTTGGATTCAAAGCGGGTGTTAAAGAGTACAAATTGACTTATTATACTCCTGAATACGAAACCAAGGATACGGATATCTTGGCAGCATTCCGAGTAACTCCTCAACCTGGAGTTCCGCCTGAAGAAGCAGGAGCCGCGGTAGCTGCCGAATCTTCTACTGGTACATGGACAACTGTGTGGACCGATGGACTTACCAGCCTTGATCGTTACAAAGGGCGATGCTACCACATCGAGCCCGTTCCTGGAGAAGCAGATCAATACATCTGTTATGTAGCTTACCCTTTAGACCTTTTTGAAGAAGGTTCTGTTACTAACATGTTTACTTCCATTGTAGGAAATGTATTTGGATTCAAAGCCCTGCGTGCTCTACGTCTGGAAGATCTGCGAATCCCTCCTGCTTATATTAAAACTTTCCAAGGCCCCCCTCATGGGATCCAAGTTGAGAGAGATAAATTGAACAAGTATGGTCGTCCCCTGTTGGGATGTACTATTAAACCTAAATTGGGGTTATCTGCTAAAAACTATGGTAGAGCAGTTTATGAATGTCTCTTCGCTATTGGGTAAAAGAAGCCTCTTCTTTGCATTTATTACGATTCTTTCTCAACGAGTATTGTA------ATTGGAATAG---TCTTAT------TC------------CTCCAAAGAAA------GCAA---GTTCCTCTTTTT---CAAAAAGAAATCAAAGATTATTCTTATTT------TTATATAATTCTCATGTATGTGAATATGAATCCGTTTTCGTATTTCTACGTAACCAA---TCTTCTCATTTACGATCAACATCTTCTCGAGTTCTTCTTGAACGAATCTATTTCTATGGAAAAATAG---AACGTCTT---------------------GT------GAACGTCTTTG------GTAAGGTT---AAGGATTTTCAA---GCGAACCTAAGGTTGGTCAA------GGAACCTTGCATGCATTATATTAGGTATCAAAGAAAATCCATTCTGGCTTCAAAAGGGACGTCTCTTTTCATGAATAAATGGAAATGTTACCTTGCCACTTTTTGGCAATGGCATTTTTCGCTGTGGTTTCATCCAAGAAGGATTT------ATATAAACCAATTATC------CAATTATTCCCTTGAA------TTTTTGGGCTATCTTTCAAACGTGCGAATGAATCCTTCAGTGGTACGGAGTCAAATTCTAGAAAATTCATTTGTAAT------CAATAATGCTATTAAGAAGTTCGAGACCCTTGTTCCAATTATTCCTCTGATTGCGTCATTGGCTAAAGCGAAATTTTGTAACGTATTAGGGCATCCCATTA-----------------------------------------------------------------------------------------------------------------------------
>Tropaeolum_majus_352
AGTGTTGGATTCAAAGCTGGTGTTAAAGATTATAAATTGACTTATTATACTCCGGACTATGAAACCAAAGATACTGATATCTTGGCAGCATTCCGAATGTCTCCTCAACCCGGAGTTCCAGCTGAGGAAGCAGGGGCCGCGGTAGCTGCTGAATCTTCTACTGGTACATGGACAACTGTGTGGACTGATGGGCTTACCAGCCTTGATCGTTACAAAGGACGATGCTACCAGATCGAGCCCGTTGCTGGAGAAGAAAATCAATATATTGCTTATGTAGCTTACCCCTTAGACCTTTTTGAAGAAGGTTCTGTTACTAACATGTTTACTTCCATTGTGGGTAATGTATTTGGGTTCAAAGCCCTGCGCGCTCTACGTCTAGAGGATCTACGAATCCCTCCTGCTTATGTTAAAACTTTCCAGGGACCGCCTCATGGTATCCAAGTTGAAAGAGATAAATTGAACAAGTATGGCCGTCCCCTATTAGGATGTACTATTAAACCTAAATTGGGGTTATCCGCTAAGAACTACGGCAGAGCCGTTTATGAATGTCTCTTCGTTACTGGGTAAAAGATGCCTCTTCTTTGCATTTATTACGGTTATGTTTCTACAAGTATTGTAATTGGCATTGGAAGAG---TCTTAT------TG------------CTCAAAACAAA------TCTA-----------TTTT----------GAATCCAAGATTTTTCTTGTTC------TTATATAATTCTTATGTATGTGAATACGAATCCATCTTTTTTTTTTTCCGAAACCAA---TCTTCTCATTTACGATCAACATCTTCTGGAGTCCTTCTTGAGCGAATTTTTTTCTATGGAAAAATAG---AATATCAT---------------------CTGATAAAAAAAGGCTTTG------------TT---AATGATTTTCAG---GGCAACCTATGGTTGTTTAA------GGATCCTTTCATACATTATGTTAGATATAAAGGAAAATCCATTCTGGCTTCAAAAGATACGCCTCTTCTGATGAGTAAATGGAAATCTTACTTTGTTAATTTATGGCAATGTTATTTTTACGTGTGGTCCCAATCAAGAAGGGTCC------GTATAAACCAATTATC------AAAAGATTATCTAGAC------TTTCTAGGCTATCTTTCAAGTGTGCGATTTAATCCGTTAGTGTTACGTAGTCAAATGTTAGAAAACTCGTTTTTAAT------AGATAATGCTCTAAGGAAGTTTGATACAAAAATTCCTATTATTCCTATGATTGGATCATTAGCTAAAGCGAGATTTTGTACTGCATTAGGACATCCCATTAGTAAGCCGACCTGGGTCGATTCATCAGATTCTGACATTATTGACCGATTTCTG------------------------------------------------------------------------
>Tropaeolum_majus_350
AGTGTTGGATTCAAAGCTGGTGTTAAAGATTATAAATTGACTTATTATACTCCGGACTATGAAACCAAAGATACTGATATCTTGGCAGCATTCCGAATGTCTCCTCAACCCGGAGTTCCAGCTGAGGAAGCAGGGGCCGCGGTAGCTGCTGAATCTTCTACTGGTACATGGACAACTGTGTGGACTGATGGGCTTACCAGCCTTGATCGTTACAAAGGACGATGCTACCAGATCGAGCCCGTTGCTGGAGAAGAAAATCAATATATTGCTTATGTAGCTTACCCCTTAGACCTTTTTGAAGAAGGTTCTGTTACTAACATGTTTACTTCCATTGTGGGTAATGTATTTGGGTTCAAAGCCCTGCGCGCTCTACGTCTAGAGGATCTACGAATCCCTCCTGCTTATGTTAAAACTTTCCAGGGACCGCCTCATGGTATCCAAGTTGAAAGAGATAAATTGAACAAGTATGGCCGTCCCCTATTAGGATGTACTATTAAACCTAAATTGGGGTTATCCGCTAAGAACTACGGCAGAGCCGTTTATGAATGTCTCTTCGTTACTGGGTAAAAGATGCCTCTTCTTTGCATTTATTACGGTTATGTTTCTACAAGTATTGTAATTGGCATTGGAAGAG---TCTTAT------TG------------CTCAAAACAAA------TCTA-----------TTTT----------GAATCCAAGATTTTTCTTGTTC------TTATATAATTCTTATGTATGTGAATACGAATCCATCTTTTTTTTTTTCCGAAACCAA---TCTTCTCATTTACGATCAACATCTTCTGGAGTCCTTCTTGAGCGAATTTTTTTCTATGGAAAAATAG---AATATCAT---------------------CTGATAAAAAAAGGCTTTG------------TT---AATGATTTTCAG---GGCAACCTATGGTTGTTTAA------GGATCCTTTCATACATTATGTTAGATATAAAGGAAAATCCATTCTGGCTTCAAAAGATACGCCTCTTCTGATGAGTAAATGGAAATCTTACTTTGTTAATTTATGGCAATGTTATTTTTACGTGTGGTCCCAATCAAGAAGGGTCC------GTATAAACCAATTATC------AAAAGATTATCTAGAC------TTTCTAGGCTATCTTTCAAGTGTGCGATTTAATCCGTTAGTGTTACGTAGTCAAATGTTAGAAAACTCGTTTTTAAT------AGATAATGCTCTAAGGAAGTTTGATACAAAAATTCCTATTATTCCTATGATTGGATCATTAGCTAAAGCGAGATTTTGTACTGCATTAGGACATCCCATTAGTAAGCCGACCTGGGTCGATTCATCAGATTCTGACATTATTGACCGATTTCTG------------------------------------------------------------------------
>Tropaeolum_majus_351
AGTGTTGGATTCAAAGCTGGTGTTAAAGATTATAAATTGACTTATTATACTCCGGACTATGAAACCAAAGATACTGATATCTTGGCAGCATTCCGAATGTCTCCTCAACCCGGAGTTCCAGCTGAGGAAGCAGGGGCCGCGGTAGCTGCTGAATCTTCTACTGGTACATGGACAACTGTGTGGACTGATGGGCTTACCAGCCTTGATCGTTACAAAGGACGATGCTACCAGATCGAGCCCGTTGCTGGAGAAGAAAATCAATATATTGCTTATGTAGCTTACCCCTTAGACCTTTTTGAAGAAGGTTCTGTTACTAACATGTTTACTTCCATTGTGGGTAATGTATTTGGGTTCAAAGCCCTGCGCGCTCTACGTCTAGAGGATCTACGAATCCCTCCTGCTTATGTTAAAACTTTCCAGGGACCGCCTCATGGTATCCAAGTTGAAAGAGATAAATTGAACAAGTATGGCCGTCCCCTATTAGGATGTACTATTAAACCTAAATTGGGGTTATCCGCTAAGAACTACGGCAGAGCCGTTTATGAATGTCTCTTCGTTACTGGGTAAAAGATGCCTCTTCTTTGCATTTATTACGGTTATGTTTCTACAAGTATTGTAATTGGCATTGGAAGAG---TCTTAT------TG------------CTCAAAACAAA------TCTA-----------TTTT----------GAATCCAAGATTTTTCTTGTTC------TTATATAATTCTTATGTATGTGAATACGAATCCATCTTTTTTTTTTTCCGAAACCAA---TCTTCTCATTTACGATCAACATCTTCTGGAGTCCTTCTTGAGCGAATTTTTTTCTATGGAAAAATAG---AATATCAT---------------------CTGATAAAAAAAGGCTTTG------------TT---AATGATTTTCAG---GGCAACCTATGGTTGTTTAA------GGATCCTTTCATACATTATGTTAGATATAAAGGAAAATCCATTCTGGCTTCAAAAGATACGCCTCTTCTGATGAGTAAATGGAAATCTTACTTTGTTAATTTATGGCAATGTTATTTTTACGTGTGGTCCCAATCAAGAAGGGTCC------GTATAAACCAATTATC------AAAAGATTATCTAGAC------TTTCTAGGCTATCTTTCAAGTGTGCGATTTAATCCGTTAGTGTTACGTAGTCAAATGTTAGAAAACTCGTTTTTAAT------AGATAATGCTCTAAGGAAGTTTGATACAAAAATTCCTATTATTCCTATGATTGGATCATTAGCTAAAGCGAGATTTTGTACTGCATTAGGACATCCCATTAGTAAGCCGACCTGGGTCGATTCATCAGATTCTGACATTATTGACCGATTTCTG------------------------------------------------------------------------
>Verbena_349
AGTGTTGGATTCAAAGCGGGTGTTAAAGAGTACAAGTTGACTTATTATACTCCTGAATACGAAACCAAAGATACTGATATCTTGGCAGCATTCCGAGTAACTCCTCAACCTGGAGTTCCGCCTGAAGAAGCAGGGGCTGCGGTAGCTGCCGAATCTTCTACTGGTACATGGACAACTGTGTGGACCGATGGACTTACCAGCCTTGATCGTTACAAAGGGCGATGCTACCACATCGAGCCCGTTCCTGGAGACCCAGATCAATATATTTGTTATGTAGCTTACCCTTTAGACCTTTTTGAAGAAGGTTCTGTTACGAACATGTTTACTTCCATTGTAGGAAATGTATTTGGATTCAAAGCCCTACGGGCTCTACGTCTGGAAGATCTGCGAATCCCCGTTGCCTATACTAAAACTTTCCAAGGCCCGCCTCATGGGATCCAAGTTGAGAGAGATAAATTGAACAAGTATGGTCGTCCTCTGTTGGGATGTACTATTAAACCTAAATTGGGTTTATCTGCTAAAAACTATGGTAGAGCAGTTTATGAATGTCTCTTCGCTATTGGGTAAAAGATGCCTCTTCTTTGCATTTTTTACGATTCTTTCTCAACGAGTATTGTA------ATTGGAATAG---TGTTAT------TA------------CTCCAACGAAA------GCTA---GTTCCTCTTTTT---CAAAGAGAAATCAAAGATTATTCTTATTC------TTATATAATTCTCATGTATGTGAATATGAATCCATTTTCGTCTTTCTACGTAACCAA---TCTTCTTATTTACGATCAACATCTTCTGGAGTTCTTCTTGAACGAATCTATTTCTATGGAAAAATAA---AACGTCTC---------------------GT------GAACGTCTTTG------TTAAGCTT---AAGGATTTTCAG---GCAAACCTATGGTTGGTCAA------GGAACCTTACCTGCATTCTATTAGGTATCAAAGAAAATCTATTCTGGCTTCAAAAGGGACGTCTCTTTTCATGAATAAATGGAAATGCTATCTTGTCACTTTTTGGCAATCGCACTTTTCGCTGTGGTTTCATCCAAGAAGGATTT------CTATAAACCAATTATC------CAATTATTCCCTTGAT------TTTTTGGGCTATCATTCAAGTGTGCGAATGAACCCTTCCGTGGTACGGAGTCAAATTCTAGAAAATGCATTTCGAAT------TAATAATGCTATTAAGAAGTTCGATACCCTTGTTCCAATTATTCCTCTGGTTGCGTCATTGGCTAAAGCGAAATTTTGTAACGTATTAGGGCATCCCATTAGTAAGCCGGTTTGGGCTGATTTATCCGATTCGAATATTCTTGACCGGTTTGGGCGTATATGCAGAAATCTTTCTC--------------------------------------------------
>Viola_tricolor_391
AGTGTTGGATTCAAAGCTGGGGTTAAAGATTATAAATTGACTTATTATACTCCTGACTATGAAACCAAAGATACTGATATCTTGGCAGCATTCCGAGTAACTCCACAACCCGGAGTTCCACCTGAGGAAGCAGGGGCTGCGGTAGCTGCTGAATCTTCTACTGGTACATGGACAACTGTGTGGACCGATGGGCTTACCTCCCTTGATCGTTATAAAGGACGATGCTACGACATCGAGCCCGTTCCTGGAGAAGAAAGTCAATTTATTGCTTATGTAGCTTACCCTTTAGACCTTTTTGAAGAAGGTTCTGTTACGAACATGTTTACTTCTATTGTGGGTAATGTATTTGGGTTCAAAGCCCTACGGGCTTTACGTTTGGAGGATTTGCGAATCCCTCCTGCTTATACTAAAACTTTCCAAGGTCCGCCTCATGGTATCCAAGTTGAGAGAGATAAATTGAACAAGTATGGTCGTCCCCTATTGGGCTGTACTATTAAACCGAAATTGGGGTTATCCGCTAAGAATTATGGGAGAGCTGTTTATGAGTGTCTCTTCGTTACTGGGTGAGAGATCCCTCCTCTTTGCATTTATTACGACTCTTTCTTCATGAGTATTGGA------ATTTGAACAG---TCTTAT------TA------------TTCCAAAGAAA------TCTA---TTTCTATTTTTG---CAAAGAATAATCCAAGATTATTCTTGTTC------TTATATAATTTTCATGTATATGAATACGAATCTATTCTCTTCTTTCTTCGTAATCAA---TCCTTTCATTTACAATCAACATTTTTTCGAGTCCTTTTTGAACGAATATATTTTTATGAAAAAATAG---AAGATTTT---------------------GC------TGAAAGTTTTA------------CT---AATGATTTTGGG---GCAACCCTATGCTTGGTTAA------GGATTCTTTGATACATTATTTTCGATATGAAGGAAAAGCGATTCTGGCTTCAAAAGATAGGCCTTTTCCGATGAAAAAGTGGAAATATTTTTTTGTCAATGTATGCCAATGTCATTTTGATGTGGGGTTTCACCCGGAAAAGATTT------ATATAAATTCATTATC------CAAGCATTCCCTTTCC------TTTTTGGGTTATCTTTCAAATGTATGTCTAAATCCTTTAGTGGTACGAAGTCAAATGCTCGAAAATTCGTTGATAAT------AGATAATACCATAAATAAACTTGATACAATCGTTCCAATTCTTCCTTTAGTTGAATTATTGTCAAAGATGAAATTTTGTAATCCAATAGGACATCCCCTTAGTAAACCGACTCGGGCTGATTCCTCGGATTCTGAGATTATCAACCGGTTTGTTCGAATATGCAGAAATCTTTCTC--------------------------------------------------
>Viola_tricolor_392
AGTGTTGGATTCAAAGCTGGGGTTAAAGATTATAAATTGACTTATTATACTCCTGACTATGAAACCAAAGATACTGATATCTTGGCAGCATTCCGAGTAACTCCACAACCCGGAGTTCCACCTGAGGAAGCAGGGGCTGCGGTAGCTGCTGAATCTTCTACTGGTACATGGACAACTGTGTGGACCGATGGGCTTACCTCCCTTGATCGTTATAAAGGACGATGCTACGACATCGAGCCCGTTCCTGGAGAAGAAAGTCAATTTATTGCTTATGTAGCTTACCCTTTAGACCTTTTTGAAGAAGGTTCTGTTACGAACATGTTTACTTCTATTGTGGGTAATGTATTTGGGTTCAAAGCCCTACGGGCTTTACGTTTGGAGGATTTGCGAATCCCTCCTGCTTATACTAAAACTTTCCAAGGTCCGCCTCATGGTATCCAAGTTGAGAGAGATAAATTGAACAAGTATGGTCGTCCCCTATTGGGCTGTACTATTAAACCGAAATTGGGGTTATCCGCTAAGAATTATGGGAGAGCTGTTTATGAGTGTCTCTTCGTTACTGGGTGAGAGATCCCTCCTCTTTGCATTTATTACGACTCTTTCTTCATGAGTATTGGA------ATTTGAACAG---TCTTAT------TA------------TTCCAAAGAAA------TCTA---TTTCTATTTTTG---CAAAGAATAATCCAAGATTATTCTTGTTC------TTATATAATTTTCATGTATATGAATACGAATCTATTCTCTTCTTTCTTCGTAATCAA---TCCTTTCATTTACAATCAACATTTTTTCGAGTCCTTTTTGAACGAATATATTTTTATGAAAAAATAG---AAGATTTT---------------------GC------TGAAAGTTTTA------------CT---AATGATTTTGGG---GCAACCCTATGCTTGGTTAA------GGATTCTTTGATACATTATTTTCGATATGAAGGAAAAGCGATTCTGGCTTCAAAAGATAGGCCTTTTCCGATGAAAAAGTGGAAATATTTTTTTGTCAATGTATGCCAATGTCATTTTGATGTGGGGTTTCACCCGGAAAAGATTT------ATATAAATTCATTATC------CAAGCATTCCCTTTCC------TTTTTGGGTTATCTTTCAAATGTATGTCTAAATCCTTTAGTGGTACGAAGTCAAATGCTCGAAAATTCGTTGATAAT------AGATAATACCATAAATAAACTTGATACAATCGTTCCAATTCTTCCTTTAGTTGAATTATTGTCAAAGATGAAATTTTGTAATCCAATAGGACATCCCCTTAGTAAACCGACTCGGGCTGATTCCTCGGATTCTGAGATTATCAACCGGTTTGTTCGAATATGCAGAAATCTTTCTC--------------------------------------------------
>Viola_tricolor_393
AGTGTTGGATTCAAAGCTGGGGTTAAAGATTATAAATTGACTTATTATACTCCTGACTATGAAACCAAAGATACTGATATCTTGGCAGCATTCCGAGTAACTCCACAACCCGGAGTTCCACCTGAGGAAGCAGGGGCTGCGGTAGCTGCTGAATCTTCTACTGGTACATGGACAACTGTGTGGACCGATGGGCTTACCTCCCTTGATCGTTATAAAGGACGATGCTACGACATCGAGCCCGTTCCTGGAGAAGAAAGTCAATTTATTGCTTATGTAGCTTACCCTTTAGACCTTTTTGAAGAAGGTTCTGTTACGAACATGTTTACTTCTATTGTGGGTAATGTATTTGGGTTCAAAGCCCTACGGGCTTTACGTTTGGAGGATTTGCGAATCCCTCCTGCTTATACTAAAACTTTCCAAGGTCCGCCTCATGGTATCCAAGTTGAGAGAGATAAATTGAACAAGTATGGTCGTCCCCTATTGGGCTGTACTATTAAACCGAAATTGGGGTTATCCGCTAAGAATTATGGGAGAGCTGTTTATGAGTGTCTCTTCGTTACTGGGTGAGAGATCCCTCCTCTTTGCATTTATTACGACTCTTTCTTCATGAGTATTGGA------ATTTGAACAG---TCTTAT------TA------------TTCCAAAGAAA------TCTA---TTTCTATTTTTG---CAAAGAATAATCCAAGATTATTCTTGTTC------TTATATAATTTTCATGTATATGAATACGAATCTATTCTCTTCTTTCTTCGTAATCAA---TCCTTTCATTTACAATCAACATTTTTTCGAGTCCTTTTTGAACGAATATATTTTTATGAAAAAATAG---AAGATTTT---------------------GC------TGAAAGTTTTA------------CT---AATGATTTTGGG---GCAACCCTATGCTTGGTTAA------GGATTCTTTGATACATTATTTTCGATATGAAGGAAAAGCGATTCTGGCTTCAAAAGATAGGCCTTTTCCGATGAAAAAGTGGAAATATTTTTTTGTCAATGTATGCCAATGTCATTTTGATGTGGGGTTTCACCCGGAAAAGATTT------ATATAAATTCATTATC------CAAGCATTCCCTTTCC------TTTTTGGGTTATCTTTCAAATGTATGTCTAAATCCTTTAGTGGTACGAAGTCAAATGCTCGAAAATTCGTTGATAAT------AGATAATACCATAAATAAACTTGATACAATCGTTCCAATTCTTCCTTTAGTTGAATTATTGTCAAAGATGAAATTTTGTAATCCAATAGGACATCCCCTTAGTAAACCGACTCGGGCTGATTCCTCGGATTCTGAGATTATCAACCGGTTTGTTCGAATATGCAGAAATCTTTCTC--------------------------------------------------
>Viola_tricolor_300
AGTGTTGGATTCAAAGCTGGGGTTAAAGATTATAAATTGACTTATTATACTCCTGACTATGAAACCAAAGATACTGATATCTTGGCAGCATTCCGAGTAACTCCACAACCCGGAGTTCCACCTGAGGAAGCAGGGGCTGCGGTAGCTGCTGAATCTTCTACTGGTACATGGACAACTGTGTGGACCGATGGGCTTACCTCCCTTGATCGTTATAAAGGACGATGCTACGACATCGAGCCCGTTCCTGGAGAAGAAAGTCAATTTATTGCTTATGTAGCTTACCCTTTAGACCTTTTTGAAGAAGGTTCTGTTACGAACATGTTTACTTCTATTGTGGGTAATGTATTTGGGTTCAAAGCCCTACGGGCTTTACGTTTGGAGGATTTGCGAATCCCTCCTGCTTATACTAAAACTTTCCAAGGTCCGCCTCATGGTATCCAAGTTGAGAGAGATAAATTGAACAAGTATGGTCGTCCCCTATTGGGCTGTACTATTAAACCGAAATTGGGGTTATCCGCTAAGAATTATGGGAGAGCTGTTTATGAGTGTCTCTTCGTTACTGGGTGAGAGATCCCTCCTCTTTGCATTTATTACGACTCTTTCTTCATGAGTATTGGA------ATTTGAACAG---TCTTAT------TA------------TTCCAAAGAAA------TCTA---TTTCTATTTTTG---CAAAGAATAATCCAAGATTATTCTTGTTC------TTATATAATTTTCATGTATATGAATACGAATCTATTCTCTTCTTTCTTCGTAATCAA---TCCTTTCATTTACAATCAACATTTTTTCGAGTCCTTTTTGAACGAATATATTTTTATGAAAAAATAG---AAGATTTT---------------------GC------TGAAAGTTTTA------------CT---AATGATTTTGGG---GCAACCCTATGCTTGGTTAA------GGATTCTTTGATACATTATTTTCGATATGAAGGAAAAGCGATTCTGGCTTCAAAAGATAGGCCTTTTCCGATGAAAAAGTGGAAATATTTTTTTGTCAATGTATGCCAATGTCATTTTGATGTGGGGTTTCACCCGGAAAAGATTT------ATATAAATTCATTATC------CAAGCATTCCCTTTCC------TTTTTGGGTTATCTTTCAAATGTATGTCTAAATCCTTTAGTGGTACGAAGTCAAATGCTCGAAAATTCGTTGATAAT------AGATAATACCATAAATAAACTTGATACAATCGTTCCAATTCTTCCTTTAGTTGAATTATTGTCAAAGATGAAATTTTGTAATCCAATAGGACATCCCCTTAGTAAACCGACTCGGGCTGATTCCTCGGATTCTGAGATTATCAACCGGTTTGTTCGAATATGCAGAAATCTTTCTC--------------------------------------------------
>Viola_tricolor_385
AGTGTTGGATTCAAAGCTGGGGTTAAAGATTATAAATTGACTTATTATACTCCTGACTATGAAACCAAAGATACTGATATCTTGGCAGCATTCCGAGTAACTCCACAACCCGGAGTTCCACCTGAGGAAGCAGGGGCTGCGGTAGCTGCTGAATCTTCTACTGGTACATGGACAACTGTGTGGACCGATGGGCTTACCTCCCTTGATCGTTATAAAGGACGATGCTACGACATCGAGCCCGTTCCTGGAGAAGAAAGTCAATTTATTGCTTATGTAGCTTACCCTTTAGACCTTTTTGAAGAAGGTTCTGTTACGAACATGTTTACTTCTATTGTGGGTAATGTATTTGGGTTCAAAGCCCTACGGGCTTTACGTTTGGAGGATTTGCGAATCCCTCCTGCTTATACTAAAACTTTCCAAGGTCCGCCTCATGGTATCCAAGTTGAGAGAGATAAATTGAACAAGTATGGTCGTCCCCTATTGGGCTGTACTATTAAACCGAAATTGGGGTTATCCGCTAAGAATTATGGGAGAGCTGTTTATGAGTGTCTCTTCGTTACTGGGTGAGAGATCCCTCCTCTTTGCATTTATTACGACTCTTTCTTCATGAGTATTGGA------ATTTGAACAG---TCTTAT------TA------------TTCCAAAGAAA------TCTA---TTTCTATTTTTG---CAAAGAATAATCCAAGATTATTCTTGTTC------TTATATAATTTTCATGTATATGAATACGAATCTATTCTCTTCTTTCTTCGTAATCAA---TCCTTTCATTTACAATCAACATTTTTTCGAGTCCTTTTTGAACGAATATATTTTTATGAAAAAATAG---AAGATTTT---------------------GC------TGAAAGTTTTA------------CT---AATGATTTTGGG---GCAACCCTATGCTTGGTTAA------GGATTCTTTGATACATTATTTTCGATATGAAGGAAAAGCGATTCTGGCTTCAAAAGATAGGCCTTTTCCGATGAAAAAGTGGAAATATTTTTTTGTCAATGTATGCCAATGTCATTTTGATGTGGGGTTTCACCCGGAAAAGATTT------ATATAAATTCATTATC------CAAGCATTCCCTTTCC------TTTTTGGGTTATCTTTCAAATGTATGTCTAAATCCTTTAGTGGTACGAAGTCAAATGCTCGAAAATTCGTTGATAAT------AGATAATACCATAAATAAACTTGATACAATCGTTCCAATTCTTCCTTTAGTTGAATTATTGTCAAAGATGAAATTTTGTAATCCAATAGGACATCCCCTTAGTAAACCGACTCGGGCTGATTCCTCGGATTCTGAGATTATCAACCGGTTTGTTCGAATATGCAGAAATCTTTCTC--------------------------------------------------
>Viola_tricolor_387
AGTGTTGGATTCAAAGCTGGGGTTAAAGATTATAAATTGACTTATTATACTCCTGACTATGAAACCAAAGATACTGATATCTTGGCAGCATTCCGAGTAACTCCACAACCCGGAGTTCCACCTGAGGAAGCAGGGGCTGCGGTAGCTGCTGAATCTTCTACTGGTACATGGACAACTGTGTGGACCGATGGGCTTACCTCCCTTGATCGTTATAAAGGACGATGCTACGACATCGAGCCCGTTCCTGGAGAAGAAAGTCAATTTATTGCTTATGTAGCTTACCCTTTAGACCTTTTTGAAGAAGGTTCTGTTACGAACATGTTTACTTCTATTGTGGGTAATGTATTTGGGTTCAAAGCCCTACGGGCTTTACGTTTGGAGGATTTGCGAATCCCTCCTGCTTATACTAAAACTTTCCAAGGTCCGCCTCATGGTATCCAAGTTGAGAGAGATAAATTGAACAAGTATGGTCGTCCCCTATTGGGCTGTACTATTAAACCGAAATTGGGGTTATCCGCTAAGAATTATGGGAGAGCTGTTTATGAGTGTCTCTTCGTTACTGGGTGAGAGATCCCTCCTCTTTGCATTTATTACGACTCTTTCTTCATGAGTATTGGA------ATTTGAACAG---TCTTAT------TA------------TTCCAAAGAAA------TCTA---TTTCTATTTTTG---CAAAGAATAATCCAAGATTATTCTTGTTC------TTATATAATTTTCATGTATATGAATACGAATCTATTCTCTTCTTTCTTCGTAATCAA---TCCTTTCATTTACAATCAACATTTTTTCGAGTCCTTTTTGAACGAATATATTTTTATGAAAAAATAG---AAGATTTT---------------------GC------TGAAAGTTTTA------------CT---AATGATTTTGGG---GCAACCCTATGCTTGGTTAA------GGATTCTTTGATACATTATTTTCGATATGAAGGAAAAGCGATTCTGGCTTCAAAAGATAGGCCTTTTCCGATGAAAAAGTGGAAATATTTTTTTGTCAATGTATGCCAATGTCATTTTGATGTGGGGTTTCACCCGGAAAAGATTT------ATATAAATTCATTATC------CAAGCATTCCCTTTCC------TTTTTGGGTTATCTTTCAAATGTATGTCTAAATCCTTTAGTGGTACGAAGTCAAATGCTCGAAAATTCGTTGATAAT------AGATAATACCATAAATAAACTTGATACAATCGTTCCAATTCTTCCTTTAGTTGAATTATTGTCAAAGATGAAATTTTGTAATCCAATAGGACATCCCCTTAGTAAACCGACTCGGGCTGATTCCTCGGATTCTGAGATTATCAACCGGTTTGTTCGAATATGCAGAAATCTTTCTC--------------------------------------------------
>Viola_tricolor_390
AGTGTTGGATTCAAAGCTGGGGTTAAAGATTATAAATTGACTTATTATACTCCTGACTATGAAACCAAAGATACTGATATCTTGGCAGCATTCCGAGTAACTCCACAACCCGGAGTTCCACCTGAGGAAGCAGGGGCTGCGGTAGCTGCTGAATCTTCTACTGGTACATGGACAACTGTGTGGACCGATGGGCTTACCTCCCTTGATCGTTATAAAGGACGATGCTACGACATCGAGCCCGTTCCTGGAGAAGAAAGTCAATTTATTGCTTATGTAGCTTACCCTTTAGACCTTTTTGAAGAAGGTTCTGTTACGAACATGTTTACTTCTATTGTGGGTAATGTATTTGGGTTCAAAGCCCTACGGGCTTTACGTTTGGAGGATTTGCGAATCCCTCCTGCTTATACTAAAACTTTCCAAGGTCCGCCTCATGGTATCCAAGTTGAGAGAGATAAATTGAACAAGTATGGTCGTCCCCTATTGGGCTGTACTATTAAACCGAAATTGGGGTTATCCGCTAAGAATTATGGGAGAGCTGTTTATGAGTGTCTCTTCGTTACTGGGTGAGAGATCCCTCCTCTTTGCATTTATTACGACTCTTTCTTCATGAGTATTGGA------ATTTGAACAG---TCTTAT------TA------------TTCCAAAGAAA------TCTA---TTTCTATTTTTG---CAAAGAATAATCCAAGATTATTCTTGTTC------TTATATAATTTTCATGTATATGAATACGAATCTATTCTCTTCTTTCTTCGTAATCAA---TCCTTTCATTTACAATCAACATTTTTTCGAGTCCTTTTTGAACGAATATATTTTTATGAAAAAATAG---AAGATTTT---------------------GC------TGAAAGTTTTA------------CT---AATGATTTTGGG---GCAACCCTATGCTTGGTTAA------GGATTCTTTGATACATTATTTTCGATATGAAGGAAAAGCGATTCTGGCTTCAAAAGATAGGCCTTTTCCGATGAAAAAGTGGAAATATTTTTTTGTCAATGTATGCCAATGTCATTTTGATGTGGGGTTTCACCCGGAAAAGATTT------ATATAAATTCATTATC------CAAGCATTCCCTTTCC------TTTTTGGGTTATCTTTCAAATGTATGTCTAAATCCTTTAGTGGTACGAAGTCAAATGCTCGAAAATTCGTTGATAAT------AGATAATACCATAAATAAACTTGATACAATCGTTCCAATTCTTCCTTTAGTTGAATTATTGTCAAAGATGAAATTTTGTAATCCAATAGGACATCCCCTTAGTAAACCGACTCGGGCTGATTCCTCGGATTCTGAGATTATCAACCGGTTTGTTCGAATATGCAGAAATCTTTCTC--------------------------------------------------
>Viola_tricolor_386
AGTGTTGGATTCAAAGCTGGGGTTAAAGATTATAAATTGACTTATTATACTCCTGACTATGAAACCAAAGATACTGATATCTTGGCAGCATTCCGAGTAACTCCACAACCCGGAGTTCCACCTGAGGAAGCAGGGGCTGCGGTAGCTGCTGAATCTTCTACTGGTACATGGACAACTGTGTGGACCGATGGGCTTACCTCCCTTGATCGTTATAAAGGACGATGCTACGACATCGAGCCCGTTCCTGGAGAAGAAAGTCAATTTATTGCTTATGTAGCTTACCCTTTAGACCTTTTTGAAGAAGGTTCTGTTACGAACATGTTTACTTCTATTGTGGGTAATGTATTTGGGTTCAAAGCCCTACGGGCTTTACGTTTGGAGGATTTGCGAATCCCTCCTGCTTATACTAAAACTTTCCAAGGTCCGCCTCATGGTATCCAAGTTGAGAGAGATAAATTGAACAAGTATGGTCGTCCCCTATTGGGCTGTACTATTAAACCGAAATTGGGGTTATCCGCTAAGAATTATGGGAGAGCTGTTTATGAGTGTCTCTTCGTTACTGGGTGAGAGATCCCTCCTCTTTGCATTTATTACGACTCTTTCTTCATGAGTATTGGA------ATTTGAACAG---TCTTAT------TA------------TTCCAAAGAAA------TCTA---TTTCTATTTTTG---CAAAGAATAATCCAAGATTATTCTTGTTC------TTATATAATTTTCATGTATATGAATACGAATCTATTCTCTTCTTTCTTCGTAATCAA---TCCTTTCATTTACAATCAACATTTTTTCGAGTCCTTTTTGAACGAATATATTTTTATGAAAAAATAG---AAGATTTT---------------------GC------TGAAAGTTTTA------------CT---AATGATTTTGGG---GCAACCCTATGCTTGGTTAA------GGATTCTTTGATACATTATTTTCGATATGAAGGAAAAGCGATTCTGGCTTCAAAAGATAGGCCTTTTCCGATGAAAAAGTGGAAATATTTTTTTGTCAATGTATGCCAATGTCATTTTGATGTGGGGTTTCACCCGGAAAAGATTT------ATATAAATTCATTATC------CAAGCATTCCCTTTCC------TTTTTGGGTTATCTTTCAAATGTATGTCTAAATCCTTTAGTGGTACGAAGTCAAATGCTCGAAAATTCGTTGATAAT------AGATAATACCATAAATAAACTTGATACAATCGTTCCAATTCTTCCTTTAGTTGAATTATTGTCAAAGATGAAATTTTGTAATCCAATAGGACATCCCCTTAGTAAACCGACTCGGGCTGATTCCTCGGATTCTGAGATTATCAACCGGTTTGTTCGAATATGCAGAAATCTTTCTC--------------------------------------------------
>Vitex_trifolia
AGTGTTGGATTCAAAGCGGGTGTTAAAGAGTACAAATTGACTTATTATACTCCTGAATACGAAACCAAAGATACTGATATCTTGGCAGCATTCCGAGTAACTCCTCAACCCGGAGTTCCGCCTGAAGAAGCAGGGGCCGCGGTAGCTGCCGAATCTTCTACTGGTACATGGACAACTGTGTGGACCGATGGACTTACCAGCCTTGATCGTTACAAAGGGCGATGCTACCACATCGAGCCCGTTCTTGGAGAAAAAGATCAATATATCTGTTATGTAGCTTACCCTTTAGACCTTTTTGAAGAAGGTTCTGTTACTAACATGTTTACTTCCATTGTAGGAAATGTATTTGGATTCAAAGCCCTGCGTGCTCTACGTCTGGAAGATCTGCGAATCCCTACTGCTTATATTAAAACTTTCCAAGGCCCGCCTCATGGGATCCAGGTTGAGAGAGATAAATTGAACAAGTATGGTCGTCCTCTGTTGGGATGTACTATTAAACCAAAATTGGGGTTATCTGCTAAAAACTATGGTAGAGCAGTTTATGAATGTCT--------------TAAAGATGCTTCTTCTTTGCATTTATTACGAGTCTTTCTCAACGAATATTGTA------ATTGGAATAG---TCTTAT------TA------------CTCCAAAGAAA------GCCA---GTTCCTCTTTTT---CAAAAAGAAATCAAAGATTAGTCTTATTC------TTATATAATTCTCATGTATGTGAATACGAATACATTTTCGTCTTTCTACGTAACCAA---TCTTTTCATTTACGATCAACATCTTCTGGAGTTCTTCTTGAACGAATCTATTTCTATGTAAAAATAG---AACGTCTT---------------------GT------GAACGTCTTTG------------TT---AAGGATTTTTGG---TCGAACCTATGGTTGGTCAA------GGAACCTTGCATGCATTATATTAGGTATCAAAGAAAATCCATTCTGGCTTCAAAAGGAACATCTCTTTTCATGAATAAATGGAAATTTTACTTTGTCACTTTTTGGCAACGGCATTTTTCGCTGTGGTTTCATCCAAGAAGGATTT------ATATAAACCAATTATC------CAATCATTCCCTTGCA------TTTTTGGGCTATCTTTCAAGCGTGCGAATGAACCCTTCCGTGGTACGGAGTCAAATTCTAGAAAATTCATTTCTAAT------CAATAATGCTATTAAGAAGTTCGATACCCTTGTGCCAATTATTCCTCTGAGTGCGTCATTGGCTAAAGCAAAGTTTTGTAACGTATTAGGGCATCCCATTAGTAAGCCGATTCGGGCGGATTTATCGGATTCTAATATTATTGACCGATTTGGGCGTATATGCAGAAATCTTTCTC--------------------------------------------------
>Vitis_vinifera
AGTGTTGGATTCAAAGCCGGTGTTAAAGATTACAAATTGACTTATTATACTCCTGAATATGAGACCAAACCTACTGATATCTTGGCAGCATTCCGAGTAACTCCTCAACCTGGAGTTCCACCCGAAGAAGCAGGGGCCGCGGTAGCTGCTGAATCTTCTACTGGTACATGGACAACTGTGTGGACTGATGGACTTACCAGCCTTGATCGTTACAAAGGACGATGCTACCACATCGAGCCCGTTGCTGGAGAAGAAAATCAATATATTGCTTATGTAGCTTACCCTTTAGACCTTTTTGAAGAAGGCTCTGTTACTAACATGTTTACTTCCATTGTGGGTAATGTGTTTGGGTTCAAAGCTCTGCGTGCTCTACGTCTAGAGGATCTGCGAGTCCCCGTTGCTTATGTTAAAACTTTCCAAGGCCCGCCTCATGGCATCCAAGTTGAGAGAGATAAATTGAACAAGTATGGTCGTCCCCTATTGGGATGTACTATTAAACCTAAATTGGGGTTATCCGCTAAGAACTATGGTAGAGCAGTTTATGAATGTCTCTTCGTTATTGGGTGAAAGATGCCTCTTCTTTGCATTTATTACGATTCTTTCTACACGAGTATCGTA------ATTGGAATAG---TATGAT------TA------------CTCCAAAGAAA------TCAA---TTTCCATTTTTT---CAAAAAGGAATCAAAGATTTTTCTTATTC------CTATATAATTTTCATGTATGTGAATACGACTCTATCTTCATTTTTCTCCGCAATCAA---TCTTATCATTTACGATCAACATCTTATGGAGCCCTTCTTGGGCGAATATTTTTCTATGGAAAAATAG---AGCATTTT---------------------GT------AGAAGTCTTTG------------TT---AATGATTTTCAG---ACAATCTTATGGTTGTTCAA------GAATCCTTTCATGCATTATGTTAGGTATCAAGGAAAATCCATTCTGGCTTCAAAAGGGGCGCCTCTTCTGATGAATAAATGGAAATATTACCTTGTCAATTTCTGGCAATGTCATTTTTACGTGTGGTCTCAACCAGTAAGGATCC------ATATAAACCAATTATC------CAAGCATTCCCTCGAC------TTTCTGGGATATCTTTCAAGTGTGCGACTAAATCCTTCAGTGGTACGGAGTCAAATGCTAGAAAATGCATTTATAAT------AGATAATGCTATTAAGAAGTTCGATACTATAGTTCCAATTATTCCTCTGATTGGATCGTTGGCTAAAGCGAGATTTTGTAATGCCTTAGGGCACCCCATTAGTAAGCCGTCCTGGGCCGATTCATCAGATTATGATATTATCGACCGATTTGTGCGTATATGCAGAAAT---------------------------------------------------------
>Yucca_aloifolia_364
AGTGTTGGATTTAAAGCTGGTGTTAAAGATTACAGATTGACTTATTATACTCCTGATTACGAAACCAAAGATACTGATATCTTGGCAGCATTCCGAGTAACTCCTCAACCTGGGGTTCCCCCTGAAGAGGCAGGGGCTGCGGTAGCTGCGGAATCTTCTACTGGTACATGGACAACTGTGTGGACTGATGGACTTACCAGTCTTGATCGTTACAAAGGACGATGCTACCACATTGAGGCCGTTGTTGGGGAAGAAAATCAATACATTGCTTATGTAGCTTATCCTTTAGACCTTTTTGAAGAAGGTTCTGTTACTAACATGTTTACTTCCATTGTAGGTAATGTATTTGGTTTCAAAGCCCTACGAGCTCTACGTCTGGAGGATCTGCGAATTCCCCCCGCTTATTCCAAAACTTTCCAAGGCCCGCCTCACGGCATCCAAGTTGAAAGAGATAAATTGAACAAATATGGTCGTCCCCTATTGGGATGTACTATTAAACCAAAATTGGGATTATCTGCAAAAAACTACGGTAGAGCGGTTTATGAATGTCTCTTCAATGCTGGATTCAAGATGTTCCTTTTTTGCATTCATTGCGATTCTTTCTTCACGAATATCATA------ATTGGAATAGTCTTCTCAT------TA------------CTCATAAAAAA------TCTA---TTTGTGTTTTTT---CAAAAGAAAATAAAAGACTATTTAGGTTC------CTATACAATTCTTATATATTTGAATGTGAATTTTTATTCGTTTTTTTTCGTAAACAA---TCTTCTTATTTACGATTAACATCTTCTGGAACTTTTCTTGAGCGAACACATTTCTATGGAAAAATAG---AACATTTTCAAATAAAACATTTGCATTTTAT------AGTAGTATGTC------------CT---AACTATTTTTAT---AAGACCCTATGGTCCTTCAA------AGAACCTTTCATGCATTATGTTCGATATCAAGGAAAAGCAATTTTTGCTTCAAAGGGGACTCATCTTGTAATGAAGAAATGGAAATATCATTTTGTCAATCTTTGGCAATATTATTTTCAC------------------------------------------------------------------------------------------------------------------------------------------------------------------------------------------------------------------------------------------------------------------------------------------------------------------------------------------------------------------------------------------------
>Yucca_gloriosa_481
AGTGTTGGATTTAAAGCTGGTGTTAAAGATTACAGATTGACTTATTATACTCCTGATTACGAAACCAAAGATACTGATATCTTGGCAGCATTCCGAGTAACTCCTCAACCTGGGGTTCCCCCTGAAGAGGCAGGGGCTGCGGTAGCTGCGGAATCTTCTACTGGTACATGGACAACTGTGTGGACTGATGGACTTACCAGTCTTGATCGTTACAAAGGACGATGCTACCACATTGAGGCCGTTGTTGGGGAAGAAAATCAATACATTGCTTATGTAGCTTATCCTTTAGACCTTTTTGAAGAAGGTTCTGTTACTAACATGTTTACTTCCATTGTAGGTAATGTATTTGGTTTCAAAGCCCTACGAGCTCTACGTCTGGAGGATCTGCGAATTCCCCCTGCTTATTCCAAAACTTTCCAAGGCCCGCCTCACGGCATCCAAGTTGAAAGAGATAAATTGAACAAATATGGTCGTCCCCTATTGGGATGTACTATTAAACCAAAATTGGGATTATCTGCAAAAAACTACGGTAGAGCGGTTTATGAATGTCTCTTCAATGCTGGATTCAAGATGTTCCTTTTTTGCATTCATTGCGATTCTTTCTTCACGAATATCATA------ATTGGAATAGTCTTCTCAT------TA------------CTCATAAAAAA------TCTA---TTTGTGTTTTTT---CAAAAGAAAATAAAAGACTATTTAGGTTC------CTATACAATTCTTATATATTTGAATGTGAATTTTTATTCGTTTTTTTTCGTAAACAA---TCTTCTTATTTACGATTAACATCTTCTGGAACTTTTCTTGAGCGAACACATTTCTATGGAAAAATAG---AACATTTTCAAATAAAACATTTGCATTTTAT------AGTAGTATGTC------------CT---AACTATTTTTAT---AAGACCCTATGGTCCTTCAA------AGAACCTTTCATGCATTATGTTCGATATCAAGGAAAAGCAATTCTTGCTTCAAAGGGGACTCATCTTGTAATGAAGAAATGGAAATATCATTTTGTCAATCTTTGGCAATATTATTTTCACTTTTGGTCTCAACCGTACAGGATCC------ATATAAATCAATTATC------AAACTATTCTTTCTAT------TTTCTGGGTTATTTTTCAAGTCTACTAAGAAATTCTTCGGCAGTAAGGAATCAAATGTTAGAGAATTCGTTTCTAAT------AGATATCATTACTAAGAAATTTGATACCATAATCCCTATTATTCTTCTTATTGGATCCTTGTCTAAAGCTCAATTTTGTACCGTATCGGGCCATCCTATTAGTAAGCCGATCTGGGCCGATTTATCAGATTCTGATATTCTTGATCGATTCGGTTGGATATGTAGAA-----------------------------------------------------------
>Yucca_gloriosa_296
AGTGTTGGATTTAAAGCTGGTGTTAAAGATTACAGATTGACTTATTATACTCCTGATTACGAAACCAAAGATACTGATATCTTGGCAGCATTCCGAGTAACTCCTCAACCTGGGGTTCCCCCTGAAGAGGCAGGGGCTGCGGTAGCTGCGGAATCTTCTACTGGTACATGGACAACTGTGTGGACTGATGGACTTACCAGTCTTGATCGTTACAAAGGACGATGCTACCACATTGAGGCCGTTGTTGGGGAAGAAAATCAATACATTGCTTATGTAGCTTATCCTTTAGACCTTTTTGAAGAAGGTTCTGTTACTAACATGTTTACTTCCATTGTAGGTAATGTATTTGGTTTCAAAGCCCTACGAGCTCTACGTCTGGAGGATCTGCGAATTCCCCCTGCTTATTCCAAAACTTTCCAAGGCCCGCCTCACGGCATCCAAGTTGAAAGAGATAAATTGAACAAATATGGTCGTCCCCTATTGGGATGTACTATTAAACCAAAATTGGGATTATCTGCAAAAAACTACGGTAGAGCGGTTTATGAATGTCTCTTCAATGCTGGATTCAAGATGTTCCTTTTTTGCATTCATTGCGATTCTTTCTTCACGAATATCATA------ATTGGAATAGTCTTCTCAT------TA------------CTCATAAAAAA------TCTA---TTTGTGTTTTTT---CAAAAGAAAATAAAAGACTATTTAGGTTC------CTATACAATTCTTATATATTTGAATGTGAATTTTTATTCGTTTTTTTTCGTAAACAA---TCTTCTTATTTACGATTAACATCTTCTGGAACTTTTCTTGAGCGAACACATTTCTATGGAAAAATAG---AACATTTTCAAATAAAACATTTGCATTTTAT------AGTAGTATGTC------------CT---AACTATTTTTAT---AAGACCCTATGGTCCTTCAA------AGAACCTTTCATGCATTATGTTCGATATCAAGGAAAAGCAATTCTTGCTTCAAAGGGGACTCATCTTGTAATGAAGAAATGGAAATATCATTTTGTCAATCTTTGGCAATATTATTTTCACTTTTGGTCTCAACCGTACAGGATCC------ATATAAATCAATTATC------AAACTATTCTTTCTAT------TTTCTGGGTTATTTTTCAAGTCTACTAAGAAATTCTTCGGCAGTAAGGAATCAAATGTTAGAGAATTCGTTTCTAAT------AGATATCATTACTAAGAAATTTGATACCATAATCCCTATTATTCTTCTTATTGGATCCTTGTCTAAAGCTCAATTTTGTACCGTATCGGGCCATCCTATTAGTAAGCCGATCTGGGCCGATTTATCAGATTCTGATATTCTTGATCGATTCGGT------------------------------------------------------------------------
>Yucca_gloriosa_361
AGTGTTGGATTTAAAGCTGGTGTTAAAGATTACAGATTGACTTATTATACTCCTGATTACGAAACCAAAGATACTGATATCTTGGCAGCATTCCGAGTAACTCCTCAACCTGGGGTTCCCCCTGAAGAGGCAGGGGCTGCGGTAGCTGCGGAATCTTCTACTGGTACATGGACAACTGTGTGGACTGATGGACTTACCAGTCTTGATCGTTACAAAGGACGATGCTACCACATTGAGGCCGTTGTTGGGGAAGAAAATCAATACATTGCTTATGTAGCTTATCCTTTAGACCTTTTTGAAGAAGGTTCTGTTACTAACATGTTTACTTCCATTGTAGGTAATGTATTTGGTTTCAAAGCCCTACGAGCTCTACGTCTGGAGGATCTGCGAATTCCCCCTGCTTATTCCAAAACTTTCCAAGGCCCGCCTCACGGCATCCAAGTTGAAAGAGATAAATTGAACAAATATGGTCGTCCCCTATTGGGATGTACTATTAAACCAAAATTGGGATTATCTGCAAAAAACTACGGTAGAGCGGTTTATGAATGTCTCTTCAATGCTGGATTCAAGATGTTCCTTTTTTGCATTCATTGCGATTCTTTCTTCACGAATATCATA------ATTGGAATAGTCTTCTCAT------TA------------CTCATAAAAAA------TCTA---TTTGTGTTTTTT---CAAAAGAAAATAAAAGACTATTTAGGTTC------CTATACAATTCTTATATATTTGAATGTGAATTTTTATTCGTTTTTTTTCGTAAACAA---TCTTCTTATTTACGATTAACATCTTCTGGAACTTTTCTTGAGCGAACACATTTCTATGGAAAAATAG---AACATTTTCAAATAAAACATTTGCATTTTAT------AGTAGTATGTC------------CT---AACTATTTTTAT---AAGACCCTATGGTCCTTCAA------AGAACCTTTCATGCATTATGTTCGATATCAAGGAAAAGCAATTCTTGCTTCAAAGGGGACTCATCTTGTAATGAAGAAATGGAAATATCATTTTGTCAATCTTTGGCAATATTATTTTCACTTTTGGTCTCAACCGTACAGGATCC------ATATAAATCAATTATC------AAACTATTCTTTCTAT------TTTCTGGGTTATTTTTCAAGTCTACTAAGAAATTCTTCGGCAGTAAGGAATCAAATGTTAGAGAATTCGTTTCTAAT------AGATATCATTACTAAGAAATTTGATACCATAATCCCTATTATTCTTCTTATTGGATCCTTGTCTAAAGCTCAATTTTGTACCGTATCGGGCCATCCTATTAGTAAGCCGATCTGGGCCGATTTATCAGATTCTGATATTCTTGATCGATTCGGTTGGATATGTAGAAATCTTTCTC--------------------------------------------------
>Zamioculcas_457
AGTGTTGGATTCAAAGCTGGTGTTAAAGATTACAAATTGACTTATTATACTCCTGACTATGAGACAAAAGATACTGATATCTTGGCAGCATTTCGAGTAACTCCTCAACCCGGAGTTCCGCCTGAAGAAGCAGGGGCTGCAGTAGCTGCCGAATCTTCTACTGGTACATGGACAACTGTGTGGACTGATGGGCTTACCAGTCTTGATCGTTACAAAGGACGATGCTACCACATCGAAGCCGTTGTTGGGGAGGATAATCAATATATTGCTTATGTAGCTTACCCTTTAGACCTTTTTGAAGAAGGTTCTGTTACTAACATGTTGACTTCTATTGTGGGTAATGTATTTGGGTTTAAAGCTTTACGAGCTCTACGTCTGGAGGATTTGCGAATTCCTCCCGCTTATTCCAAAACTTTCCAAGGTCCGCCTCACGGCATCCAAGTTGAGAGAGATAAATTGAACAAGTACGGTCGTCCCCTATTGGGATGTACGATTAAACCAAAATTGGGATTATCCGCGAAAAACTACGGTAGAGCGGTTTATGAATGTCTCTACAATGCTGGATACAAGATGTTCCCTCTTTACATTTATTACGATTCTTTTTTCACGAATATCATA------ATTGGAATAA---TCTCAT------TA------------CTCCAAAGAAA------TCTA---GTTATGGTTTTT---CAAAAGAGAATCCAAGACTATTTCGGTTC------CTATATAATTCTTATGTAGTTGAATGCGAGTCCATATTAGTGTTTCTCCGTAAACAA---TCCTCTTATTTACGATTAACATCTTCTGGAACCTTTATTGAGCGAACACTTTTCTATGAAAAAATAGAACAACATCTT---------------------GT------AGTCGTTTGTT------------GT---AATGATTTTCGG---AAAACCCTATGGTTGCTTAA------GGATCCTTTCATGCATTATGTTAGATATCAAGGAAAATCAATTCTGGCTTCAAAAGGGACTCATCTTCTGATGAAGAAATGGAAATCTTACTTTGTCAATTTTTGGCAATGTAATTTTCGCTTTTGGTCTCAACCCTGTAGGATCC------GCATAAACCAATTCTC------AAAAATTTCTTTCTAT------ATTTTGGGTTATCTTTCAAGTGTACCAATAAATCCTTCAACGGTAAAGAGTCAAATGCTAGAGAATTCTTTTTTAAT------AGATACTGTTACTAAAAAATTGGAAACTCTAGTTCCAATTATTCCAATGATTGGATCATTGTCAAAAGCTAAATTTTGTAATGTATCGGGGAATCCTATTAGTAAGCCAGTTTGGGCCGATTTGTCAGATTCTGGTATTATTGATCGATTTGGTCGGATATGTAGAA-----------------------------------------------------------
